# Supplementary material for: Endothelial Immunity Trained by Coronavirus Infections, DAMP Stimulations and Regulated by Anti-Oxidant NRF2 May Contribute to Inflammations, Myelopoiesis, COVID-19 Cytokine Storms and Thromboembolism
Source: Front Immunol. 2021 Jun 25;12:653110. doi: 10.3389/fimmu.2021.653110 (PMC8269631; doi:10.3389/fimmu.2021.653110)
Supplement: Supplementary file 2 [file Table_1.xlsx]

## Sheet: Supplement T1
Supplement Table.1
ID	Category	GSE59226 infection	GSE79218 0hr	GSE79218 12hr	GSE79218 24hr	GSE79218 36hr	GSE79218 48hr	GSE1377 virus HDMEC	HLMECs LPS 4	HLMECs LPS 8	HLMECs LPS 24	GSE3920 huvec IFGA	GSE3920 huvec Ifng	GSE3920 huvec ifnb	GSE85987 Notch1+sirna	GSE85987 Notch1 sirna+il1b	GSE72633 notch1 sirna	GSE72633 oxpapc	LPC	LPC+il-35	GSE6092 HUVEC bb	GSE6092 HUVEC ifng2	GSE6092 HUVEC ifng2+bb	GSE26953 Fibros HAVEC os vs la	GSE26953 ventri HAVEC os vs la	GSE26953 Plaque Diabetic vs non	LPS MEACs	APOE MEACs	Oxldl MEACs	Oxpapc MEACs	GSE22886 LPS DC A	GSE1925 DC ifng sti	GSE1925 DC primed sti vs primed	GSE1925 DC primed sti vs primed	Differentiated Macrophage with LPS and IFN-g 24hr	Differentiated Macrophage withIFN-g 24hr	PMID 30026271 zhx2	total
CCL1	cytokine	1e-06	1e-06	-0.160745	-0.164569	-0.317268	1e-06	1e-06	2.97324	3.21788	1e-06	1e-06	1e-06	1e-06	1e-06	-0.313805	1e-06	1e-06	1e-06	1e-06	1e-06	1e-06	1e-06	1e-06	1e-06	1e-06	1e-06	0.250473	1e-06	1e-06	4.28154	1e-06	-1.38155	1e-06	1e-06	1e-06	1e-06	8.70672
CCL11	cytokine	1e-06	1e-06	1e-06	1e-06	1e-06	-0.248605	1e-06	1e-06	1.56238	1e-06	1e-06	1e-06	1e-06	1e-06	1e-06	1e-06	1e-06	1e-06	1e-06	1e-06	1e-06	1e-06	1e-06	1e-06	1e-06	1e-06	1e-06	1e-06	1e-06	1e-06	1e-06	1e-06	1e-06	1e-06	1e-06	1e-06	1.31381
CCL19	cytokine	0.642	1e-06	-0.161146	-0.452443	1e-06	-0.4181	1e-06	1e-06	1e-06	1e-06	1e-06	1e-06	1e-06	1e-06	1e-06	1e-06	1e-06	1e-06	1e-06	1e-06	1e-06	1e-06	1e-06	1e-06	1e-06	0.377827	0.316876	1e-06	1e-06	3.89159	1e-06	1e-06	1e-06	13.3685	4.73742	1e-06	22.6249
Ccl2	cytokine	2.41	1.57149	1.78781	0.550031	0.49552	0.625068	1e-06	2.18643	1.78987	1.03082	1e-06	1e-06	1e-06	-1.04	1e-06	1.1	-1.5571	1.11437	1e-06	1.37	1.24131	1.78614	1e-06	1e-06	1e-06	1e-06	1e-06	-1.18094	-1.32912	1e-06	1.26401	1.09901	1e-06	1e-06	1e-06	1e-06	12.7391
CCL20	cytokine	-1.09	1e-06	1e-06	1.19434	0.896272	0.929307	1e-06	5.55481	5.76031	1e-06	1e-06	-0.407066	1e-06	1e-06	0.206265	0.334	1.72579	1e-06	1e-06	1e-06	1e-06	1e-06	1e-06	1e-06	1e-06	0.574747	1e-06	0.32386	0.40406	6.7954	1e-06	-2.3739	1e-06	5.63466	1e-06	1e-06	26.4629
CCL22	cytokine	0.563	1e-06	1e-06	1e-06	1e-06	1e-06	1e-06	1e-06	1e-06	1e-06	1e-06	1e-06	1e-06	1e-06	1e-06	1e-06	1e-06	1e-06	1e-06	1e-06	1e-06	1e-06	1e-06	1e-06	1e-06	1.57027	1e-06	1e-06	1e-06	2.14456	-1.07753	1e-06	1e-06	1e-06	1e-06	1e-06	3.20034
CCL3L3	cytokine	1e-06	1e-06	0.319755	1e-06	-0.814561	-1.02681	1e-06	1.70061	1e-06	1e-06	1e-06	1e-06	1e-06	1e-06	1e-06	1e-06	1e-06	1e-06	1e-06	2.38	1e-06	2.95989	1e-06	1e-06	1e-06	1e-06	1e-06	1e-06	1e-06	1.4912	1e-06	1e-06	1e-06	2.20561	1e-06	1e-06	8.57622
CCL4	cytokine	1.71	1e-06	0.119739	1e-06	0.123811	1e-06	1e-06	2.7871	1e-06	1e-06	1e-06	1e-06	1e-06	1e-06	1e-06	1e-06	1e-06	1e-06	1e-06	1.76	1e-06	2.41049	1e-06	1e-06	1e-06	0.668169	1e-06	1e-06	1e-06	1e-06	1e-06	1e-06	1e-06	3.52818	1e-06	3.70853	16.5766
CCL5	cytokine	2.75	-0.427807	-0.225087	1e-06	1e-06	0.369823	1e-06	2.52945	2.99144	2.59437	-0.119	1e-06	1e-06	0.142	0.208546	-6.1	1e-06	1e-06	1e-06	1e-06	1e-06	1.2155	1e-06	1e-06	1e-06	2.82873	1e-06	1e-06	1e-06	5.26825	0.966092	1e-06	1e-06	5.54262	0.896934	5.08919	26.9712
Ccl7	cytokine	1e-06	1e-06	-0.239527	0.40489	0.637326	1.16617	1e-06	3.70398	4.12742	1.3677	0.937	1.49022	1e-06	1e-06	-0.389172	1e-06	1e-06	1e-06	1e-06	1e-06	1e-06	1.54473	1e-06	1e-06	1e-06	1e-06	1e-06	1e-06	1e-06	1e-06	3.55118	3.40583	1e-06	1e-06	1e-06	1e-06	22.1868
Ccl9	cytokine	1e-06	1e-06	1e-06	1e-06	1e-06	1e-06	1e-06	1e-06	1e-06	1e-06	1e-06	1e-06	1e-06	1e-06	1e-06	1e-06	1e-06	1e-06	1e-06	1e-06	1e-06	1e-06	1e-06	1e-06	1e-06	1.08134	1e-06	1e-06	0.372207	1e-06	1e-06	1e-06	1e-06	1e-06	1e-06	3.50587	4.95945
CD40LG	cytokine	1.25	1e-06	0.413149	1e-06	1e-06	1e-06	1e-06	1e-06	1e-06	1e-06	1e-06	1e-06	1e-06	1e-06	1e-06	1e-06	1e-06	1e-06	1e-06	1e-06	1e-06	1e-06	1e-06	1e-06	1e-06	1e-06	1e-06	1e-06	1e-06	1e-06	1e-06	1e-06	1e-06	1e-06	1e-06	1e-06	0.836885
CKLF	cytokine	-1.09	1e-06	-0.65393	-0.831951	-0.696634	0.563367	1e-06	-0.436076	1e-06	1e-06	-0.486	-0.506123	0.347639	0.269	0.432286	1e-06	-0.469532	1e-06	1e-06	1e-06	1e-06	1e-06	1e-06	1e-06	1e-06	-0.49971	1e-06	1e-06	1e-06	-1.93033	1e-06	1e-06	1e-06	-4.66731	1e-06	1e-06	-9.34742
CLCF1	cytokine	1e-06	1e-06	-0.220218	-0.345521	-0.263067	1e-06	1e-06	1e-06	1e-06	-0.572344	1e-06	1e-06	1e-06	1e-06	0.164646	1e-06	3.14395	1e-06	1e-06	1e-06	1e-06	1e-06	1e-06	1e-06	1e-06	1e-06	1e-06	1e-06	1e-06	2.25007	1e-06	1e-06	1e-06	1e-06	1e-06	1e-06	4.59798
CMTM2	cytokine	1.7	1e-06	0.351727	0.393403	0.356655	0.206324	1e-06	1e-06	1e-06	1e-06	1e-06	1e-06	1e-06	1e-06	1e-06	1e-06	1e-06	1e-06	1e-06	1e-06	1e-06	1e-06	1e-06	1e-06	1e-06	1e-06	1e-06	1e-06	1e-06	1e-06	1e-06	1e-06	1e-06	1e-06	1e-06	1e-06	2.30469
CMTM6	cytokine	0.352	1e-06	-0.953001	-1.7728	-1.36919	-0.53007	1e-06	1e-06	1e-06	1e-06	1e-06	1e-06	1e-06	-0.277	-0.189646	1e-06	-1.03761	1e-06	1e-06	1e-06	1e-06	1e-06	1e-06	1e-06	1e-06	-0.531662	-0.225504	-0.671627	-0.459574	0.523322	1e-06	1e-06	1e-06	1e-06	1e-06	1e-06	-5.23634
CSF1	cytokine	0.849	1e-06	1.4617	2.80693	1.86071	1.1873	1e-06	2.06596	1.8661	2.0509	1.23	1.01748	-1.72488	1e-06	-0.183754	-0.925	-0.499173	1e-06	1e-06	1e-06	1e-06	1e-06	1e-06	1e-06	1e-06	1.48269	1e-06	-0.341824	1.32125	1e-06	1e-06	1e-06	1e-06	1e-06	-0.610511	1e-06	11.9915
CSF2	cytokine	1.09	1e-06	0.316731	0.518417	0.621917	0.45889	1e-06	8.26137	5.90672	3.52475	1e-06	1e-06	1e-06	1e-06	0.167907	1e-06	1e-06	1e-06	1e-06	1e-06	1e-06	1e-06	1e-06	1e-06	1e-06	1.61616	0.244299	1e-06	1e-06	1e-06	1e-06	1e-06	1e-06	1e-06	1e-06	1e-06	22.0937
CSF3	cytokine	0.876	1e-06	0.808466	1.51893	1.18977	1.03162	-3.75	9.13184	6.98911	4.935	1e-06	1e-06	1e-06	1e-06	-0.484684	1e-06	1e-06	1e-06	1e-06	1e-06	1e-06	1e-06	1e-06	-0.147642	1e-06	1e-06	1e-06	1e-06	-0.341741	1e-06	1e-06	1e-06	1e-06	4.58922	1e-06	2.05546	26.7844
CXCL10	cytokine	1.38	1e-06	1e-06	1e-06	-0.146645	1e-06	1e-06	2.96468	2.32079	1e-06	8.3	8.479	-9.17487	1e-06	0.265854	-3.72	0.324244	1e-06	1e-06	1e-06	7.4824	7.96254	1e-06	1e-06	1e-06	4.92869	1e-06	1e-06	1e-06	5.04796	3.34053	7.31368	-4.14065	6.27279	2.97678	1e-06	52.1778
CXCL11	cytokine	1.47	1e-06	-0.122846	1e-06	-0.169772	1e-06	1e-06	1e-06	1.20715	2.1351	8.51	9.0979	-8.65366	0.222	1e-06	-3.13	1e-06	1e-06	1e-06	1e-06	7.84359	8.18699	1e-06	-0.180528	1e-06	0.563362	1e-06	1e-06	1e-06	6.34188	5.26988	7.49527	-3.01933	7.63875	3.51775	1e-06	54.4692
CXCL13	cytokine	0.955	1e-06	1.58568	1.94221	1.62474	0.649329	1e-06	-2.81608	1e-06	1e-06	1e-06	1e-06	1e-06	1e-06	1e-06	1e-06	1e-06	1e-06	1e-06	1e-06	1e-06	1e-06	1e-06	1e-06	1e-06	1e-06	1e-06	1e-06	1e-06	1e-06	1e-06	1e-06	1e-06	9.73276	1e-06	1e-06	10.5023
CXCL16	cytokine	-0.641	1e-06	0.14837	1.09372	1e-06	-0.597627	1e-06	1e-06	1e-06	0.958304	1e-06	1e-06	1e-06	-0.17	-0.174241	-1.82	-0.270247	1e-06	1e-06	1e-06	1e-06	0.956587	1e-06	1e-06	1e-06	0.809937	1e-06	1e-06	-1.17719	1e-06	1e-06	1e-06	1e-06	1e-06	1e-06	3.15321	1.97311
CXCL2	cytokine	-1.53	2.88073	1.63748	1.40737	0.951035	0.627373	1e-06	6.1086	5.24299	4.56947	1e-06	1e-06	1e-06	0.266	1e-06	0.996	2.10755	1e-06	1e-06	3.54	2.58618	4.85509	1e-06	-0.63595	1e-06	1.39574	1e-06	1e-06	0.563714	1.5857	1e-06	1e-06	1e-06	1e-06	1e-06	7.0915	42.9716
CXCL3	cytokine	1.95	1.19581	0.482646	0.580276	0.446079	0.646999	1e-06	8.17025	5.64794	3.06923	1e-06	1e-06	1e-06	1e-06	1e-06	1e-06	1e-06	1e-06	1e-06	1.46	1e-06	1.49939	1e-06	0.161013	1e-06	1e-06	1e-06	1e-06	1e-06	1e-06	1e-06	-1.35117	1e-06	1e-06	1e-06	1e-06	22.9932
CXCL6	cytokine	-2.88	1e-06	-0.137745	0.271363	1e-06	1e-06	1e-06	4.38253	5.75519	4.98591	1e-06	1e-06	1e-06	1e-06	-0.360794	1e-06	0.594258	1e-06	1e-06	1e-06	1e-06	1e-06	1e-06	0.620186	1e-06	1e-06	1e-06	1e-06	1e-06	1e-06	1e-06	1e-06	-2.54773	1e-06	1e-06	1e-06	10.9587
Cxcl9	cytokine	1.89	1e-06	0.105108	1e-06	1e-06	1e-06	1e-06	-1.28055	1e-06	1e-06	2.53	7.86557	-2.26453	1e-06	1e-06	-1.76	-0.326979	1e-06	1e-06	1e-06	6.2886	7.1138	1e-06	1e-06	1e-06	1e-06	1e-06	1e-06	1e-06	3.35661	10.0266	8.60261	1e-06	6.09594	5.79204	1e-06	53.8246
EBI3	cytokine	-0.756	1e-06	0.649283	1e-06	-0.197316	1e-06	1e-06	1.46479	2.78476	3.21825	1e-06	1e-06	1e-06	1e-06	1e-06	-1.96	1e-06	1e-06	1e-06	1e-06	1e-06	1e-06	1e-06	1e-06	1e-06	1e-06	1e-06	-0.481368	1e-06	7.82712	1e-06	1e-06	1e-06	7.94413	1.65029	1.78464	22.63
EDN1	cytokine	0.619	0.218228	-0.924053	-1.02596	-0.60717	-0.588806	1e-06	1e-06	1e-06	1e-06	1e-06	1e-06	1e-06	-0.442	-0.502452	1e-06	-2.88035	1e-06	1e-06	1e-06	1e-06	-1.36076	0.738	0.973681	1e-06	1e-06	-0.576032	1e-06	1e-06	1e-06	1e-06	1e-06	1e-06	3.86019	1e-06	0.940667	0.290315
IFNB1	cytokine	1e-06	1e-06	0.38128	1e-06	0.198085	1e-06	-1.17	0.783804	0.870948	1e-06	1e-06	1e-06	1e-06	1e-06	1e-06	-2.26	0.626173	1e-06	1e-06	1e-06	1e-06	1e-06	1e-06	1e-06	1e-06	0.484007	1e-06	1e-06	1e-06	-0.778087	1e-06	1e-06	1e-06	1e-06	1e-06	1e-06	-1.62632
IFNG	cytokine	1e-06	1e-06	1e-06	1e-06	1e-06	1e-06	1e-06	1e-06	1e-06	1e-06	1e-06	1e-06	1e-06	1e-06	1e-06	1e-06	1e-06	1e-06	1e-06	1e-06	1e-06	1e-06	1e-06	1e-06	1e-06	1e-06	1e-06	1e-06	1e-06	1e-06	1e-06	1e-06	1e-06	2.90815	1e-06	1e-06	2.90818
IL10	cytokine	0.435	1e-06	0.814035	0.974093	0.792075	1e-06	1e-06	1e-06	1e-06	1e-06	1e-06	1e-06	1e-06	1e-06	1e-06	-0.257	-0.37577	1e-06	1e-06	1e-06	1e-06	1e-06	1e-06	1e-06	1e-06	1e-06	1e-06	1e-06	0.495428	-1.23565	1e-06	1e-06	1e-06	2.46175	1e-06	1e-06	2.47592
IL12A	cytokine	0.799	1e-06	1e-06	1e-06	1e-06	0.276461	1e-06	1e-06	1e-06	1e-06	1e-06	0.533517	-0.724489	1e-06	1e-06	1e-06	2.44957	1e-06	1e-06	1e-06	1e-06	1e-06	1e-06	1e-06	1e-06	1e-06	1e-06	1e-06	1e-06	1.00785	1e-06	1e-06	1e-06	1e-06	1e-06	1e-06	4.34195
IL12B	cytokine	1e-06	1e-06	1e-06	1e-06	0.110505	1e-06	1e-06	1e-06	1e-06	1e-06	1e-06	1e-06	1e-06	1e-06	1e-06	1e-06	1e-06	1e-06	1e-06	1e-06	1e-06	1e-06	1e-06	1e-06	1e-06	1.47528	1e-06	1e-06	0.286224	5.39273	1e-06	1e-06	1e-06	1e-06	1e-06	1e-06	7.26478
IL15	cytokine	-2.47	1e-06	-0.701214	-1.06642	-1.24722	-1.03068	0.982	2.16349	2.35478	1.23697	3.01	3.26969	-2.25832	-0.233	-0.603561	-0.802	0.474802	1e-06	1e-06	1e-06	3.14226	2.81691	1e-06	-0.465478	1e-06	1e-06	1e-06	1e-06	-0.516649	3.90477	3.66267	2.01422	1.62615	2.54444	1.21074	1e-06	24.4218
IL18	cytokine	-2.01	0.357222	-0.447089	-1.7454	-2.10613	-1.40813	-3.14	1e-06	2.1131	1e-06	1e-06	1e-06	1e-06	1e-06	1e-06	1e-06	1e-06	1e-06	1e-06	1e-06	1e-06	1e-06	1e-06	1e-06	1e-06	1e-06	1e-06	-0.39907	1e-06	1e-06	1e-06	-0.93613	1e-06	1e-06	1e-06	1e-06	-8.82743
IL1A	cytokine	1e-06	1e-06	1e-06	0.561967	1.05639	1.42795	1e-06	4.48991	3.14965	1e-06	1e-06	1e-06	1e-06	1e-06	0.739201	0.482	1.20888	1e-06	1e-06	1e-06	1e-06	1e-06	1e-06	0.19879	1e-06	0.96928	1e-06	1e-06	1e-06	1.30539	1e-06	1e-06	1e-06	1e-06	1e-06	3.46306	19.0525
IL1B	cytokine	-0.472	1e-06	0.0740584	0.54638	0.434367	1e-06	1e-06	3.20479	2.72332	1e-06	1e-06	1e-06	1e-06	1e-06	0.39007	-0.855	-1.18781	-0.740712	-0.526069	0.866	1e-06	0.938905	1e-06	1e-06	1e-06	1.65363	1e-06	1e-06	-2.15514	2.57919	1.39345	1e-06	1e-06	3.82411	1e-06	7.27314	19.8166
IL1RN	cytokine	1.15	1e-06	0.39469	0.558692	0.501802	1e-06	0.993	-1.20408	1e-06	2.04564	1e-06	1e-06	1e-06	1e-06	1e-06	1e-06	1e-06	1e-06	1e-06	1e-06	1e-06	1e-06	1e-06	0.149582	1e-06	2.32668	1e-06	1e-06	-1.25744	1.78241	1e-06	1e-06	1e-06	1e-06	-0.8131	1e-06	5.83851
IL2	cytokine	1e-06	1e-06	1e-06	1e-06	1e-06	1e-06	1.34	1e-06	2.39611	1e-06	1e-06	1e-06	1e-06	1e-06	1e-06	1e-06	1e-06	1e-06	1e-06	1e-06	1e-06	1e-06	1e-06	1e-06	1e-06	1e-06	1e-06	0.380061	0.338706	1e-06	1e-06	1e-06	1e-06	1e-06	1e-06	1e-06	4.4549
IL23A	cytokine	0.895	1e-06	1e-06	0.813754	0.721993	0.71689	1e-06	2.23634	1e-06	-1.56932	1e-06	1e-06	1e-06	1e-06	1e-06	1e-06	1e-06	1e-06	1e-06	1e-06	1e-06	1e-06	1e-06	1e-06	1e-06	1e-06	1e-06	1e-06	1e-06	1.39832	1e-06	1e-06	1e-06	1e-06	1e-06	1e-06	5.213
IL6	cytokine	1e-06	0.771268	1.61909	3.58429	3.1911	1.34943	1e-06	7.8658	3.43604	2.22169	1e-06	1e-06	-2.47578	0.832	1e-06	1e-06	0.403294	1e-06	1e-06	1.02	1e-06	1e-06	1e-06	1e-06	1e-06	1.13025	1e-06	1e-06	-2.2638	3.39287	3.47204	1e-06	-1.9789	1e-06	1e-06	3.23608	27.5686
LTB	cytokine	3.63	1e-06	0.750659	0.539682	1e-06	1e-06	-1.04	3.77079	4.5745	1e-06	1e-06	1e-06	1e-06	1e-06	0.243829	1e-06	-1.14692	1e-06	1e-06	1e-06	1e-06	1e-06	1.15	1.37584	1e-06	1e-06	1e-06	1e-06	1e-06	-0.818976	1e-06	1e-06	1e-06	1e-06	1e-06	1e-06	11.5281
NAMPT	cytokine	-2.84	2.78797	-1.20858	-2.20722	-1.77443	-0.988424	1e-06	1.64945	1.575	1.51301	0.775	0.431848	-0.969483	0.362	-0.588266	-0.762	0.695846	1e-06	1e-06	1e-06	1e-06	1e-06	1e-06	1e-06	1e-06	1e-06	1e-06	1e-06	1e-06	1.29733	1e-06	1e-06	1e-06	3.94109	1e-06	1e-06	6.10731
OSM	cytokine	1.88	1e-06	-0.159453	-0.235894	-0.162876	1e-06	1e-06	1e-06	1e-06	1e-06	1e-06	1e-06	1e-06	1e-06	-0.131004	1e-06	1e-06	1e-06	1e-06	1e-06	1e-06	1e-06	1e-06	-0.150046	1e-06	1e-06	1e-06	1e-06	1e-06	1e-06	1e-06	1e-06	1e-06	1e-06	1e-06	1e-06	1.35966
TIMP1	cytokine	-0.695	1e-06	1e-06	-0.866503	-0.688675	1e-06	1e-06	1e-06	1e-06	1e-06	1e-06	1e-06	1e-06	1e-06	0.199675	-0.537	1e-06	1e-06	1e-06	1e-06	1e-06	1e-06	1e-06	1e-06	1e-06	1e-06	1e-06	1e-06	1e-06	0.889235	1e-06	1e-06	1e-06	1e-06	-0.644702	1e-06	-2.34294
TNF	cytokine	1.22	0.214279	1e-06	1e-06	0.17644	1e-06	1.62	2.30569	1e-06	1e-06	1e-06	1e-06	1e-06	1e-06	0.340548	1e-06	1e-06	1e-06	1e-06	1e-06	1e-06	0.833238	1e-06	1e-06	1e-06	0.602791	1e-06	1e-06	0.334004	1e-06	2.28069	1.56448	1e-06	2.71274	1e-06	4.3497	18.5546
TNFSF10	cytokine	-0.939	0.355439	-1.50791	-4.22693	-3.06942	-1.38672	1.53	0.334233	1e-06	1e-06	4.67	2.37751	-3.7993	-0.896	-0.577234	-1.14	-0.591581	1e-06	1e-06	1e-06	3.33047	3.18311	0.649	0.571174	1e-06	1e-06	1e-06	1e-06	1e-06	4.39232	1e-06	4.75016	-3.12433	5.3643	1.42415	1e-06	14.6893
TNFSF11	cytokine	3.24	1e-06	-0.144295	1e-06	1e-06	1e-06	1e-06	1e-06	1e-06	1e-06	1e-06	1e-06	1e-06	1e-06	1e-06	1e-06	1e-06	1e-06	1e-06	1e-06	1e-06	1e-06	1e-06	1e-06	1e-06	1e-06	1e-06	1e-06	-0.244165	1e-06	1e-06	1e-06	1e-06	1e-06	1e-06	1e-06	3.14016
TNFSF13	cytokine	1e-06	1e-06	1e-06	1e-06	1e-06	0.259874	1e-06	1e-06	1e-06	0.576555	1e-06	1e-06	1e-06	1e-06	1e-06	1e-06	1e-06	1e-06	1e-06	1e-06	1e-06	1e-06	1e-06	1e-06	1e-06	-0.996234	1e-06	0.580088	1e-06	-2.52491	1e-06	1e-06	1e-06	1e-06	0.815555	1e-06	-1.28904
TNFSF13B	cytokine	1.07	1e-06	0.165171	-0.237847	-0.268258	-0.252378	1e-06	-2.47142	1e-06	1e-06	1e-06	1e-06	1e-06	0.129	1e-06	-4.01	1e-06	1e-06	1e-06	1e-06	3.72036	4.25397	1e-06	1e-06	1e-06	1e-06	1e-06	1e-06	1e-06	1e-06	1e-06	1e-06	1e-06	2.77362	1e-06	1e-06	4.5419
ACLY	enzyme	-0.982	1e-06	-0.30146	-0.814032	1e-06	0.729054	1e-06	1e-06	1e-06	1e-06	1e-06	1e-06	0.286114	0.259	0.382609	1e-06	0.390993	1e-06	1e-06	1e-06	1e-06	-1.69937	1e-06	1e-06	1e-06	0.471299	1e-06	0.717506	0.639159	1e-06	1e-06	1e-06	1e-06	1e-06	1e-06	1e-06	0.681821
ACSL1	enzyme	-2.03	1e-06	0.132362	1e-06	0.239323	0.603395	-1.54	1e-06	1e-06	1e-06	1e-06	1e-06	1e-06	0.18	0.203383	0.616	1e-06	1e-06	1e-06	1e-06	1e-06	1e-06	1e-06	1e-06	1e-06	0.96099	0.613515	1e-06	0.836562	1.26995	1e-06	1.01394	1e-06	2.91435	1e-06	3.0181	8.76717
ADCY2	enzyme	0.6	1e-06	1e-06	1e-06	1e-06	1e-06	-1.14	1e-06	1e-06	-2.18136	1e-06	1e-06	1e-06	1e-06	1e-06	1e-06	1e-06	1e-06	1e-06	1e-06	1e-06	1e-06	1e-06	1e-06	-0.0707933	1e-06	0.355567	1e-06	1e-06	1e-06	1e-06	1e-06	1e-06	1e-06	1e-06	1e-06	-2.43656
ADCY3	enzyme	-2.37	1e-06	-0.360032	1e-06	0.671451	1.03099	1e-06	1e-06	1e-06	0.498747	1e-06	1e-06	1e-06	0.247	0.193398	1e-06	1e-06	1e-06	1e-06	1e-06	1e-06	1e-06	1e-06	1e-06	1e-06	1e-06	1e-06	1e-06	1e-06	-1.37575	1e-06	1e-06	1e-06	1e-06	1e-06	1e-06	-0.744102
ADSSL1	enzyme	-0.414	0.192801	1.47254	2.8383	2.07991	1.27529	1e-06	1e-06	1e-06	1e-06	1e-06	1e-06	1e-06	-0.47	-0.350521	-0.507	0.645663	1e-06	1e-06	1e-06	1e-06	1e-06	1e-06	1e-06	1e-06	1e-06	1e-06	1e-06	1e-06	1e-06	1e-06	1e-06	1e-06	1e-06	1e-06	-2.43101	1.38691
AKR1B1	enzyme	-0.537	1e-06	-0.327766	-0.800974	0.363075	1.56531	-1.31	1e-06	1e-06	1e-06	1e-06	1e-06	1e-06	1e-06	1e-06	0.24	1e-06	1e-06	1e-06	1e-06	1e-06	1e-06	-1.25	-1.27915	1e-06	1e-06	1e-06	1e-06	1e-06	1e-06	1e-06	1e-06	-1.0926	1e-06	1e-06	1e-06	-3.77355
Akr1b10	enzyme	1e-06	1e-06	-0.151296	1e-06	1e-06	0.5628	1e-06	1e-06	1e-06	1e-06	1e-06	1e-06	1e-06	1e-06	1e-06	1e-06	2.51135	1e-06	1e-06	1e-06	1e-06	1e-06	1e-06	1e-06	1e-06	0.347892	1e-06	1e-06	1e-06	1e-06	1e-06	1e-06	1e-06	1e-06	1e-06	1e-06	3.57337
ALDH1L1	enzyme	0.851	1e-06	1e-06	1e-06	1e-06	1e-06	1e-06	1e-06	1e-06	1e-06	1e-06	1e-06	1e-06	1e-06	1e-06	1e-06	1e-06	1e-06	1e-06	1e-06	1e-06	1e-06	1e-06	1e-06	1e-06	1e-06	1e-06	1e-06	1e-06	1e-06	1e-06	1e-06	1e-06	1e-06	1e-06	1e-06	0.851035
AMPD3	enzyme	-1.91	1e-06	1e-06	1e-06	0.522403	1.40779	1e-06	-1.30985	1e-06	0.546678	1e-06	1e-06	1e-06	1e-06	1e-06	1e-06	1e-06	1e-06	1e-06	1e-06	1e-06	1e-06	1e-06	1e-06	1e-06	-0.345185	-0.527473	-0.950049	1e-06	1e-06	1e-06	-1.81599	1e-06	1.65774	1e-06	2.09373	-0.630178
APEX1	enzyme	-1.24	1e-06	-1.17146	-1.10764	1e-06	0.907206	1e-06	1e-06	1e-06	1e-06	-0.202	1e-06	0.230552	1e-06	-0.156736	1e-06	-0.373097	1e-06	1e-06	1e-06	1e-06	1e-06	0.338	0.444159	1e-06	1e-06	1e-06	1e-06	-0.890159	-1.60074	1e-06	1e-06	1e-06	1e-06	1e-06	1e-06	-2.47897
APOBEC1	enzyme	1e-06	1e-06	1e-06	1e-06	1e-06	1e-06	1e-06	1.93515	1e-06	1e-06	1e-06	1e-06	1e-06	1e-06	1e-06	1e-06	1e-06	1e-06	1e-06	1e-06	1e-06	1e-06	1e-06	1e-06	1e-06	-1.11055	-0.840482	-1.08528	-1.08614	1e-06	1e-06	1e-06	1e-06	1e-06	1e-06	-1.37909	-3.56636
ARIH1	enzyme	-3.12	1e-06	1e-06	1e-06	1e-06	1e-06	1e-06	0.553627	1e-06	1e-06	1e-06	0.419637	1e-06	1e-06	1e-06	1e-06	1.18775	1e-06	1e-06	1e-06	1e-06	1e-06	-0.514	-0.579111	1e-06	-0.50622	1e-06	1e-06	1e-06	0.400026	1e-06	1e-06	1e-06	1e-06	1e-06	1e-06	-2.15826
ARIH2	enzyme	-1.98	1e-06	1.02175	1.29363	0.685428	0.333863	1e-06	-0.437236	1e-06	-0.538013	-0.276	1e-06	1e-06	1e-06	1e-06	1e-06	-0.396403	1e-06	1e-06	1e-06	1e-06	1e-06	0.558	0.582876	1e-06	1e-06	1e-06	1e-06	1e-06	-0.41452	1e-06	1e-06	1e-06	1e-06	1e-06	1e-06	-1.6101
Arl5b	enzyme	1.63	1e-06	1e-06	1.55416	1.13469	0.635316	1e-06	0.626494	1e-06	1e-06	1e-06	1e-06	1e-06	-0.152	-0.269352	-0.559	1.15691	1e-06	1e-06	1e-06	1e-06	1e-06	1e-06	-0.249294	1e-06	1e-06	1e-06	1e-06	1e-06	1e-06	1e-06	1e-06	1e-06	2.35138	1e-06	1e-06	7.85932
ASNS	enzyme	-2.6	1e-06	1e-06	2.49139	1.39441	1.03736	-2.26	1e-06	1e-06	-2.06409	1e-06	1e-06	1e-06	0.522	0.445	1e-06	0.507185	1e-06	1e-06	1e-06	1e-06	1e-06	1.15	1.04696	1e-06	1e-06	1e-06	1e-06	1e-06	1e-06	1e-06	1e-06	1.73342	1e-06	1e-06	1e-06	3.40366
ASPH	enzyme	-4.09	0.210637	-0.851413	0.968302	0.765663	1.65855	1e-06	1.40059	1e-06	-1.69275	0.242	1e-06	-0.264409	0.256	0.259371	-0.546	1e-06	1e-06	1e-06	1e-06	1e-06	1e-06	1e-06	0.220229	1e-06	1e-06	1e-06	1e-06	0.720558	-0.989859	1e-06	1e-06	1e-06	1e-06	1e-06	-0.90855	-0.938243
BCAR1	enzyme	0.692	-0.209001	0.394209	-1.61511	-1.12897	-0.638025	1e-06	1e-06	-0.626405	1e-06	1e-06	1e-06	1e-06	1e-06	0.291771	1e-06	1e-06	1e-06	1e-06	1e-06	1e-06	1e-06	1e-06	0.413012	1e-06	1e-06	1e-06	1e-06	1e-06	1e-06	1e-06	1e-06	1e-06	1e-06	1e-06	1e-06	-3.21491
BHMT	enzyme	1e-06	1e-06	0.207523	0.206152	1e-06	1e-06	1e-06	1e-06	1e-06	1e-06	1e-06	1e-06	1e-06	1e-06	1e-06	1e-06	1e-06	1e-06	1e-06	1e-06	1e-06	1e-06	1e-06	1e-06	1e-06	0.409687	1e-06	0.377955	1e-06	1.27209	1e-06	1e-06	1e-06	1e-06	1e-06	1e-06	2.05839
BHMT2	enzyme	0.377	1e-06	1e-06	0.56049	0.408243	-0.523785	1e-06	1e-06	2.82359	1e-06	1e-06	1e-06	1e-06	1e-06	1e-06	1e-06	1e-06	1e-06	1e-06	1e-06	1e-06	1e-06	1e-06	1e-06	1e-06	0.435444	1e-06	0.289283	0.504975	1e-06	1e-06	1e-06	1e-06	1e-06	1e-06	1e-06	4.87527
BIRC2	enzyme	-1.24	0.268732	0.338943	0.346786	0.376152	1e-06	1e-06	0.988032	0.857283	1e-06	0.186	1e-06	-0.212978	1e-06	0.25256	-0.292	0.47688	1e-06	1e-06	1e-06	1e-06	1e-06	1e-06	1e-06	1e-06	0.448254	1e-06	1e-06	-1.0767	1.57317	1e-06	1e-06	1e-06	1e-06	1e-06	1e-06	2.61326
BIRC3	enzyme	-3.72	1.26199	2.5581	3.1488	2.00966	0.962265	1e-06	3.21205	3.13931	1e-06	1e-06	1e-06	-2.46598	1e-06	-0.418972	1e-06	0.678087	-0.52306	1e-06	1e-06	1e-06	1.77757	1e-06	1e-06	1e-06	0.942286	-0.357661	-0.671356	-1.64432	4.95488	1e-06	1e-06	1e-06	3.64664	1e-06	1.83317	15.2073
BIRC6	enzyme	-3.24	1e-06	0.456657	1.03624	0.372615	1e-06	1e-06	1e-06	1e-06	1e-06	1e-06	1e-06	1e-06	1e-06	1e-06	-0.332	1e-06	1e-06	1e-06	1e-06	1e-06	1e-06	1e-06	1e-06	1e-06	1e-06	1e-06	1e-06	0.413477	1e-06	1e-06	1e-06	1e-06	1e-06	1e-06	1e-06	-2.2063
BTRC	enzyme	-2.53	1e-06	1e-06	1e-06	1e-06	1e-06	2.4	1e-06	1e-06	1e-06	1e-06	1e-06	1e-06	1e-06	1e-06	0.239	1e-06	1e-06	1e-06	1e-06	1e-06	1e-06	1e-06	-0.227299	1e-06	1e-06	0.205597	1e-06	1e-06	1e-06	1e-06	1e-06	1e-06	1e-06	1e-06	1e-06	0.0873299
CBLB	enzyme	-3.11	1e-06	0.284991	-0.268878	-0.492599	-0.560227	1.37	1e-06	-2.17603	1e-06	1e-06	1e-06	1e-06	1e-06	1e-06	1e-06	1e-06	1e-06	1e-06	1e-06	1e-06	1e-06	1e-06	1e-06	1e-06	1e-06	1e-06	1e-06	1e-06	0.599992	1e-06	-1.4684	1e-06	1e-06	1e-06	1e-06	-6.39111
CD274	enzyme	2.63	1e-06	0.658463	0.866781	0.892408	0.828139	1e-06	1.55327	1e-06	1e-06	1e-06	1e-06	1e-06	1e-06	1e-06	1e-06	0.828815	1e-06	1e-06	1e-06	3.01262	3.42501	1e-06	1e-06	1e-06	1.29592	1e-06	1e-06	1e-06	1e-06	1e-06	1e-06	1e-06	6.19381	1e-06	1.01993	21.8883
Cdc42	enzyme	-1.29	1e-06	-0.8586	-0.987578	-1.07524	-0.871518	1e-06	1e-06	1e-06	1e-06	1e-06	1e-06	1e-06	1e-06	0.150236	0.316	0.576673	1e-06	1e-06	0.558	1e-06	0.832124	1e-06	1e-06	1e-06	1e-06	1e-06	1e-06	1e-06	0.514106	1e-06	1e-06	-1.1334	1e-06	1e-06	1e-06	-1.55197
CH25H	enzyme	1e-06	0.926473	0.353143	0.275063	-0.559607	1e-06	1.6	-1.69836	-1.20369	1e-06	1e-06	1e-06	1e-06	-0.285	0.161904	-0.89	-2.72543	1e-06	1e-06	1e-06	1e-06	1e-06	1e-06	1e-06	1e-06	1e-06	1e-06	1e-06	1e-06	-1.53966	1e-06	1e-06	1e-06	1e-06	1e-06	1e-06	-6.29142
CHAC1	enzyme	-0.461	1e-06	3.07429	3.0863	2.24171	1.34107	1e-06	1e-06	1e-06	1e-06	1e-06	1e-06	-0.586992	1e-06	1e-06	1e-06	1.37527	1e-06	1e-06	1e-06	1e-06	1e-06	1e-06	1e-06	1e-06	-0.943835	1e-06	-0.790052	-1.00627	1e-06	1e-06	1e-06	1e-06	1e-06	1e-06	1e-06	1.18193
CHD8	enzyme	1.35	1e-06	0.916124	1e-06	1e-06	1e-06	1e-06	1e-06	1e-06	1e-06	1e-06	0.428337	1e-06	1e-06	1e-06	1e-06	0.237592	1e-06	1e-06	1e-06	1e-06	1e-06	1e-06	1e-06	1e-06	1e-06	1e-06	1e-06	1e-06	1e-06	1e-06	1e-06	1e-06	1e-06	1e-06	1e-06	1.09984
CHST1	enzyme	0.484	1e-06	-0.765397	-0.750757	-1.19746	-1.00114	1e-06	-0.688233	1e-06	1e-06	1e-06	1e-06	1e-06	1e-06	1e-06	2.14	1e-06	1e-06	1e-06	1e-06	1e-06	1e-06	1.02	1.02261	1e-06	-0.584721	-0.646952	1e-06	-0.856206	1e-06	1e-06	1e-06	1e-06	1e-06	1e-06	1e-06	-0.293437
CRYM	enzyme	0.809	1e-06	-0.127145	1e-06	0.776082	1e-06	1e-06	1e-06	1e-06	-1.47924	1e-06	1e-06	1e-06	1e-06	1e-06	1e-06	1e-06	1e-06	1e-06	1e-06	1e-06	1e-06	1e-06	1e-06	1e-06	1e-06	1e-06	1e-06	1e-06	1e-06	1e-06	1e-06	1e-06	1e-06	1e-06	1e-06	0.233017
CXorf21	enzyme	1.57	1e-06	1e-06	-0.0862462	1e-06	1e-06	1e-06	1e-06	1e-06	1e-06	1e-06	1e-06	1e-06	1e-06	1e-06	1e-06	1e-06	1e-06	1e-06	1e-06	1e-06	1e-06	1e-06	1e-06	1e-06	1e-06	1e-06	1e-06	1e-06	-1.28177	1e-06	1e-06	1e-06	1e-06	1e-06	1e-06	0.202021
CYC1	enzyme	-2.14	1e-06	1e-06	1e-06	1e-06	0.946901	1e-06	1e-06	1e-06	1e-06	1e-06	1e-06	1e-06	-0.269	-0.334018	1e-06	1e-06	1e-06	1e-06	1e-06	1e-06	1e-06	1e-06	0.212902	1e-06	1e-06	-0.388928	1e-06	-0.623481	1e-06	1e-06	1e-06	1e-06	1e-06	1e-06	1e-06	-2.59559
CYP7A1	enzyme	1e-06	1e-06	1e-06	0.209585	1e-06	1e-06	1e-06	1e-06	1e-06	1e-06	1e-06	1e-06	1e-06	1e-06	1e-06	1e-06	1e-06	1e-06	1e-06	1e-06	1e-06	1e-06	1e-06	1e-06	1e-06	0.441207	1e-06	1e-06	0.357087	-1.66062	1e-06	1e-06	1e-06	2.01949	1e-06	1e-06	1.36678
DARS	enzyme	-3.75	0.166907	-0.356718	-0.607971	-0.241982	1.08458	-1.07	1e-06	1e-06	1e-06	1e-06	1e-06	1e-06	-0.301	-0.24183	-0.43	-0.532409	1e-06	1e-06	1e-06	1e-06	1e-06	1e-06	0.456063	1e-06	1e-06	1e-06	-0.903624	1e-06	1e-06	1e-06	1e-06	1e-06	1e-06	1e-06	1e-06	-6.01452
DCLRE1A	enzyme	1.35	1e-06	-0.263784	1e-06	-0.238212	1e-06	1e-06	1e-06	1e-06	1e-06	1e-06	1e-06	1e-06	1e-06	1e-06	-0.406	-2.1013	1e-06	1e-06	1e-06	1e-06	1e-06	1e-06	1e-06	1e-06	1e-06	-0.613243	1e-06	1e-06	1e-06	1e-06	1e-06	1e-06	1e-06	1e-06	1e-06	-1.74494
DDAH2	enzyme	-1.92	1e-06	-0.491587	-0.788842	-0.740455	-1.02415	1e-06	1e-06	1e-06	1e-06	1e-06	1e-06	0.221967	-0.215	1e-06	0.445	1e-06	1e-06	1e-06	1e-06	1e-06	1e-06	1e-06	-0.415851	1e-06	1e-06	1e-06	1e-06	1e-06	-0.840116	1e-06	1e-06	1e-06	1e-06	1e-06	1e-06	-4.78583
DDHD2	enzyme	-2.65	1e-06	-0.2362	-0.651777	1e-06	0.367774	1e-06	1e-06	1e-06	1e-06	1e-06	1e-06	0.409189	1e-06	1e-06	1e-06	1e-06	1e-06	1e-06	1e-06	1e-06	1e-06	0.491	0.687954	1e-06	-0.676085	1e-06	1e-06	1e-06	0.501984	1e-06	1e-06	1e-06	1e-06	1e-06	1e-06	-1.28373
DDX1	enzyme	-2.57	0.198744	-0.21491	1e-06	1e-06	0.458614	1e-06	1e-06	1e-06	1e-06	1e-06	1e-06	1e-06	1e-06	1e-06	1e-06	-0.332445	1e-06	1e-06	1e-06	1e-06	1e-06	1e-06	1e-06	1e-06	1e-06	1e-06	1e-06	-0.527884	1e-06	1e-06	1e-06	1e-06	1e-06	1e-06	1e-06	-2.55803
Ddx17	enzyme	-2.36	1e-06	-0.42167	-1.4315	-1.37374	-1.25509	1e-06	1e-06	1e-06	1e-06	1e-06	1e-06	1e-06	1e-06	1e-06	1e-06	0.368307	1e-06	1e-06	1e-06	1e-06	1e-06	1e-06	1e-06	1e-06	-0.563047	0.442078	1e-06	-0.358187	1e-06	-0.994088	1e-06	1e-06	1e-06	1e-06	1e-06	-7.10356
Ddx3x	enzyme	5.47	1e-06	1e-06	1e-06	0.700183	0.998536	-1.03	0.419785	1e-06	1e-06	1e-06	1e-06	1e-06	1e-06	1e-06	0.266	0.412766	1e-06	1e-06	1e-06	1e-06	1e-06	1e-06	1e-06	1e-06	1e-06	-0.193611	1e-06	1e-06	1e-06	1e-06	1e-06	1e-06	1e-06	1e-06	1e-06	7.04369
DDX5	enzyme	2.26	0.203698	1e-06	1e-06	0.342885	1e-06	1e-06	1e-06	1e-06	-0.500234	1e-06	1e-06	1e-06	1e-06	1e-06	1e-06	0.569854	1e-06	1e-06	1e-06	1e-06	1e-06	1e-06	1e-06	1e-06	1e-06	1e-06	1e-06	1e-06	1e-06	1e-06	1e-06	1e-06	1e-06	1e-06	1e-06	2.87623
Ddx58	enzyme	-3.35	0.189596	0.367852	-0.621531	-0.986464	-0.535236	1e-06	1.35179	1.00991	0.834052	5.69	2.21374	-5.72699	1e-06	1e-06	-2.11	-1.174	1e-06	1e-06	1e-06	2.6267	3.54353	1e-06	-0.449414	1e-06	1e-06	1e-06	1e-06	1e-06	2.63149	1e-06	1e-06	1e-06	1e-06	1e-06	1e-06	4.76934
DHX58	enzyme	2.27	1e-06	1e-06	0.37514	1e-06	1e-06	1e-06	1e-06	1e-06	1e-06	3.02	0.407291	-3.45334	-0.185	-0.460009	-1.84	-0.554902	1e-06	1e-06	1e-06	1e-06	1e-06	1e-06	1e-06	1e-06	0.431597	1e-06	0.282648	1e-06	5.13052	1e-06	1e-06	1e-06	3.43148	1e-06	2.22427	11.0797
DLST	enzyme	-2.27	1e-06	-0.784644	1e-06	1e-06	1e-06	1e-06	0.449489	1e-06	1e-06	1e-06	1e-06	1e-06	-0.257	1e-06	1e-06	0.53142	1e-06	1e-06	1e-06	1e-06	1e-06	1e-06	1e-06	1e-06	-0.395647	-0.269614	1e-06	-0.670093	1e-06	1e-06	1e-06	1e-06	1e-06	1e-06	1e-06	-2.09677
DMGDH	enzyme	0.773	1e-06	0.227838	1e-06	-0.449298	-0.381571	1e-06	1e-06	1e-06	1e-06	1e-06	1e-06	1e-06	1e-06	1e-06	1e-06	1e-06	1e-06	1e-06	1e-06	1e-06	1e-06	1e-06	0.187895	1e-06	1e-06	1e-06	1e-06	1e-06	1e-06	1e-06	1e-06	1e-06	1e-06	1e-06	1e-06	-0.0977812
DNA2	enzyme	0.815	1e-06	0.345117	0.488331	0.882426	1.13097	-1	1e-06	1e-06	1e-06	1e-06	1e-06	1e-06	0.158	1e-06	1e-06	1e-06	1e-06	1e-06	1e-06	1e-06	1e-06	1e-06	1e-06	1e-06	1e-06	-0.28113	1e-06	1e-06	1e-06	1e-06	1e-06	1e-06	1e-06	1e-06	1e-06	1.84851
DNMT1	enzyme	-2.83	-0.314618	1e-06	0.383129	0.889404	0.746141	-1.1	1e-06	1e-06	1e-06	1e-06	1e-06	1e-06	0.219	0.298585	1e-06	1e-06	1e-06	1e-06	1e-06	1e-06	1e-06	1e-06	1e-06	1e-06	1e-06	1e-06	0.257535	1e-06	-1.66661	1e-06	1e-06	1e-06	1e-06	1e-06	1e-06	-3.11741
DUT	enzyme	-0.525	1e-06	-1.23842	-1.5504	-0.260981	0.151336	1e-06	1e-06	1e-06	1e-06	-0.143	1e-06	1e-06	0.431	0.155119	0.44	-0.33438	1e-06	1e-06	1e-06	1e-06	1e-06	1e-06	0.379827	1e-06	0.442463	1e-06	-0.958222	0.435772	-0.889999	1e-06	1e-06	1e-06	1e-06	1e-06	1e-06	-0.988019
EHHADH	enzyme	-0.415	0.270598	-0.313091	1e-06	-0.685209	1e-06	1e-06	-0.580924	-0.853081	1e-06	1e-06	1e-06	1e-06	1e-06	-0.139197	-0.483	-1.28928	1e-06	1e-06	1e-06	1e-06	1e-06	1e-06	1e-06	1e-06	1e-06	1e-06	0.336742	0.486198	2.08144	1e-06	1e-06	1e-06	1e-06	1e-06	1e-06	-0.957597
ELOVL3	enzyme	1.23	1e-06	1e-06	1e-06	0.313842	1e-06	1e-06	1e-06	1e-06	1e-06	1e-06	1e-06	1e-06	1e-06	1e-06	1e-06	1e-06	1e-06	1e-06	1e-06	1e-06	1e-06	1e-06	1e-06	1e-06	1e-06	1e-06	1e-06	1e-06	1e-06	1e-06	1e-06	1e-06	1e-06	1e-06	1e-06	1.54388
ENO1	enzyme	-2.58	1e-06	1e-06	1e-06	0.850053	1.63489	1e-06	1e-06	1e-06	1e-06	1e-06	1e-06	1e-06	0.263	0.233255	1e-06	-0.227067	1e-06	1e-06	1e-06	1e-06	-3.59589	1e-06	0.213586	1e-06	0.370136	0.170216	1e-06	-0.669314	0.524016	1e-06	1e-06	1e-06	1e-06	1e-06	1e-06	-2.8131
ENOPH1	enzyme	-2.12	1e-06	1e-06	1e-06	1e-06	0.371906	1e-06	1e-06	1e-06	1e-06	1e-06	1e-06	1e-06	0.229	1e-06	1e-06	1e-06	1e-06	1e-06	1e-06	1e-06	1e-06	1e-06	1e-06	1e-06	1e-06	-0.424225	-0.542945	-0.509384	-0.702177	1e-06	1e-06	1e-06	1e-06	1e-06	1e-06	-3.6978
EPRS	enzyme	-1.34	1e-06	-0.981965	-0.449098	1e-06	0.644142	-0.793	1e-06	1e-06	1e-06	-0.232	1e-06	0.373285	1e-06	1e-06	1e-06	1e-06	1e-06	1e-06	1e-06	1e-06	1e-06	1e-06	1e-06	1e-06	0.441954	1e-06	0.336512	-0.526099	-0.792182	1e-06	1e-06	1e-06	1e-06	1e-06	1e-06	-1.35449
ETHE1	enzyme	-2.04	0.230077	-0.682773	-1.7574	-1.65291	-0.865575	1e-06	1e-06	1e-06	1e-06	1e-06	1e-06	1e-06	1e-06	1e-06	1e-06	1e-06	1e-06	1e-06	1e-06	1e-06	1e-06	1e-06	0.170187	1e-06	1e-06	1e-06	1e-06	0.96738	-1.16787	1e-06	1e-06	1e-06	1e-06	1e-06	1e-06	-5.43331
EXOSC9	enzyme	0.454	1e-06	-0.691475	1e-06	0.337583	0.775411	1e-06	1e-06	1e-06	1e-06	1e-06	1e-06	1e-06	0.291	0.42181	-0.372	1e-06	1e-06	1e-06	1e-06	1e-06	1e-06	0.444	0.544507	1e-06	1e-06	-0.342998	1e-06	-0.678864	0.56503	1e-06	1e-06	1e-06	1e-06	1e-06	1e-06	3.13098
EZH1	enzyme	-2.35	1e-06	-0.34662	-1.61046	-1.60632	-1.03232	-1.59	2.64386	1e-06	1e-06	1e-06	1e-06	1e-06	1e-06	1e-06	1e-06	1e-06	1e-06	1e-06	1e-06	1e-06	1e-06	1e-06	1e-06	1e-06	1e-06	0.645015	-0.307754	-0.701904	1.29656	1e-06	-1.02745	1e-06	1e-06	1e-06	1e-06	-5.29413
FBXO30	enzyme	-1.24	1e-06	0.679298	2.38741	2.28941	1.62546	1e-06	1e-06	1e-06	1e-06	1e-06	1e-06	1e-06	1e-06	-0.432987	-0.345	3.0811	1e-06	1e-06	1e-06	1e-06	1e-06	1e-06	1e-06	1e-06	1e-06	1e-06	1e-06	1e-06	1e-06	1e-06	1e-06	1e-06	1e-06	1e-06	1e-06	6.68612
Fbxw11	enzyme	-0.587	1e-06	0.654786	0.576438	0.508622	1e-06	1e-06	0.656213	1e-06	1e-06	1e-06	1e-06	0.581893	0.138	1e-06	1e-06	0.481894	1e-06	1e-06	1e-06	1e-06	1e-06	1e-06	1e-06	1e-06	0.436575	0.540418	1e-06	1e-06	1e-06	1e-06	1e-06	1e-06	1e-06	1e-06	1e-06	2.67829
FKBP1B	enzyme	-1.27	1e-06	-0.631817	-2.19581	-1.97624	1e-06	-1.09	-0.388881	1e-06	1e-06	0.515	1e-06	1e-06	1e-06	0.18141	-0.9	-0.451417	1e-06	1e-06	1e-06	1e-06	1e-06	1e-06	1e-06	1e-06	1e-06	1e-06	-0.558566	1e-06	1e-06	1e-06	1e-06	1e-06	1e-06	1e-06	-0.594454	-8.09712
FTH1	enzyme	0.404	1e-06	-0.692593	-1.89078	-0.705509	1e-06	1e-06	0.415814	0.758534	0.620422	1e-06	-0.399788	1e-06	-0.322	-0.544967	0.437	1.07713	1e-06	1e-06	1e-06	1e-06	1e-06	1e-06	1e-06	1e-06	1e-06	1e-06	1e-06	1e-06	0.473994	1e-06	1e-06	1e-06	1e-06	1e-06	1e-06	1.01646
FUT4	enzyme	-1.25	1e-06	1e-06	0.319549	-0.387872	1e-06	-1.13	1e-06	1e-06	1e-06	0.418	1e-06	-0.605176	1e-06	1e-06	-0.417	-0.879037	1e-06	1e-06	1e-06	1e-06	1e-06	0.331	0.48048	1e-06	1e-06	1e-06	1e-06	1e-06	1.21162	1e-06	1e-06	1e-06	1e-06	1e-06	1e-06	-1.90841
G6PD	enzyme	-2.62	1e-06	-0.687349	-0.661923	-0.571902	0.304993	1e-06	1e-06	1e-06	1e-06	1e-06	1e-06	1e-06	0.23	0.163838	1e-06	0.394026	1e-06	1e-06	1e-06	1e-06	1e-06	1e-06	-0.386713	1e-06	1e-06	1e-06	1e-06	1e-06	-1.37394	1e-06	1e-06	1e-06	1e-06	1e-06	1e-06	-3.83424
GBP2	enzyme	-2.03	1e-06	-1.51899	-3.18621	-2.16271	-1.09014	1.38	3.43306	3.58334	1.27484	2.38	3.28898	-2.44561	-0.216	-0.271913	-1.88	1e-06	1e-06	1e-06	1e-06	3.3295	3.63097	1e-06	0.37963	1e-06	1e-06	-1.59305	1e-06	-1.49379	1.3649	2.72992	1.20117	0.968653	2.74306	1.65411	4.78881	23.2805
GBP4	enzyme	-1.08	1e-06	0.638953	1e-06	1e-06	1e-06	1e-06	1.5298	2.06725	1e-06	1e-06	1e-06	1e-06	-0.169	-0.506144	-2.92	-0.56401	1e-06	1e-06	1e-06	3.11454	2.77767	1e-06	1e-06	1e-06	0.714481	1e-06	1e-06	1e-06	1e-06	1e-06	1e-06	1e-06	5.96319	3.37211	1e-06	13.6609
GBP5	enzyme	1e-06	1e-06	0.209049	0.263207	1e-06	0.406334	1e-06	1e-06	1e-06	1e-06	1e-06	1e-06	1e-06	1e-06	1e-06	-2.03	1e-06	1e-06	1e-06	1e-06	4.76118	3.21776	1e-06	0.131897	1e-06	1e-06	1e-06	1e-06	1e-06	1e-06	1e-06	1e-06	1e-06	5.1119	3.24732	1e-06	14.9006
GBP7	enzyme	1e-06	1e-06	1e-06	1e-06	1e-06	1e-06	1e-06	1e-06	1e-06	1e-06	1e-06	1e-06	1e-06	1e-06	1e-06	1e-06	1e-06	1e-06	1e-06	1e-06	1e-06	1e-06	1e-06	1e-06	1e-06	1.65502	-0.974743	0.452422	1e-06	1e-06	1e-06	1e-06	1e-06	1e-06	1e-06	1e-06	1.13273
GCH1	enzyme	-1.8	1e-06	0.881085	0.863675	0.82922	0.477672	1e-06	3.24133	3.00287	1.22618	4.66	2.63007	-4.94088	1e-06	-0.587666	-1.96	1.30836	0.668119	1e-06	1e-06	3.40042	4.18441	-0.302	-0.415268	1e-06	1e-06	-0.570512	-0.977781	-0.554299	4.65116	2.13055	2.18136	1e-06	5.45835	2.26937	1.58884	31.7825
GDE1	enzyme	0.775	0.158175	-0.742477	-1.54376	-1.07125	-0.463737	-0.855	1e-06	1e-06	1e-06	1e-06	1e-06	1e-06	1e-06	1e-06	-0.322	-0.586727	1e-06	1e-06	1e-06	1e-06	1e-06	1e-06	1e-06	1e-06	-0.458879	1e-06	-0.742318	1e-06	-1.58324	1e-06	1e-06	1e-06	1e-06	1e-06	0.393386	-5.55785
GEM	enzyme	2.01	0.361179	0.306879	4.99398	6.28592	4.67623	0.928	1e-06	1e-06	1e-06	1e-06	1e-06	1e-06	1e-06	1e-06	1e-06	5.76137	1e-06	1e-06	1e-06	1e-06	1e-06	1e-06	1e-06	1e-06	1e-06	1e-06	1e-06	0.774659	0.678255	3.06663	1.22686	1e-06	1e-06	1e-06	1.64384	32.1001
GLB1	enzyme	1e-06	1e-06	-0.383937	-2.0535	-1.91315	-0.984841	1e-06	1e-06	1e-06	1e-06	1e-06	1e-06	1e-06	1e-06	0.206771	-0.291	-0.329242	1e-06	1e-06	1e-06	1e-06	1e-06	1e-06	1e-06	1e-06	1e-06	1e-06	1e-06	1e-06	1e-06	1e-06	1e-06	1e-06	1e-06	1e-06	1e-06	-4.981
GMPR	enzyme	1e-06	1e-06	-0.376216	-0.796034	-1.50801	1e-06	1e-06	-0.377589	1e-06	1e-06	2.69	1e-06	-2.85555	1e-06	1e-06	-1.15	-0.482382	1e-06	1e-06	1e-06	1e-06	1e-06	0.293	1e-06	1e-06	0.31131	1e-06	1e-06	0.316699	2.17348	1e-06	1e-06	1e-06	2.90664	1e-06	1e-06	1.89781
GMPR2	enzyme	-2.93	1e-06	-0.688484	-1.65946	-1.19427	-0.754382	1e-06	1e-06	1e-06	1e-06	1e-06	1e-06	1e-06	-0.375	-0.213738	1e-06	-0.610841	1e-06	1e-06	1e-06	1e-06	1e-06	1e-06	1e-06	1e-06	1e-06	1e-06	1e-06	1e-06	-1.12803	1e-06	1e-06	1e-06	1e-06	1e-06	1e-06	-8.17721
GNAI3	enzyme	-1.6	1e-06	-0.450485	1.0285	-0.925349	-0.905761	1e-06	1e-06	0.40073	1e-06	1e-06	1e-06	-0.431616	0.141	1e-06	1e-06	0.419148	1e-06	1e-06	1e-06	1e-06	1e-06	1e-06	1e-06	1e-06	1e-06	1e-06	1e-06	1e-06	-0.371138	1e-06	1e-06	1e-06	1e-06	1e-06	1e-06	-1.79398
GNB1	enzyme	-1.44	1e-06	-0.658306	-0.486364	1e-06	1e-06	1e-06	1e-06	1e-06	1e-06	1e-06	1e-06	1e-06	1e-06	1e-06	-0.214	1e-06	1e-06	1e-06	1e-06	1e-06	1e-06	1e-06	1e-06	1e-06	-0.542176	1e-06	1e-06	-0.599798	1e-06	1e-06	1e-06	1e-06	1e-06	1e-06	1e-06	-2.624
GPX1	enzyme	0.741	1e-06	-0.7851	-1.09363	-0.563248	0.410275	1e-06	1e-06	1e-06	1e-06	1e-06	1e-06	1e-06	1e-06	1e-06	0.45	-0.400342	1e-06	1e-06	1e-06	1e-06	1e-06	1e-06	0.52234	0.265652	1e-06	1e-06	0.45511	1e-06	-0.760496	1e-06	1e-06	1e-06	1e-06	1e-06	1e-06	0.81179
GPX3	enzyme	1e-06	1e-06	-0.552727	-0.387615	-0.419535	0.404031	1.76	1e-06	1e-06	1e-06	1e-06	1e-06	1e-06	1e-06	1e-06	1e-06	1e-06	1e-06	0.668119	1e-06	1e-06	1e-06	1e-06	-0.660583	1e-06	1e-06	1e-06	1e-06	1e-06	-3.17112	1e-06	1e-06	1e-06	-2.276	1e-06	1e-06	-3.52995
GSTM5	enzyme	1.2	1e-06	1e-06	1e-06	1e-06	1e-06	1e-06	0.706647	1e-06	1e-06	1e-06	1e-06	1e-06	1e-06	1e-06	1e-06	1e-06	1e-06	1e-06	1e-06	1e-06	1e-06	1e-06	1e-06	1e-06	1e-06	1e-06	1e-06	0.795108	1e-06	1e-06	1e-06	1e-06	1e-06	1e-06	1e-06	2.70179
GSTZ1	enzyme	-1.01	1e-06	-1.15662	-1.01795	-1.22458	-0.276155	1e-06	1e-06	1e-06	1e-06	1e-06	1e-06	1e-06	1e-06	1e-06	0.751	0.314101	1e-06	1e-06	1e-06	1e-06	1e-06	0.755	0.612982	1e-06	1e-06	1e-06	1e-06	1e-06	1e-06	1e-06	1e-06	1e-06	1e-06	1e-06	1e-06	0.0610414
GYS2	enzyme	1.35	1e-06	0.217363	0.340778	0.180583	1e-06	2.03	2.24507	1e-06	1e-06	1e-06	1e-06	1e-06	1e-06	1e-06	1e-06	1e-06	1e-06	1e-06	1e-06	1e-06	1e-06	1e-06	1e-06	1e-06	0.363031	1e-06	1e-06	0.443091	1e-06	1e-06	1e-06	1e-06	1e-06	1e-06	1e-06	6.73522
HAO1	enzyme	0.897	1e-06	2.54821	2.08484	1.33568	1e-06	1e-06	1e-06	1e-06	1e-06	1e-06	1e-06	1e-06	1e-06	1e-06	1e-06	1e-06	1e-06	1e-06	1e-06	1e-06	1e-06	1e-06	-0.14152	1e-06	1e-06	1e-06	1e-06	1e-06	1e-06	1e-06	1e-06	1e-06	1e-06	1e-06	1e-06	1.62783
HERC4	enzyme	-2.3	1e-06	0.45331	1.42309	1.02159	0.754414	1e-06	1e-06	1e-06	-1.26017	1e-06	1e-06	1e-06	1e-06	1e-06	1e-06	0.969255	1e-06	1e-06	1e-06	1e-06	1e-06	1e-06	1e-06	1e-06	0.345109	1e-06	-0.672586	0.745733	1e-06	1e-06	1e-06	1e-06	1e-06	1e-06	1e-06	0.573152
HERC6	enzyme	-2.44	-0.249215	-0.45076	-0.425277	-0.350251	0.465884	1e-06	1e-06	1e-06	1e-06	6.04	1.76044	-5.9059	1e-06	1e-06	-1.21	-0.375317	1e-06	0.545968	1e-06	1e-06	1e-06	1e-06	1e-06	1e-06	1e-06	1e-06	1e-06	1e-06	3.31585	1e-06	1e-06	1e-06	3.01959	1e-06	1e-06	4.64255
Hmga2	enzyme	-4.99	1e-06	0.427654	1.19803	1.30703	1.46824	-2.78	1e-06	1.37311	1e-06	1e-06	1e-06	1e-06	-0.156	-0.211289	1e-06	0.754021	1e-06	1e-06	1e-06	1e-06	1e-06	1e-06	1e-06	1e-06	1e-06	1e-06	1e-06	-0.470806	1e-06	1e-06	1e-06	1e-06	1e-06	1e-06	-2.03549	-4.9708
HMGCS1	enzyme	-1.6	1e-06	1e-06	0.374916	1e-06	-0.475572	1e-06	0.740639	1e-06	1e-06	1e-06	0.973708	1e-06	-1.02	-1.12572	1e-06	2.71951	0.532068	1e-06	1e-06	1e-06	1e-06	1e-06	-0.652103	1e-06	1e-06	1e-06	1e-06	1e-06	1.63117	1.46325	1e-06	1e-06	1e-06	1e-06	1e-06	3.56188
HMOX1	enzyme	-1.31	-0.574206	1.9222	4.92941	4.93035	2.8287	1e-06	1e-06	1.14387	0.626655	1e-06	1e-06	1e-06	0.281	-0.449461	0.671	4.57493	1e-06	1e-06	1e-06	1e-06	1e-06	-1.41	-1.01233	1e-06	1e-06	1e-06	1e-06	1.51957	-1.18416	-1.12161	1e-06	1e-06	1e-06	1e-06	1.26966	13.7912
HS3ST2	enzyme	1.08	1e-06	1e-06	1e-06	1e-06	1e-06	1e-06	1e-06	1e-06	1e-06	1e-06	1e-06	-0.483701	1e-06	1e-06	1e-06	1e-06	1e-06	1e-06	1e-06	1e-06	1e-06	1e-06	1e-06	1e-06	1e-06	1e-06	1e-06	1e-06	1e-06	1e-06	1e-06	1e-06	-3.95631	1e-06	1e-06	-3.35998
HSD17B10	enzyme	-1.26	1e-06	-0.428711	-0.781673	-0.554188	1e-06	1e-06	1e-06	1e-06	1e-06	1e-06	1e-06	1e-06	0.4	0.415549	-0.278	1e-06	1e-06	1e-06	1e-06	1e-06	1e-06	1e-06	1e-06	1e-06	-0.656735	1e-06	1e-06	1e-06	-1.01939	1e-06	1e-06	1e-06	1e-06	1e-06	1e-06	-3.3057
HSPA5	enzyme	2.64	1e-06	-1.6598	1.09739	0.378016	-0.357549	1e-06	1e-06	1e-06	1e-06	1e-06	1e-06	1e-06	1e-06	-0.181159	-0.331	1.00747	1e-06	1e-06	1e-06	1e-06	1e-06	1e-06	1e-06	1e-06	1e-06	-0.263827	1e-06	0.355246	-1.09455	1e-06	1e-06	1e-06	1e-06	1e-06	1e-06	4.90986
HSPA8	enzyme	1e-06	-0.461459	1e-06	1.0244	1.27655	0.935243	1e-06	1e-06	1e-06	1e-06	1e-06	1e-06	1e-06	1e-06	-0.160543	0.365	1.95579	1e-06	1e-06	1e-06	1e-06	1e-06	1e-06	1e-06	1e-06	0.355357	1e-06	1e-06	0.705143	1e-06	1e-06	1e-06	1e-06	1e-06	1e-06	1e-06	5.99551
HYAL1	enzyme	0.974	1e-06	0.639327	1e-06	-1.09398	-1.03047	1e-06	1e-06	1e-06	1e-06	1e-06	1e-06	1e-06	1e-06	1e-06	-0.407	0.336593	1e-06	1e-06	1e-06	1e-06	1e-06	-2.17	-2.23825	1e-06	1e-06	1e-06	1e-06	1e-06	1e-06	1e-06	1e-06	1e-06	1e-06	0.972655	1e-06	-5.29575
IDH2	enzyme	-0.759	1e-06	-1.3053	-2.19995	-0.853808	1e-06	1e-06	1e-06	1e-06	1e-06	1e-06	1e-06	1e-06	0.228	0.200867	0.275	1e-06	1e-06	1e-06	1e-06	1e-06	1e-06	1e-06	0.460627	0.408752	1e-06	1e-06	0.456857	0.833018	-2.53297	1e-06	1e-06	1e-06	1e-06	1e-06	1e-06	-2.17727
IDO1	enzyme	-0.704	1e-06	-0.170211	1e-06	0.23342	1e-06	1e-06	1e-06	1e-06	1e-06	6.31	8.70035	-6.59725	1e-06	0.271104	-4.26	-0.336619	1e-06	1e-06	1e-06	6.88034	6.39517	1e-06	1e-06	1e-06	1e-06	1e-06	1e-06	1e-06	7.54579	5.08876	4.31991	1.03282	11.0796	4.74328	1e-06	50.8729
IFI30	enzyme	-1.61	1e-06	0.952176	1e-06	-0.990142	-0.747274	1e-06	1.19344	2.39215	3.21414	1e-06	3.78761	-2.63048	1e-06	1e-06	-3.21	1e-06	1e-06	1e-06	1e-06	1.00381	1.38011	1e-06	-0.18719	1e-06	-1.49804	1e-06	1e-06	1e-06	1e-06	1e-06	1e-06	1e-06	1e-06	1e-06	0.535658	1.68164
IFIH1	enzyme	-1.93	0.284109	0.509818	1e-06	-0.616678	-0.47349	1.23	1.70379	1.65162	1e-06	5.53	2.74519	-2.09452	-0.322	-0.547575	-2.15	-0.489501	1e-06	1e-06	1e-06	2.81983	3.47921	1e-06	1e-06	1e-06	1.25099	1e-06	1e-06	1e-06	2.79671	1e-06	1e-06	1e-06	3.20417	1e-06	1.77818	19.3402
Igtp	enzyme	1e-06	1e-06	1e-06	1e-06	1e-06	1e-06	1e-06	1e-06	1e-06	1e-06	1e-06	1e-06	1e-06	1e-06	1e-06	1e-06	1e-06	1e-06	1e-06	1e-06	1e-06	1e-06	1e-06	1e-06	1e-06	1e-06	1e-06	1e-06	1e-06	1e-06	1e-06	1e-06	1e-06	1e-06	1e-06	1.9118	1.91183
IL4I1	enzyme	0.68	1e-06	1.72288	2.86304	2.13582	1.37967	1e-06	0.52138	2.22194	1e-06	1e-06	1e-06	1e-06	1e-06	1e-06	-2.25	1e-06	1e-06	1e-06	1e-06	1e-06	1e-06	1e-06	1e-06	1e-06	1e-06	0.246539	1e-06	1e-06	1e-06	1e-06	1e-06	1e-06	2.77463	1e-06	1e-06	8.85016
IRGM	enzyme	1e-06	1e-06	0.121583	0.120382	1e-06	1e-06	1e-06	1e-06	1e-06	1e-06	1e-06	1e-06	1e-06	1e-06	1e-06	1e-06	1e-06	1e-06	1e-06	1e-06	1e-06	1e-06	1e-06	1e-06	1e-06	1e-06	1e-06	1e-06	1e-06	1e-06	1e-06	1e-06	1e-06	1e-06	1e-06	1e-06	-0.00116734
IRS1	enzyme	-1.68	1e-06	0.222426	0.528253	0.452981	0.952948	1e-06	1e-06	1e-06	1e-06	0.946	1e-06	-1.4853	1e-06	1e-06	1e-06	1e-06	1e-06	1e-06	1e-06	1e-06	1e-06	1e-06	1e-06	0.113828	1e-06	1e-06	1e-06	1e-06	1e-06	1e-06	1e-06	1e-06	-2.08053	1e-06	1e-06	-2.47422
IRS2	enzyme	-1.08	-0.521745	-0.864012	-0.694792	-1.11779	-1.46657	1e-06	0.340795	1e-06	0.437231	-0.419	0.458789	1e-06	-0.241	-0.218386	-0.452	1.25346	1e-06	1e-06	1e-06	1e-06	1e-06	1e-06	0.270402	1e-06	1e-06	1e-06	1e-06	1e-06	1e-06	1e-06	1e-06	1e-06	1e-06	1e-06	1e-06	-2.58657
ISG20	enzyme	-1.58	1e-06	1e-06	0.949443	1e-06	-0.674614	1e-06	1.62123	3.0507	0.747526	3.99	0.987445	-4.16621	1e-06	-0.472489	-2.55	1e-06	1e-06	1e-06	1e-06	1.11127	2.69828	1e-06	-0.904589	1e-06	1e-06	1e-06	-0.838554	1e-06	9.43827	1e-06	2.76034	-1.82596	7.10096	1.60708	1.99273	25.0429
ITCH	enzyme	-1.7	1e-06	-0.355154	1e-06	-1.09748	-1.06321	1e-06	1e-06	1e-06	-0.711979	1e-06	1e-06	1e-06	-0.371	-0.32303	1e-06	1e-06	1e-06	1e-06	1e-06	1e-06	1e-06	1e-06	0.247388	1e-06	1e-06	-0.408271	1e-06	1e-06	0.79481	1e-06	1e-06	1e-06	1e-06	1e-06	1e-06	-4.27759
KDM6B	enzyme	1.97	0.186362	1.83112	2.97859	1.61145	1e-06	1e-06	2.36209	1e-06	-2.04733	1e-06	1e-06	1e-06	1e-06	1e-06	1e-06	1e-06	-0.738119	1e-06	1e-06	1e-06	1e-06	1e-06	1e-06	1e-06	1e-06	1e-06	1e-06	1e-06	0.672698	1e-06	1e-06	1e-06	1e-06	1e-06	1e-06	5.16465
KHSRP	enzyme	1.34	1e-06	0.262335	1e-06	0.544428	0.625801	1e-06	-0.565456	1e-06	0.706306	1e-06	1e-06	1e-06	-0.19	1e-06	1e-06	1e-06	1e-06	1e-06	1e-06	1e-06	1e-06	1e-06	1e-06	1e-06	1e-06	1e-06	1e-06	1e-06	-0.786418	1e-06	1e-06	1e-06	1e-06	1e-06	1e-06	1.41235
LCT	enzyme	1e-06	1e-06	1e-06	1e-06	0.222991	0.265247	1e-06	1e-06	1e-06	-1.33485	1e-06	1e-06	1e-06	1e-06	1e-06	1e-06	1e-06	1e-06	1e-06	1e-06	1e-06	1e-06	1e-06	1e-06	1e-06	1e-06	1e-06	1e-06	1e-06	1e-06	1e-06	1e-06	1e-06	1e-06	1e-06	1e-06	-0.846576
LFNG	enzyme	-2.27	-0.522479	1.52449	1e-06	0.460778	1e-06	1e-06	-1.29199	1e-06	1e-06	1e-06	1e-06	1e-06	0.506	0.528422	1.14	-2.87127	1e-06	1e-06	1e-06	1e-06	1e-06	-1.06	-1.31146	1e-06	-0.549351	1e-06	1e-06	0.563834	1e-06	1e-06	1e-06	1e-06	1e-06	1e-06	1e-06	-8.20198
LHFPL2	enzyme	-2.77	1e-06	-0.25634	-0.856417	-0.846056	-0.750669	1e-06	1e-06	0.411517	1e-06	-0.362	1e-06	1e-06	0.347	-0.558515	0.523	-0.332927	1e-06	1e-06	1e-06	1e-06	1e-06	0.718	0.701385	1e-06	1e-06	1e-06	1e-06	1e-06	1e-06	1e-06	1e-06	1e-06	1e-06	1e-06	1e-06	-3.51932
LIG3	enzyme	-1.04	1e-06	2.78766	2.88819	2.97574	1.0967	1e-06	1e-06	0.554971	1e-06	1e-06	1e-06	1e-06	1e-06	1e-06	1e-06	1e-06	1e-06	1e-06	1e-06	1e-06	1e-06	1e-06	1e-06	1e-06	0.723061	0.405406	1e-06	0.423205	1e-06	1e-06	-1.35324	1e-06	1e-06	1e-06	1e-06	3.8864
LIPA	enzyme	-2.72	1e-06	-1.52778	-1.89697	-1.86146	-1.23912	0.932	1e-06	1e-06	1e-06	0.86	1e-06	1e-06	-0.186	-0.140237	1e-06	-0.380833	1e-06	1e-06	1e-06	1e-06	1e-06	1e-06	1e-06	1e-06	-0.774189	1e-06	-0.491873	0.633479	-0.900818	1e-06	1e-06	1e-06	1e-06	1e-06	1e-06	-6.63822
LIPN	enzyme	1e-06	1e-06	-0.528826	1e-06	0.996808	0.382096	1e-06	1e-06	1e-06	1e-06	1e-06	1e-06	1e-06	1e-06	-0.110699	1e-06	1e-06	1e-06	1e-06	1e-06	1e-06	1e-06	1e-06	1e-06	1e-06	1e-06	1e-06	1e-06	1e-06	1e-06	1e-06	1e-06	1e-06	1e-06	1e-06	1e-06	1.79706
LRR1	enzyme	0.697	1e-06	-0.314307	1e-06	0.189554	0.882044	1e-06	1e-06	1e-06	1e-06	1e-06	1e-06	1e-06	0.556	0.576669	-0.365	-0.378859	1e-06	1e-06	1e-06	1e-06	1e-06	1e-06	1e-06	1e-06	0.575845	1e-06	1e-06	0.40068	1e-06	1e-06	1e-06	1e-06	1e-06	1e-06	1e-06	3.44827
MAN2B1	enzyme	1e-06	1e-06	-0.845876	-1.30841	-1.2595	-0.748107	1e-06	1e-06	1e-06	1e-06	1e-06	1e-06	1e-06	1e-06	1e-06	1e-06	0.58388	1e-06	1e-06	1e-06	1e-06	1e-06	1e-06	1e-06	1e-06	-0.596252	1e-06	1e-06	-0.605205	1e-06	1e-06	1e-06	1e-06	1e-06	1e-06	1e-06	-3.0877
MAT2A	enzyme	-0.784	1e-06	1.03596	1.60021	1.91742	1.02974	1e-06	1e-06	1e-06	0.4887	1e-06	1e-06	1e-06	0.327	1e-06	1e-06	1e-06	1e-06	1e-06	1e-06	1e-06	1e-06	1e-06	1e-06	1e-06	-0.396996	-0.608313	1e-06	0.343607	-0.639048	1e-06	1e-06	-1.2135	1e-06	1e-06	1e-06	1.02889
MCM2	enzyme	-1.09	1e-06	-0.497307	1e-06	1.46087	1.9424	-1.14	1e-06	-0.804059	1e-06	1e-06	1e-06	1e-06	0.251	0.317459	1e-06	-0.520277	1e-06	1e-06	1e-06	1e-06	1e-06	1e-06	0.481723	1e-06	1e-06	1e-06	1e-06	0.28076	0.748779	1e-06	1e-06	1e-06	-2.36006	1e-06	1e-06	0.0659276
MCM3	enzyme	-2.53	1e-06	-0.619704	1e-06	0.876872	1.06671	1e-06	-0.365275	-0.69251	1e-06	1e-06	1e-06	1e-06	0.154	0.123776	-0.306	-0.753397	1e-06	1e-06	1e-06	1e-06	1e-06	1e-06	0.333946	1e-06	1e-06	1e-06	1e-06	-0.616274	1e-06	1e-06	1e-06	1e-06	1e-06	1e-06	1e-06	-2.08843
MCM5	enzyme	-4.26	-0.27574	-1.07822	0.45924	1.50188	1.56016	-1.14	1e-06	-0.673524	1e-06	1e-06	1e-06	1e-06	1e-06	1e-06	1e-06	1e-06	1e-06	-0.768078	1e-06	1e-06	1e-06	1e-06	0.441507	1e-06	1e-06	1e-06	1e-06	0.936905	1.43679	1e-06	1e-06	1e-06	1e-06	1e-06	1e-06	0.297392
MCM6	enzyme	-2.55	0.38232	-0.347896	-0.373635	0.604936	1.03925	-0.87	-0.464099	-0.572391	1e-06	1e-06	1e-06	1e-06	1e-06	1e-06	0.202	1e-06	1e-06	1e-06	1e-06	1e-06	1e-06	1e-06	0.740857	1e-06	-0.529139	-0.519658	1e-06	-0.854275	-0.678578	1e-06	1e-06	1e-06	1e-06	1e-06	1e-06	-4.09449
MCM7	enzyme	-1.53	-0.364486	-1.0863	-1.06415	1.17121	1.34211	-0.87	1e-06	1e-06	1e-06	1e-06	1e-06	1e-06	1e-06	0.16349	0.261	-0.469084	1e-06	1e-06	1e-06	1e-06	1e-06	0.448	0.510107	1e-06	0.653161	-0.638998	0.407096	1e-06	1e-06	1e-06	1e-06	1e-06	1e-06	1e-06	1e-06	1.10577
MLH1	enzyme	-1.47	1e-06	-0.27146	0.494586	0.347275	0.390878	1e-06	1e-06	1e-06	1e-06	-0.22	1e-06	1e-06	1e-06	1e-06	1e-06	1e-06	1e-06	1e-06	1e-06	1e-06	1e-06	1e-06	1e-06	1e-06	0.423937	-0.232394	0.395735	1e-06	1e-06	1e-06	1e-06	1e-06	1e-06	1e-06	1e-06	0.401504
Mpo	enzyme	0.722	1e-06	1e-06	1.40937	1.00259	1e-06	1e-06	1e-06	1e-06	1e-06	1e-06	1e-06	1e-06	1e-06	1e-06	1e-06	1e-06	1e-06	1e-06	1e-06	1e-06	1e-06	1e-06	1e-06	1e-06	1e-06	1e-06	1e-06	1e-06	1e-06	1e-06	1e-06	1e-06	1e-06	1e-06	1e-06	3.13399
MX1	enzyme	1.47	1e-06	1.21531	2.77841	2.88096	2.97766	1.7	1e-06	1.01471	0.819536	7.85	3.7253	-7.89205	-0.535	-1.10668	-1.1	-0.32806	1e-06	1e-06	1e-06	2.26002	2.37017	1e-06	1e-06	1e-06	2.27356	1e-06	1e-06	1e-06	4.66829	1e-06	3.86437	-3.13911	1e-06	1e-06	2.41906	27.7558
Mx2	enzyme	-1.21	1e-06	1.41585	1.23974	1.53786	0.401753	1e-06	1e-06	1e-06	1e-06	8.04	1e-06	-8.14186	1e-06	1e-06	-2.52	-0.630328	1e-06	1e-06	1e-06	1e-06	1.10621	1e-06	1e-06	1e-06	0.681989	1e-06	1e-06	1e-06	3.16843	1e-06	2.23452	-2.0543	3.35343	1e-06	1e-06	5.79161
MYO1C	enzyme	1.13	1e-06	0.401906	1e-06	1e-06	1e-06	1e-06	1e-06	1e-06	1e-06	1e-06	1e-06	1e-06	1e-06	1e-06	1e-06	1e-06	1e-06	1e-06	1e-06	1e-06	1e-06	1e-06	-0.263607	1e-06	-0.980201	0.309861	-0.573427	1e-06	1e-06	1e-06	1e-06	1e-06	1e-06	1e-06	1e-06	-0.77925
NAA10	enzyme	-0.786	1e-06	1e-06	-0.260118	-0.526983	0.653276	1e-06	1e-06	1e-06	1e-06	1e-06	1e-06	1e-06	-0.326	1e-06	0.282	1e-06	1e-06	1e-06	1e-06	1e-06	1e-06	1e-06	1e-06	0.274147	1e-06	0.482239	1e-06	1e-06	-0.76653	-1.74323	1e-06	1e-06	1e-06	1e-06	1e-06	-2.71717
NDST2	enzyme	1.37	1e-06	-0.53613	-0.926606	-0.989521	-0.395301	1e-06	1e-06	-1.66537	1e-06	1e-06	0.437164	1e-06	-0.245	-0.182979	1e-06	-0.921077	1e-06	1e-06	1e-06	1e-06	1e-06	-0.842	-0.918041	1e-06	-0.851816	1e-06	-0.642151	-1.10865	1e-06	1e-06	1e-06	1e-06	1e-06	1e-06	1e-06	-7.34519
NDUFA12	enzyme	1e-06	1e-06	-0.888923	-0.755791	-0.903863	1e-06	1e-06	1e-06	1e-06	1e-06	1e-06	1e-06	1e-06	1e-06	1e-06	1e-06	1e-06	1e-06	1e-06	1e-06	1e-06	1e-06	1e-06	1e-06	1e-06	1e-06	0.312075	1e-06	-0.727158	1e-06	1e-06	1e-06	1e-06	1e-06	1e-06	1e-06	-1.18578
NEIL3	enzyme	-3.22	1e-06	-0.33557	-0.606742	0.73133	1.51837	1e-06	1e-06	-0.792717	1e-06	1e-06	1e-06	1e-06	1e-06	0.120723	1e-06	1e-06	1e-06	1e-06	1e-06	1e-06	1e-06	1e-06	-0.145153	1e-06	1e-06	1e-06	0.45829	1e-06	1e-06	1e-06	1e-06	1e-06	1e-06	1e-06	1e-06	-1.6003
NEURL3	enzyme	-2.63	1e-06	3.83419	4.86676	3.82673	1.62696	1e-06	2.64179	2.45208	2.0269	1e-06	1e-06	1e-06	1e-06	1e-06	1e-06	1e-06	1e-06	1e-06	1e-06	1e-06	2.11477	1e-06	1e-06	1e-06	1e-06	1e-06	1e-06	1e-06	1e-06	1e-06	1e-06	1e-06	5.4377	2.00514	1e-06	20.5347
NFS1	enzyme	2.4	1e-06	-0.250492	-0.745639	-0.399288	0.420591	1e-06	1e-06	1e-06	1e-06	1e-06	1e-06	1e-06	1e-06	1e-06	1e-06	-0.707614	1e-06	1e-06	1e-06	1e-06	1e-06	1e-06	1e-06	1e-06	1e-06	1e-06	-0.617895	-0.385109	-0.410877	1e-06	1e-06	1e-06	1e-06	1e-06	1e-06	-0.195312
NHLRC1	enzyme	1e-06	1e-06	0.264778	0.638225	0.764065	0.354236	1e-06	1e-06	1e-06	1e-06	1e-06	1e-06	1e-06	1e-06	1e-06	1e-06	1e-06	1e-06	1e-06	1e-06	1e-06	1e-06	1e-06	1e-06	1e-06	1e-06	1e-06	1e-06	1e-06	1e-06	1e-06	1e-06	1e-06	1e-06	1e-06	1e-06	1.49178
NOS2	enzyme	1.08	1e-06	1e-06	0.420006	0.688464	1.12355	1e-06	1e-06	1e-06	1e-06	1e-06	1e-06	1e-06	1e-06	1e-06	1e-06	1e-06	1e-06	1e-06	1e-06	1e-06	1e-06	1e-06	1e-06	1e-06	1e-06	1e-06	1e-06	1e-06	1e-06	1e-06	1e-06	1e-06	1e-06	1e-06	1e-06	3.31205
OAS1	enzyme	-2.55	0.201996	-0.489004	-1.01832	-0.385011	0.727757	1e-06	-0.973341	-1.02673	1e-06	7.02	3.0801	-6.96492	1e-06	1e-06	-1.95	-0.609822	1e-06	1e-06	1e-06	1e-06	2.02939	-0.661	-0.397165	1e-06	1e-06	1e-06	1e-06	1e-06	4.22135	1e-06	1.86694	-2.08291	2.64066	1e-06	1e-06	3.658
OAS2	enzyme	-3.14	1e-06	0.315752	1e-06	0.433291	0.606114	1e-06	1e-06	1e-06	1e-06	7.51	3.63741	-7.51219	1e-06	1e-06	-1.94	-0.656778	1e-06	1e-06	1e-06	1e-06	1.45729	1e-06	-0.427304	1e-06	1e-06	1e-06	1e-06	0.343251	3.52619	1e-06	1.94931	-1.7493	3.27991	1e-06	3.05134	10.0528
OAS3	enzyme	-3.79	1e-06	0.383339	0.39666	0.537274	1.71588	1e-06	1e-06	0.655086	0.730559	5.08	2.12908	-5.10217	1e-06	1e-06	-2.12	-0.571562	1e-06	1e-06	1e-06	1e-06	1e-06	1e-06	1e-06	1e-06	0.672045	1e-06	0.485108	0.284052	3.60422	1e-06	1e-06	1e-06	3.40221	1e-06	2.68794	10.4131
OASL	enzyme	0.882	1e-06	0.346299	0.384983	0.987697	0.572356	1e-06	1e-06	1e-06	1e-06	7.61	1e-06	-7.98685	1e-06	1e-06	-3.66	1e-06	1e-06	1e-06	1e-06	1e-06	1.18215	1e-06	1e-06	1e-06	1e-06	1e-06	1e-06	1e-06	3.22527	1e-06	3.17815	-3.06921	5.17558	1e-06	1e-06	8.13585
Oasl2	enzyme	1e-06	1e-06	1e-06	1e-06	1e-06	1e-06	1e-06	1e-06	1e-06	1e-06	1e-06	1e-06	1e-06	1e-06	1e-06	1e-06	1e-06	1e-06	1e-06	1e-06	1e-06	1e-06	1e-06	1e-06	1e-06	1e-06	1e-06	1e-06	-1.283	1e-06	1e-06	1e-06	1e-06	1e-06	1e-06	3.38834	2.10537
ODC1	enzyme	-0.489	-0.213675	0.518926	2.36644	2.7114	2.22873	-1.54	1e-06	1e-06	1e-06	-0.713	1e-06	1e-06	0.269	0.218704	1e-06	1.30493	1e-06	1e-06	1e-06	1e-06	1e-06	1e-06	1e-06	1e-06	1e-06	-0.265771	0.395295	1e-06	-0.835453	-1.13381	1e-06	1e-06	1e-06	-0.636444	1e-06	3.14844
OSTC	enzyme	-0.394	1e-06	-1.46455	-0.955458	-0.657768	1e-06	1e-06	1e-06	1e-06	1e-06	1e-06	1e-06	1e-06	0.293	0.373495	0.27	1e-06	1e-06	1e-06	1e-06	1e-06	1e-06	1e-06	1e-06	1e-06	1e-06	1e-06	-0.539077	1e-06	1e-06	1e-06	1e-06	1e-06	1e-06	1e-06	1e-06	-0.145232
PAPOLA	enzyme	-2.37	1e-06	1e-06	0.877416	1.26708	0.976326	-1.02	1.35289	1e-06	1e-06	1e-06	1e-06	1e-06	-0.272	-0.207792	1e-06	0.857221	1e-06	1e-06	1e-06	1e-06	1e-06	1e-06	1e-06	1e-06	0.450173	1e-06	-0.900028	-0.287233	-0.513255	1e-06	1e-06	1e-06	1e-06	1e-06	1e-06	0.210826
PARP1	enzyme	-2.97	0.19437	-1.58311	-0.671309	-0.576335	1.13114	1e-06	1e-06	1e-06	1e-06	1e-06	1e-06	1e-06	1e-06	1e-06	1e-06	-0.506392	1e-06	1e-06	1e-06	1e-06	1e-06	1e-06	1e-06	1e-06	1e-06	-0.469899	1e-06	1e-06	-0.4144	1e-06	1e-06	1e-06	1e-06	1e-06	1e-06	-2.69969
PARP14	enzyme	-3.58	1e-06	-0.364956	-1.41229	-1.08307	-0.767658	1e-06	1e-06	1.72341	1e-06	1e-06	1e-06	1e-06	-0.278	1e-06	-1.27	-0.398376	1e-06	1e-06	1e-06	3.83639	3.55726	1e-06	-0.338647	1e-06	0.98242	1e-06	1e-06	-1.40361	1e-06	1e-06	1e-06	1e-06	1e-06	0.843962	2.40446	3.18121
Pcmt1	enzyme	-1.89	1e-06	-0.539305	-0.571601	-0.351423	0.654501	-0.941	-0.406572	-0.495325	1e-06	1e-06	1e-06	1e-06	1e-06	1e-06	1e-06	1e-06	1e-06	1e-06	1e-06	1e-06	1e-06	1e-06	1e-06	1e-06	-0.42631	-0.473314	-0.391195	-0.340477	-0.626012	1e-06	1e-06	1e-06	1e-06	1e-06	0.534517	-5.18488
PDE4B	enzyme	0.453	1e-06	-0.491894	-3.37212	-2.45803	-1.55692	1e-06	0.541112	1e-06	1e-06	0.226	1e-06	1e-06	0.391	0.232647	0.62	-2.62288	1e-06	1e-06	1e-06	1e-06	1e-06	0.577	1.36665	1e-06	0.565932	0.536052	-0.674943	-0.584698	5.7314	1e-06	1e-06	1e-06	4.56453	1.48738	3.31002	9.82504
PELI1	enzyme	-0.998	1e-06	0.943329	1.13789	1e-06	-0.713576	1e-06	1.08064	1e-06	-0.735887	1e-06	1e-06	1e-06	-0.176	1e-06	-0.452	1.07691	1e-06	1e-06	1e-06	1e-06	1e-06	1e-06	1e-06	1e-06	0.467894	1e-06	-0.414942	0.599636	1.53654	1e-06	1e-06	1e-06	1e-06	1e-06	1e-06	1.4658
PELI2	enzyme	1e-06	1e-06	0.525808	-0.32016	-0.57241	-1.46351	1.58	1e-06	1e-06	1e-06	-1.05	1e-06	1.05748	1e-06	1e-06	-0.479	0.791484	1e-06	1e-06	1e-06	1e-06	1e-06	1e-06	1e-06	1e-06	1e-06	0.439494	1e-06	-0.610996	-1.59998	1e-06	1e-06	1e-06	1e-06	1e-06	1e-06	-2.75338
PELI3	enzyme	-0.627	1e-06	-0.435611	-1.27339	-1.33035	-0.636601	1e-06	1e-06	1e-06	1e-06	1e-06	1e-06	1e-06	1e-06	1e-06	1e-06	1e-06	1e-06	1e-06	1e-06	1e-06	1e-06	1e-06	1e-06	1e-06	1e-06	1e-06	1e-06	1e-06	1e-06	1e-06	1e-06	1e-06	1e-06	1e-06	1e-06	-3.43169
PIGQ	enzyme	-0.848	-0.132003	-0.461768	-0.47607	-0.213498	1e-06	1e-06	1e-06	1e-06	1e-06	1e-06	1e-06	1e-06	1e-06	1e-06	0.247	-0.706413	1e-06	1e-06	1e-06	1e-06	1e-06	1e-06	0.31439	1e-06	-0.428607	1e-06	-0.805066	-1.03103	1e-06	1e-06	1e-06	1e-06	1e-06	1e-06	1e-06	-3.6175
PLA2G5	enzyme	0.568	1e-06	0.129027	1e-06	1e-06	1e-06	1e-06	-0.850239	1e-06	1e-06	1e-06	1e-06	1e-06	1e-06	1e-06	1e-06	1e-06	1e-06	1e-06	1e-06	1e-06	1e-06	1e-06	1e-06	1e-06	1e-06	1e-06	1e-06	1e-06	1e-06	1e-06	1e-06	1e-06	1e-06	1e-06	1e-06	-0.411233
PLCG1	enzyme	-2.44	-0.153766	0.36241	0.254722	1e-06	-0.449373	1e-06	1e-06	-0.602552	1e-06	-0.426	1e-06	0.506936	-0.228	1e-06	1.03	-0.434455	1e-06	1e-06	1e-06	1e-06	1e-06	1e-06	1e-06	1e-06	1e-06	1e-06	1e-06	1e-06	1e-06	1e-06	1e-06	1e-06	1e-06	1e-06	1e-06	-3.30487
PLOD2	enzyme	-2.86	0.250203	-0.311378	1.31613	1.17709	0.636177	1e-06	0.485316	1.22399	0.623979	1e-06	1e-06	1e-06	0.518	0.362548	1.08	1.28092	1e-06	1e-06	1e-06	1e-06	1e-06	1e-06	1e-06	1e-06	-0.379621	0.722032	1e-06	1e-06	1e-06	1e-06	1e-06	1e-06	2.86134	1e-06	1e-06	9.60951
PLSCR1	enzyme	-3.26	1e-06	-1.04994	-1.93387	-1.8865	-1.57779	0.884	1e-06	1e-06	1e-06	3.13	1.74842	-3.13125	-0.507	-0.543	-1.24	1e-06	1e-06	1e-06	1e-06	2.69263	1e-06	1e-06	1e-06	1e-06	1e-06	1e-06	1e-06	1e-06	2.70744	1e-06	1e-06	1e-06	2.87542	1e-06	1e-06	1.00848
PLTP	enzyme	1e-06	1e-06	1.52537	1.5403	1.14103	1e-06	-0.996	1e-06	1e-06	1.102	1e-06	1e-06	1e-06	-0.512	-0.493467	0.305	1e-06	1e-06	1e-06	1e-06	1e-06	1e-06	1e-06	-0.862416	1e-06	1e-06	1e-06	1e-06	-0.447675	1e-06	1e-06	1e-06	-1.81449	1e-06	1e-06	1e-06	-2.56307
POLR3F	enzyme	1.2	0.36915	0.419828	0.851226	0.849165	0.70722	1e-06	1e-06	1e-06	1e-06	1e-06	1e-06	1e-06	1e-06	1e-06	1e-06	1e-06	1e-06	1e-06	1e-06	1e-06	1e-06	1e-06	1e-06	1e-06	0.837387	1e-06	0.350741	1e-06	-0.86713	1e-06	1e-06	1e-06	1e-06	1e-06	1e-06	3.87796
POMT1	enzyme	-1.58	1e-06	1e-06	-0.882041	-1.13987	-1.08819	1e-06	1e-06	1e-06	1e-06	1e-06	1e-06	1e-06	1e-06	1e-06	0.532	1e-06	1e-06	1e-06	1e-06	1e-06	1e-06	1e-06	-0.191238	1e-06	1e-06	1e-06	1e-06	1e-06	1e-06	1e-06	1e-06	1e-06	1e-06	1e-06	1e-06	-4.34931
PON2	enzyme	-1.45	1e-06	-0.837698	-1.63296	-1.3029	-0.573319	1e-06	1e-06	1e-06	1e-06	1e-06	1e-06	1e-06	0.133	0.142676	0.259	1e-06	1e-06	1e-06	1e-06	1e-06	1e-06	1e-06	1e-06	1e-06	-0.341954	-0.345475	1e-06	-0.511028	-2.74746	1e-06	1e-06	1e-06	1e-06	-0.922038	1e-06	-8.45474
PPCDC	enzyme	-2	1e-06	-0.245782	-0.832046	1e-06	-0.468393	1e-06	1e-06	1e-06	1e-06	-0.492	-0.592896	1e-06	1e-06	1e-06	1e-06	1e-06	1e-06	1e-06	1e-06	1e-06	1e-06	1e-06	1e-06	1e-06	-0.550414	1e-06	1e-06	1e-06	1e-06	1e-06	1e-06	1e-06	1e-06	1e-06	1e-06	-4.68994
PPIC	enzyme	-2.52	-0.221768	-0.850567	-1.48814	-1.19337	-0.864415	1e-06	1e-06	1e-06	1e-06	1e-06	1e-06	1e-06	0.4	0.506702	-0.716	-0.400538	1e-06	1e-06	1e-06	1e-06	1e-06	-0.717	-0.520227	1e-06	1e-06	1e-06	1e-06	1e-06	-1.44727	1e-06	1e-06	1e-06	1e-06	1e-06	1e-06	-8.33144
PTGS1	enzyme	-2.43	1e-06	0.593679	1e-06	-0.648167	-0.912126	1e-06	-0.678246	1e-06	-0.579437	1e-06	1e-06	1e-06	1e-06	1e-06	-0.783	1e-06	1e-06	1e-06	1e-06	1e-06	1e-06	1e-06	1e-06	1e-06	1e-06	1e-06	1e-06	1e-06	-3.6964	1e-06	1e-06	1e-06	-2.79587	1e-06	1e-06	-13.1169
PTGS2	enzyme	-1.05	0.5469	0.411049	1.44544	1.06084	1e-06	1.83	3.41537	1.98655	1.22723	1e-06	1e-06	1e-06	-0.311	1e-06	-0.836	4.32253	1e-06	1e-06	1e-06	1e-06	1e-06	1e-06	1e-06	1e-06	1e-06	1e-06	-0.599265	1e-06	1.65742	2.52113	1e-06	1e-06	1e-06	1e-06	4.26248	21.0686
Qars	enzyme	1e-06	-0.250025	-0.429891	-1.25126	-1.24279	-0.905667	1e-06	1e-06	1e-06	1e-06	1e-06	1e-06	1e-06	-0.138	1e-06	0.571	-0.271122	1e-06	1e-06	1e-06	1e-06	1e-06	1e-06	1e-06	1e-06	0.26197	1e-06	-0.835103	1e-06	1e-06	1e-06	1e-06	1e-06	1e-06	1e-06	1e-06	-3.63108
RAB12	enzyme	-1.82	1e-06	-0.489771	-0.438426	-0.487409	1e-06	1e-06	1e-06	1e-06	1e-06	1e-06	1e-06	1e-06	1e-06	1e-06	1e-06	1e-06	1e-06	1e-06	1e-06	1e-06	1e-06	1e-06	1e-06	-0.433472	0.397157	1e-06	1e-06	1e-06	1e-06	1e-06	1e-06	1e-06	1e-06	1e-06	0.779792	-1.51256
RAB14	enzyme	2.01	1e-06	-0.569248	1e-06	-0.447441	1e-06	1e-06	1e-06	1e-06	-0.500964	1e-06	0.205303	1e-06	1e-06	1e-06	1e-06	1e-06	1e-06	1e-06	1e-06	1e-06	1e-06	1e-06	1e-06	1e-06	1e-06	1e-06	1e-06	1e-06	-0.700905	1e-06	1e-06	1e-06	1e-06	1e-06	-0.241037	0.894234
RAB20	enzyme	-1.08	1e-06	0.286839	1e-06	-0.320641	1e-06	1e-06	1e-06	1e-06	-1.91044	1e-06	1e-06	1e-06	1e-06	1e-06	1e-06	1e-06	1e-06	1e-06	1e-06	1e-06	1e-06	1e-06	0.122689	1e-06	1e-06	1e-06	1e-06	1e-06	1e-06	1e-06	1e-06	1e-06	1e-06	1e-06	1.30295	-2.17225
RAB27A	enzyme	-1.11	1e-06	-0.355617	-0.649625	-0.489388	-0.668628	1e-06	0.642905	0.466938	0.491762	0.262	0.768554	-0.325597	-0.182	-0.504582	1e-06	-0.700594	1e-06	1e-06	1e-06	1e-06	1.54979	1e-06	1e-06	1e-06	-0.501058	0.362694	1e-06	1e-06	-0.723669	1.09608	1.36482	1e-06	1e-06	1e-06	1e-06	1.50604
RAB33A	enzyme	1.82	1e-06	0.447698	1.05836	0.396016	-0.30419	1e-06	-0.573133	1e-06	1e-06	1e-06	1e-06	1e-06	1e-06	1e-06	-0.963	-0.408177	1e-06	1e-06	1e-06	1e-06	1e-06	1e-06	-0.292308	1e-06	1e-06	1e-06	1e-06	1e-06	-1.18619	1e-06	1e-06	1e-06	1e-06	-0.71693	1e-06	-1.61722
RAB36	enzyme	0.742	1e-06	1e-06	0.942605	1.28213	0.382519	1e-06	1e-06	1e-06	1e-06	-0.239	-0.288251	0.36559	1e-06	1e-06	1e-06	-0.962114	1e-06	1e-06	1e-06	1e-06	1e-06	1e-06	1e-06	1e-06	1e-06	1e-06	1e-06	1e-06	1e-06	1e-06	1e-06	1e-06	1e-06	1e-06	1e-06	2.22551
RAB8A	enzyme	-0.732	-0.453043	1e-06	1e-06	0.535138	0.441817	1e-06	1e-06	1e-06	1e-06	1e-06	1e-06	1e-06	0.201	1e-06	-0.449	1e-06	1e-06	1e-06	1e-06	1e-06	1e-06	1e-06	1e-06	1e-06	1e-06	1e-06	1e-06	-0.446996	0.939068	1e-06	1e-06	1e-06	1e-06	1e-06	1e-06	0.0360121
RABGEF1	enzyme	1.99	1e-06	1e-06	1e-06	-0.768454	-0.803336	1e-06	1e-06	1e-06	1e-06	1e-06	1e-06	1e-06	1e-06	-0.193614	1e-06	0.725357	1e-06	1e-06	1e-06	1e-06	1e-06	1e-06	1e-06	1e-06	-0.629432	1e-06	1e-06	1.13082	1e-06	1e-06	1e-06	1e-06	1e-06	1e-06	1e-06	1.45137
RAN	enzyme	0.705	1e-06	-0.625981	0.368795	0.450864	1.34281	-1.24	1e-06	1e-06	1e-06	-0.125	1e-06	0.183387	-0.308	-0.395339	1e-06	0.293913	1e-06	1e-06	1e-06	1e-06	1e-06	1e-06	0.383616	1e-06	1e-06	-0.250219	1e-06	1e-06	0.413319	1e-06	1e-06	1e-06	1e-06	1e-06	1e-06	2.44915
Rap2a	enzyme	2.15	1e-06	-0.704358	-0.680942	-0.597107	1e-06	1e-06	0.615085	1e-06	-0.868433	1e-06	1e-06	1e-06	1e-06	1e-06	1e-06	1e-06	1e-06	1e-06	1e-06	1e-06	1e-06	1e-06	1e-06	1e-06	1e-06	0.454138	1e-06	1e-06	1e-06	1e-06	1e-06	1e-06	1e-06	1e-06	1e-06	1.77713
RCL1	enzyme	1.1	1e-06	0.98292	1.96304	1.71613	1.46723	1e-06	1e-06	1e-06	-2.01794	-0.641	1e-06	0.40245	0.163	0.239202	0.362	1e-06	1e-06	1e-06	1e-06	1e-06	1e-06	0.384	0.402134	1e-06	1e-06	1e-06	1e-06	-0.744565	1e-06	1e-06	1e-06	1e-06	1e-06	1e-06	1e-06	3.81279
RECQL	enzyme	-2.25	1e-06	-0.940508	-0.732606	-0.366558	0.545423	1e-06	1e-06	1e-06	1e-06	1e-06	1e-06	1e-06	0.148	0.147505	-0.475	1e-06	1e-06	1e-06	1e-06	1e-06	1e-06	1e-06	1e-06	1e-06	0.80532	1e-06	0.322049	0.443094	-0.819634	1e-06	1e-06	1e-06	1e-06	1e-06	1e-06	-1.29188
RFFL	enzyme	1.23	-0.302413	0.636783	1.02901	0.521428	1e-06	1e-06	1e-06	1e-06	1e-06	1e-06	1e-06	1e-06	1e-06	1e-06	1e-06	1e-06	1e-06	1e-06	1e-06	1e-06	1e-06	1e-06	1e-06	1e-06	1e-06	1e-06	1e-06	1e-06	1e-06	1e-06	1e-06	1e-06	1e-06	1e-06	1e-06	1.84127
RGS6	enzyme	0.544	1e-06	1e-06	1e-06	1e-06	1e-06	1e-06	1e-06	1e-06	-0.753206	1e-06	1e-06	1e-06	1e-06	1e-06	1e-06	1e-06	1e-06	1e-06	1e-06	1e-06	1e-06	1e-06	1e-06	-0.241065	1e-06	1e-06	0.62599	0.645323	1e-06	1e-06	1e-06	1e-06	1e-06	1e-06	1e-06	0.821072
RHEB	enzyme	1.37	1e-06	-1.08322	0.352559	0.363336	1e-06	1e-06	1e-06	1e-06	-0.614465	1e-06	1e-06	1e-06	1e-06	1e-06	-0.268	0.53465	1e-06	1e-06	1e-06	1e-06	1e-06	1e-06	0.230088	1e-06	-0.629564	1e-06	-0.891442	-0.510957	1e-06	1e-06	1e-06	1e-06	1e-06	1e-06	1e-06	1.01945
RHOC	enzyme	-0.826	1e-06	-0.370896	1e-06	1e-06	0.790466	1e-06	1e-06	1e-06	1e-06	1e-06	1e-06	1e-06	1e-06	1e-06	1e-06	1e-06	1e-06	1e-06	1e-06	1e-06	-1.25139	1e-06	-0.306248	1e-06	1e-06	1e-06	1e-06	-0.593473	1e-06	1e-06	1e-06	1e-06	1e-06	1e-06	1e-06	-1.81572
RHOH	enzyme	1.28	-0.736695	1.41084	0.919534	1.13221	1e-06	1e-06	-1.99936	1e-06	-1.51599	1e-06	1e-06	1e-06	1e-06	1e-06	1e-06	1e-06	1e-06	1e-06	1e-06	1e-06	1e-06	1e-06	1e-06	1e-06	-0.402751	1e-06	-0.337331	-0.409487	1.37864	2.89235	2.52408	1e-06	5.59934	1e-06	1e-06	8.91373
RHOV	enzyme	1e-06	1e-06	0.273596	0.215864	0.342128	0.261627	1e-06	1e-06	1e-06	1e-06	1e-06	1e-06	1e-06	1e-06	1e-06	1e-06	1e-06	1e-06	1e-06	1e-06	1e-06	1e-06	1e-06	1e-06	1e-06	1e-06	1e-06	1e-06	1e-06	1e-06	1e-06	1e-06	1e-06	1e-06	1e-06	-1.37213	-0.82608
RND3	enzyme	0.738	1e-06	1e-06	3.37851	3.04201	1.54024	1e-06	-0.796715	-0.840268	1e-06	0.482	1e-06	-0.79243	-1.26	-0.227768	-0.371	3.3326	1e-06	1e-06	1e-06	1e-06	1e-06	1e-06	1e-06	1e-06	1e-06	0.760683	1e-06	0.992863	0.624361	1e-06	1e-06	-2.74602	2.52337	1e-06	1e-06	10.3804
RNF187	enzyme	-1.9	1e-06	1e-06	1e-06	1e-06	1e-06	1e-06	-0.366938	-1.58662	1e-06	1e-06	1e-06	1e-06	1e-06	1e-06	0.711	1e-06	1e-06	1e-06	1e-06	1e-06	1e-06	1e-06	1e-06	1e-06	-0.468882	1e-06	1e-06	-0.448033	1e-06	1e-06	1e-06	1e-06	1e-06	1e-06	1e-06	-4.05944
RNF19A	enzyme	-3.67	0.312499	1e-06	-0.700584	-0.875065	-0.934453	1e-06	0.752133	1e-06	1e-06	1e-06	1e-06	1e-06	1e-06	1e-06	0.873	1e-06	1e-06	1e-06	1e-06	1e-06	1e-06	1e-06	0.256353	1e-06	-0.625758	0.308663	0.526819	1.06955	1.29102	1e-06	1e-06	1e-06	1e-06	1e-06	1e-06	-1.4158
Rnf19b	enzyme	-3.15	1e-06	0.299548	0.48874	0.557991	0.810108	1e-06	1.76806	1.06216	1e-06	1.8	2.20144	-2.29687	0.227	-0.342156	-0.913	1.06501	1e-06	1e-06	1e-06	1.63606	1.74672	1e-06	1e-06	1e-06	0.798687	0.697722	1e-06	0.696539	1.76575	1.2918	1.52562	1e-06	3.77358	1e-06	0.895147	17.8066
RNF213	enzyme	-3.48	0.140765	-0.406108	-0.573441	-0.766838	0.157173	1e-06	1e-06	0.887787	1.69296	1e-06	1e-06	1e-06	1e-06	1e-06	-2.75	-1.48477	1e-06	1e-06	1e-06	2.95347	3.00467	1e-06	1e-06	1e-06	1e-06	1e-06	1e-06	1e-06	1e-06	1e-06	1e-06	1e-06	1e-06	1.09059	1e-06	1.2785
RRM2	enzyme	-3.71	1e-06	-0.677002	-1.07134	1.02294	1.78062	-1.53	1e-06	-0.551562	1e-06	-0.369	1e-06	1e-06	0.454	0.454326	1e-06	-1.02737	1e-06	1e-06	1e-06	1e-06	1e-06	1e-06	0.274912	1e-06	1e-06	1e-06	1e-06	0.390132	1e-06	1e-06	1e-06	1e-06	-5.55549	-2.02869	1e-06	-10.7895
RSAD2	enzyme	2.37	1e-06	0.24779	0.701188	0.714819	0.691254	1e-06	-0.856295	1e-06	1e-06	10.4	1.58595	-10.6513	1e-06	1e-06	-2.86	1e-06	1e-06	1e-06	1e-06	2.06728	1.27503	1e-06	1e-06	1e-06	3.72817	-0.71308	1e-06	1e-06	5.91806	1e-06	6.32058	-4.33802	6.10868	1e-06	3.79173	26.0063
SAT1	enzyme	0.54	1e-06	-1.07625	1.04119	-1.90535	-0.648841	1e-06	1.49521	2.61761	1e-06	1.77	0.673422	-1.79476	-1.48	-0.801625	-1.19	0.570313	1e-06	1e-06	1e-06	1e-06	1e-06	1e-06	0.432576	1e-06	1e-06	1e-06	1e-06	1e-06	2.43292	1e-06	1e-06	1e-06	1e-06	0.636451	-0.778927	4.68646
SDC1	enzyme	-3.16	1e-06	0.886064	0.568743	0.538668	0.609455	-1.51	1e-06	-1.56604	1e-06	-0.539	1e-06	1e-06	1e-06	1e-06	1e-06	1e-06	1e-06	1e-06	1e-06	1e-06	1e-06	1e-06	1e-06	1e-06	1e-06	1e-06	1e-06	1e-06	1e-06	1e-06	1e-06	1e-06	-1.96286	1e-06	1e-06	-7.90706
SDCBP	enzyme	-0.475	1e-06	-0.573784	-0.442785	1e-06	1e-06	1e-06	0.489439	1e-06	1e-06	1e-06	1e-06	1e-06	-1.21	-1.02133	0.217	0.794631	1e-06	1e-06	1e-06	1e-06	1e-06	-0.897	-0.924714	1e-06	1e-06	1e-06	1e-06	1e-06	1e-06	1e-06	1e-06	1e-06	1e-06	1e-06	-0.526891	-3.42284
SDS	enzyme	0.992	1e-06	0.669765	0.695841	0.617846	1e-06	1e-06	1e-06	1e-06	1e-06	1e-06	1e-06	1e-06	1e-06	-0.118881	1e-06	1e-06	1e-06	1e-06	1e-06	1e-06	1e-06	1e-06	1e-06	1e-06	1e-06	1e-06	1e-06	1e-06	1e-06	1e-06	1e-06	1e-06	1e-06	1e-06	1e-06	1.51707
Sec1	enzyme	1e-06	1e-06	-0.133842	1e-06	-0.155053	1e-06	1e-06	1e-06	1e-06	1e-06	1e-06	1e-06	1e-06	1e-06	1e-06	1e-06	1e-06	1e-06	1e-06	1e-06	1e-06	1e-06	1e-06	1e-06	1e-06	1e-06	1e-06	1e-06	1e-06	1e-06	1e-06	1e-06	1e-06	1e-06	1e-06	1e-06	-0.0211768
SEPHS2	enzyme	0.61	1e-06	0.402802	0.861536	0.863425	0.288219	1e-06	1e-06	1e-06	1e-06	-0.213	1e-06	0.334682	1e-06	1e-06	-0.288	-0.635394	1e-06	1e-06	1e-06	1e-06	1e-06	1e-06	1e-06	1e-06	0.481485	-0.624727	1e-06	0.385888	-0.886815	1e-06	1e-06	1e-06	1e-06	1e-06	1e-06	0.77452
SESN2	enzyme	2.27	1e-06	0.893966	1.63311	2.31465	1e-06	1e-06	-0.64214	-0.611767	1e-06	1e-06	1e-06	1e-06	0.122	1e-06	1e-06	2.96478	1e-06	1e-06	1e-06	1e-06	1e-06	1e-06	1e-06	1e-06	1e-06	0.476328	1e-06	1e-06	1e-06	1e-06	1e-06	1e-06	1e-06	1e-06	1e-06	7.63302
SGMS1	enzyme	-1.9	1e-06	-0.218842	0.558679	-0.272956	-0.611019	1e-06	1e-06	1e-06	1e-06	1e-06	1e-06	1e-06	1e-06	1e-06	1e-06	0.839924	1e-06	1e-06	1e-06	1e-06	1e-06	1e-06	1e-06	1e-06	1e-06	-0.354485	-0.476603	1e-06	-1.29571	1e-06	1e-06	1e-06	1e-06	1e-06	1e-06	-3.2933
SHMT2	enzyme	-2.47	1e-06	1.32041	2.07623	1.86452	1.3062	1e-06	1e-06	1e-06	1e-06	1e-06	1e-06	1e-06	0.291	0.235676	1e-06	1e-06	1e-06	1e-06	1e-06	1e-06	1e-06	1e-06	0.269472	1e-06	1e-06	1e-06	-0.629972	-0.933073	-1.28629	1e-06	1e-06	1e-06	1e-06	1e-06	1e-06	-0.596628
SIRT3	enzyme	-0.919	-0.339433	-0.317624	-1.05976	-1.16904	-0.993609	1e-06	-0.630656	1e-06	1e-06	1e-06	1e-06	1e-06	1e-06	1e-06	1e-06	-0.663155	1e-06	1e-06	1e-06	1e-06	1e-06	1e-06	1e-06	1e-06	1e-06	1e-06	1e-06	-0.407205	1e-06	1e-06	1e-06	1e-06	1e-06	1e-06	1e-06	-5.86421
SLFN12	enzyme	-2.34	0.193883	-0.561272	-0.390112	-0.466404	1e-06	1e-06	1e-06	1e-06	1e-06	1.22	0.719319	-1.3236	-0.342	-0.32581	-0.484	-1.36827	1e-06	1e-06	1e-06	1e-06	1e-06	1e-06	1e-06	1e-06	1e-06	1e-06	1e-06	1e-06	1e-06	1e-06	1e-06	1e-06	1e-06	1e-06	1e-06	-4.3457
SOAT2	enzyme	2.05	1e-06	1e-06	1e-06	-0.239571	1e-06	1e-06	1e-06	1e-06	1e-06	1e-06	1e-06	1e-06	1e-06	1e-06	1e-06	1e-06	1e-06	1e-06	1e-06	1e-06	1e-06	1e-06	1e-06	1e-06	1e-06	1e-06	1e-06	1e-06	1e-06	1e-06	1e-06	1e-06	1e-06	1e-06	1e-06	1.81046
SOD2	enzyme	0.789	1e-06	-1.04129	0.453748	0.364659	0.577334	1e-06	1.98605	1.70559	2.96176	1e-06	1e-06	1e-06	1e-06	1e-06	-1.44	0.520206	1e-06	1e-06	1e-06	2.75381	5.54437	0.447	0.388333	1e-06	1.44595	0.283415	1e-06	1e-06	1e-06	1e-06	1e-06	1e-06	3.10976	1.42325	2.90278	27.2583
SQLE	enzyme	-3.16	1e-06	-0.48892	0.311032	1e-06	1e-06	-0.818	-0.388644	1e-06	1e-06	-0.323	-0.345103	0.578374	1e-06	-0.426883	0.355	2.18837	-0.653519	1e-06	1e-06	1e-06	1e-06	-0.558	-0.466581	1e-06	1e-06	-0.395808	1e-06	1.85929	0.711208	1e-06	1e-06	1e-06	1e-06	1e-06	1e-06	-1.04332
SRXN1	enzyme	-1.28	1e-06	0.260487	1.35763	1.95579	1.97668	1e-06	1e-06	1e-06	1e-06	1e-06	1e-06	1e-06	0.629	1e-06	-0.47	3.64367	1e-06	1e-06	1e-06	1e-06	1e-06	1e-06	1e-06	1e-06	1e-06	1e-06	0.671003	1.72321	1e-06	1e-06	1e-06	1e-06	1e-06	1e-06	1.3405	11.287
ST6GAL1	enzyme	0.633	1e-06	-1.37451	-3.48561	-3.34482	-2.11374	1e-06	0.859399	1.42765	0.716429	1e-06	0.729616	1e-06	-0.388	-0.400244	1e-06	-0.913093	1e-06	1e-06	1e-06	1e-06	1e-06	1e-06	1e-06	1e-06	-0.833071	-0.230142	1e-06	-0.590013	-2.69374	1e-06	1e-06	1e-06	1e-06	1e-06	-1.29962	-10.5515
STAMBPL1	enzyme	-3.06	1e-06	0.506697	1e-06	1e-06	0.695455	1e-06	1e-06	1e-06	0.571028	1e-06	1e-06	1e-06	1e-06	1e-06	0.379	1e-06	1e-06	1e-06	1e-06	1e-06	1e-06	1e-06	0.325446	1e-06	1.22601	1e-06	1.49314	1.09184	1e-06	1e-06	1e-06	1e-06	1e-06	1e-06	1e-06	2.21525
SUMO1	enzyme	-1.31	1e-06	-0.719988	-0.857963	-0.476494	-0.181652	1e-06	1e-06	1e-06	1e-06	1e-06	1e-06	0.588158	1e-06	0.125886	1e-06	0.394753	1e-06	1e-06	1e-06	1e-06	1e-06	1e-06	1e-06	1e-06	1e-06	-0.461033	1e-06	1e-06	-0.812545	1e-06	1e-06	1e-06	1e-06	1e-06	1e-06	-2.27088
TAB1	enzyme	1e-06	1e-06	-0.208395	0.614494	-0.287713	1e-06	1e-06	1e-06	1e-06	1e-06	0.235	0.441329	1e-06	1e-06	1e-06	1e-06	-0.740614	1e-06	1e-06	1e-06	1e-06	1e-06	1e-06	-0.192203	1e-06	1e-06	1e-06	1e-06	1e-06	-1.03856	1e-06	1e-06	1e-06	1e-06	1e-06	1e-06	-0.759847
TARS	enzyme	2.67	1e-06	0.740829	1.10717	1.02488	0.807354	1e-06	1e-06	1e-06	1e-06	1e-06	-0.248756	1e-06	0.201	0.141148	1e-06	0.382563	1e-06	1e-06	1e-06	1e-06	1e-06	1e-06	1e-06	1e-06	1e-06	1e-06	1e-06	1e-06	0.590295	1e-06	1e-06	1e-06	1e-06	1e-06	1e-06	5.93484
TGM2	enzyme	-2.58	0.499328	-0.911979	-2.41712	-1.17977	-0.936331	1e-06	-1.45034	1e-06	1e-06	0.476	1e-06	-0.334306	-0.382	-0.324235	-1.33	-0.359503	1e-06	1e-06	1e-06	1e-06	1e-06	1e-06	1e-06	1e-06	0.50658	1e-06	1e-06	1e-06	1e-06	1e-06	1e-06	1e-06	1e-06	1e-06	0.820939	-8.07876
TIPARP	enzyme	-2.85	-0.361653	1.19418	0.969442	1e-06	1e-06	-1	-0.904335	1e-06	1e-06	0.562	1e-06	1e-06	-0.383	-0.283335	-0.618	0.777377	1e-06	1e-06	1e-06	1e-06	1e-06	1e-06	-0.313335	1e-06	-0.98634	1e-06	-0.76678	1e-06	0.480151	1e-06	1e-06	1e-06	1e-06	1e-06	1e-06	-6.87196
TNFAIP3	enzyme	1e-06	0.695104	2.21762	3.90087	4.19435	2.21325	1e-06	4.0031	2.52169	0.8926	1e-06	1e-06	-1.24668	1e-06	-0.391003	0.951	0.474625	1e-06	1e-06	1.98	1e-06	2.47135	1e-06	1e-06	1e-06	1.37128	1e-06	1e-06	1e-06	2.97179	1e-06	1e-06	1e-06	4.14436	1e-06	1.19596	30.1261
TOP2A	enzyme	-1.27	0.226609	-0.495133	-2.17484	0.20446	1.93404	-1.33	1e-06	1e-06	1e-06	1e-06	1e-06	1e-06	1e-06	0.312184	0.436	-1.75442	-11.4375	1e-06	1e-06	1e-06	1e-06	1e-06	1e-06	1e-06	1e-06	-0.537113	1e-06	1e-06	1.26097	1e-06	1e-06	1e-06	-4.41227	-1.95017	1e-06	-19.9969
TRAF2	enzyme	-0.801	1e-06	0.79458	1.70973	1.41539	0.601225	1e-06	1e-06	1e-06	1e-06	1e-06	1e-06	0.292743	1e-06	1e-06	1e-06	0.694267	1e-06	1e-06	1e-06	1e-06	1e-06	1e-06	1e-06	1e-06	0.638165	1e-06	1e-06	-0.487604	1.03905	1e-06	1e-06	1e-06	1e-06	1e-06	1.28539	5.59281
TRAF3	enzyme	-1.78	1e-06	0.535955	1.85126	1.34164	1.08279	1e-06	1e-06	0.868147	1e-06	-0.231	1e-06	1e-06	1e-06	1e-06	1e-06	1.33057	1e-06	1e-06	1e-06	1e-06	1e-06	1e-06	0.168594	1e-06	1e-06	1e-06	-0.5477	1e-06	-1.23418	1e-06	1e-06	1e-06	1e-06	1e-06	1.17599	3.49018
TRAF6	enzyme	-1.37	0.164275	0.370427	1.19886	0.471246	1e-06	1e-06	1e-06	1e-06	1e-06	1e-06	1e-06	-0.217451	1e-06	1e-06	-0.639	1.33795	1e-06	1e-06	1e-06	1e-06	1e-06	1e-06	1e-06	1e-06	1e-06	1e-06	1e-06	1e-06	1.46602	1e-06	1.42996	1e-06	1e-06	1e-06	1e-06	3.47146
TREX1	enzyme	1e-06	-0.214418	-0.441161	-0.70456	-0.67914	1e-06	1e-06	1e-06	1e-06	1e-06	1e-06	1e-06	1e-06	1e-06	1e-06	1e-06	1e-06	1e-06	1e-06	1e-06	1e-06	1e-06	1e-06	1e-06	1e-06	0.376311	1e-06	1e-06	1e-06	1e-06	1e-06	1e-06	1e-06	1e-06	1e-06	3.24088	2.46026
TRIM13	enzyme	-1.46	1e-06	-0.960447	-1.23241	-1.70794	-1.06017	1e-06	-0.368063	1e-06	1e-06	1e-06	1e-06	1e-06	1e-06	-0.184921	0.575	-0.758138	1e-06	1e-06	1e-06	1e-06	1e-06	1e-06	-0.467773	1e-06	1e-06	1e-06	1e-06	1e-06	-0.387414	1e-06	1e-06	1e-06	1e-06	1e-06	1e-06	-6.09136
TRIM21	enzyme	-0.476	1e-06	1e-06	-0.487657	1e-06	0.521845	1e-06	0.686527	0.845406	1e-06	3.13	2.40619	-3.34329	1e-06	-0.369942	-1.61	-0.571012	1e-06	1e-06	1e-06	1.93286	1.94654	1e-06	1e-06	1e-06	1.41505	-0.580097	1e-06	1e-06	1.0316	1e-06	1.31743	1e-06	1e-06	1e-06	1e-06	7.79546
TXNRD1	enzyme	-3.04	1e-06	-0.690124	1.37025	2.14372	1.89423	1e-06	1e-06	1e-06	1e-06	1e-06	1e-06	1e-06	1e-06	1e-06	-0.372	0.944148	1e-06	1e-06	1e-06	1e-06	1e-06	1e-06	0.728385	1e-06	1e-06	1e-06	0.461191	0.72645	1e-06	1e-06	1e-06	1e-06	1e-06	1e-06	1.20939	6.75591
TYMS	enzyme	-2.05	1e-06	-1.30844	-1.4285	0.880514	1.42599	1e-06	1e-06	-0.554626	1e-06	1e-06	1e-06	0.35766	0.366	0.401125	0.366	-0.724152	0.464668	1e-06	1e-06	1e-06	1e-06	1e-06	1e-06	1e-06	0.31608	1e-06	1e-06	1e-06	-1.6626	1e-06	1e-06	1e-06	1e-06	-1.58394	1e-06	-2.11733
UBA1	enzyme	-3.01	1e-06	-1.45204	-1.31113	-1.10158	-0.411647	1e-06	1e-06	1e-06	1e-06	1e-06	1e-06	1e-06	1e-06	-0.156823	1e-06	1e-06	1e-06	1e-06	1e-06	1e-06	1e-06	1e-06	1e-06	0.0731587	-0.519355	1e-06	-0.422453	-0.42423	1e-06	1e-06	1e-06	1e-06	1e-06	1e-06	1e-06	-5.83199
UBA6	enzyme	-3.06	1e-06	-0.67633	1e-06	-0.386966	1e-06	1e-06	1e-06	1e-06	1e-06	0.636	0.778783	1e-06	-0.739	-0.548514	-0.293	0.504515	1e-06	1e-06	1e-06	1e-06	1e-06	1e-06	1e-06	1e-06	1e-06	1e-06	1e-06	1e-06	1e-06	1e-06	1e-06	1e-06	1e-06	1e-06	1e-06	-2.43182
UBA7	enzyme	1e-06	1e-06	1e-06	-1.38911	-1.66327	-0.624893	1e-06	1e-06	1e-06	1e-06	1e-06	1e-06	1e-06	1e-06	1e-06	-1.1	-0.233383	1e-06	1e-06	1e-06	1e-06	1e-06	1e-06	-0.308287	1e-06	0.392013	1e-06	0.552553	0.470561	1e-06	1e-06	1e-06	1e-06	1e-06	1e-06	1.62089	-2.2829
UBC	enzyme	-0.98	-0.368515	-0.642021	0.8229	0.594117	0.368616	1e-06	1e-06	1e-06	1e-06	1e-06	1e-06	1e-06	0.23	1e-06	-0.431	4.73698	1e-06	1e-06	1e-06	1e-06	1e-06	1e-06	1e-06	1e-06	0.631932	1e-06	1e-06	0.392757	0.365822	1e-06	1e-06	1e-06	1e-06	1e-06	1e-06	7.00565
Ube2w	enzyme	1.71	0.407995	0.613087	1.20243	0.776165	1e-06	1e-06	-1.70481	1e-06	2.79678	1e-06	1e-06	1e-06	0.134	1e-06	-0.327	0.463931	1e-06	1e-06	1e-06	1e-06	1e-06	1e-06	1e-06	1e-06	-0.376795	1e-06	1e-06	-0.547613	1e-06	1e-06	1e-06	1e-06	1e-06	1e-06	1e-06	3.92203
UNG	enzyme	-1.51	1e-06	-1.53094	-0.626958	0.584083	1e-06	-0.853	1e-06	-0.719071	1e-06	1e-06	1e-06	1e-06	1e-06	1e-06	1e-06	-0.619142	1e-06	1e-06	1e-06	1e-06	1e-06	1e-06	0.318444	-0.0640612	-1.14939	-0.61298	1e-06	-0.988817	1e-06	1e-06	1e-06	1e-06	1e-06	1e-06	1e-06	-4.70993
UQCRC1	enzyme	-2.23	1e-06	1e-06	-0.757583	-0.695411	1e-06	1e-06	1e-06	1e-06	1e-06	1e-06	1e-06	1e-06	1e-06	1e-06	1e-06	1e-06	1e-06	1e-06	1e-06	1e-06	1e-06	1e-06	1e-06	1e-06	1e-06	1e-06	1e-06	-0.374551	-0.938725	1e-06	1e-06	1e-06	1e-06	1e-06	1e-06	-4.99624
UROC1	enzyme	1e-06	1e-06	1e-06	-0.121376	1e-06	1e-06	1e-06	1e-06	1e-06	1e-06	1e-06	1e-06	1e-06	0.167	0.14603	1e-06	1e-06	1e-06	1e-06	1e-06	1e-06	1e-06	1e-06	1e-06	1e-06	0.446247	1e-06	1e-06	1e-06	1e-06	1e-06	1e-06	1e-06	1e-06	1e-06	1e-06	0.637932
WARS	enzyme	-0.948	0.251176	0.644756	0.836242	0.595071	-0.528338	1.15	1e-06	1e-06	1e-06	1.81	2.05981	-1.87631	-0.535	-0.73322	-1.31	-0.317714	1e-06	1e-06	1e-06	2.33664	2.74328	1e-06	0.324747	1e-06	-0.470029	1e-06	1e-06	-0.887355	1.37405	2.83754	2.28988	1.07307	2.6228	1.90567	1e-06	15.9593
XIAP	enzyme	0.606	1e-06	-0.515667	1.5822	-1.48351	-1.31373	1e-06	1e-06	1e-06	1e-06	0.662	1e-06	-0.85746	1e-06	1e-06	1e-06	-0.511153	1e-06	1e-06	1e-06	1e-06	1e-06	1e-06	0.232497	1e-06	-0.829016	-0.349218	-0.722757	-1.03923	0.592124	1e-06	1e-06	1e-06	1e-06	1e-06	1e-06	-2.91556
XRCC6	enzyme	1.26	1e-06	-0.527896	-0.171304	1e-06	0.737693	1e-06	1e-06	1e-06	1e-06	1e-06	1e-06	1e-06	1e-06	0.169453	1e-06	0.307469	1e-06	1e-06	1e-06	1e-06	1e-06	0.403	0.227635	1e-06	1e-06	1e-06	1e-06	0.664087	1e-06	1e-06	1e-06	1e-06	1e-06	1e-06	1e-06	4.12596
YWHAZ	enzyme	2.41	1e-06	-0.549585	1e-06	0.862045	1.27811	1e-06	1e-06	1e-06	1e-06	1e-06	0.22829	1e-06	1e-06	1e-06	-0.518	1e-06	1e-06	1e-06	1e-06	1e-06	1e-06	1e-06	1e-06	1e-06	0.310355	1e-06	1e-06	0.429833	1e-06	1e-06	1e-06	1e-06	1e-06	1e-06	1e-06	5.55024
ZC3H12A	enzyme	1e-06	1e-06	1.56944	4.11197	3.21205	1.45164	1e-06	1e-06	1e-06	1e-06	1e-06	1e-06	1e-06	1e-06	-0.185401	1e-06	1.97996	1e-06	1e-06	1e-06	1e-06	1e-06	1e-06	-0.364466	1e-06	1e-06	1e-06	-0.481179	1e-06	1e-06	1e-06	1e-06	1e-06	4.11743	1e-06	1.02159	13.2942
C3AR1	G-protein coupled receptor	0.816	-0.609638	1e-06	1e-06	1.71571	1e-06	1e-06	1e-06	1e-06	1e-06	1e-06	1e-06	1e-06	1e-06	1e-06	1e-06	1e-06	1e-06	1e-06	1e-06	1e-06	1e-06	1e-06	-0.134281	1e-06	-0.628618	1e-06	-0.997716	-0.716931	1e-06	1e-06	1e-06	1e-06	1e-06	1e-06	-2.54771	-3.10315
C5AR1	G-protein coupled receptor	1.53	1e-06	0.159996	1.88978	0.671947	1e-06	1e-06	1e-06	1e-06	1e-06	1e-06	1e-06	1e-06	1e-06	1e-06	1e-06	1e-06	1e-06	1e-06	1e-06	1e-06	1e-06	1e-06	1e-06	1e-06	1e-06	1e-06	-0.852943	-0.931896	1e-06	1e-06	1e-06	1e-06	1e-06	1e-06	1e-06	2.14692
CCR1	G-protein coupled receptor	0.67	1e-06	1e-06	1e-06	0.243698	1e-06	1e-06	1e-06	1e-06	2.27646	1e-06	1e-06	1e-06	1e-06	1e-06	1e-06	1e-06	1e-06	1e-06	1e-06	1e-06	1e-06	1e-06	1e-06	1e-06	1e-06	-0.202955	1e-06	1e-06	-1.77692	1e-06	1.04267	-1.17996	1e-06	1e-06	1e-06	1.07302
Ccr2	G-protein coupled receptor	1e-06	1e-06	0.171809	0.408948	0.75849	1e-06	-0.901	1.77279	1e-06	1e-06	1e-06	1e-06	1e-06	1e-06	0.119796	1e-06	1e-06	1e-06	1e-06	1e-06	1e-06	1e-06	1e-06	1e-06	1e-06	1e-06	1e-06	1e-06	1e-06	1e-06	-1.83791	-2.12295	2.72055	1e-06	1e-06	-0.508835	0.238098
CCRL2	G-protein coupled receptor	0.676	1e-06	-0.142272	1e-06	1e-06	0.919141	1e-06	1e-06	1e-06	1.10799	1e-06	1e-06	1e-06	0.27	0.257522	-0.83	1e-06	1e-06	1e-06	1e-06	1e-06	1e-06	1e-06	-0.151082	1e-06	1.41131	-0.457326	1e-06	-0.816916	1e-06	1.33184	1.05448	1e-06	1e-06	1e-06	1.56745	6.48271
CNR2	G-protein coupled receptor	0.47	1e-06	0.793023	1.05301	0.966753	1e-06	1e-06	1e-06	1e-06	1e-06	1e-06	1e-06	1e-06	1e-06	1e-06	1e-06	1e-06	1e-06	1e-06	1e-06	1e-06	1e-06	1e-06	1e-06	1e-06	1e-06	1e-06	1e-06	1e-06	1e-06	1e-06	1e-06	1e-06	1e-06	1e-06	-1.90494	-0.208167
CXCR4	G-protein coupled receptor	-2.16	1e-06	-0.170691	1e-06	-0.224648	1.16819	-1.37	-1.85188	1e-06	1e-06	1e-06	-1.00098	1e-06	0.637	0.702361	1.55	-3.09821	1e-06	1e-06	1e-06	1e-06	1e-06	1.88	1.61862	1e-06	1e-06	1e-06	1e-06	1e-06	2.56877	-4.28075	-2.5124	1e-06	1e-06	1e-06	1e-06	-6.20322
EDNRB	G-protein coupled receptor	0.535	1e-06	-0.872191	-1.78789	-1.42511	-1.61308	1.42	1.55363	1e-06	-1.02562	1e-06	1e-06	1e-06	0.195	1e-06	-0.648	1e-06	1e-06	1e-06	1e-06	1e-06	1e-06	1e-06	1e-06	1e-06	1e-06	1e-06	1e-06	1e-06	-1.54552	1e-06	1e-06	1e-06	1e-06	1e-06	1.226	-2.24337
GPR132	G-protein coupled receptor	0.627	1e-06	0.112299	0.621753	0.443191	0.48911	1e-06	1e-06	1e-06	1e-06	1e-06	1e-06	1e-06	1e-06	1e-06	1e-06	1e-06	1e-06	1e-06	1e-06	1e-06	1e-06	1e-06	1e-06	1e-06	0.492626	1e-06	1e-06	1e-06	3.69611	1e-06	1e-06	1e-06	2.74263	1e-06	1e-06	9.00015
GPR84	G-protein coupled receptor	1.42	1e-06	1.00661	1.24914	1.12281	0.259165	1e-06	1e-06	1e-06	1e-06	1e-06	1e-06	1e-06	1e-06	1e-06	1e-06	1e-06	1e-06	1e-06	1e-06	1e-06	1e-06	1e-06	1e-06	1e-06	0.386525	1e-06	1e-06	1e-06	1e-06	1e-06	1e-06	1e-06	1e-06	1.20035	4.87833	9.50974
GPR85	G-protein coupled receptor	0.429	1e-06	1e-06	1e-06	0.18136	1e-06	1e-06	1e-06	1e-06	1e-06	1e-06	1e-06	1e-06	1e-06	1e-06	1e-06	1e-06	1e-06	1e-06	1e-06	1e-06	1e-06	1e-06	1e-06	1e-06	1e-06	1e-06	1e-06	1e-06	1e-06	1e-06	1e-06	1e-06	1e-06	1e-06	1.3218	1.9322
HCAR2	G-protein coupled receptor	1e-06	0.228509	-0.248425	1e-06	1e-06	1e-06	1e-06	1e-06	1e-06	1e-06	1e-06	1e-06	1e-06	-0.123	1e-06	1e-06	1e-06	1e-06	1e-06	1e-06	1e-06	1e-06	1e-06	1e-06	1e-06	1e-06	0.259291	1e-06	1e-06	1e-06	1e-06	1e-06	1e-06	1e-06	1e-06	1e-06	0.613256
HTR1A	G-protein coupled receptor	1e-06	1e-06	0.124665	1e-06	1e-06	-0.797802	1e-06	1e-06	1e-06	1e-06	1e-06	1e-06	1e-06	1e-06	1e-06	1e-06	1e-06	1e-06	1e-06	1e-06	1e-06	1e-06	1e-06	1e-06	1e-06	1e-06	1e-06	1e-06	1e-06	1e-06	1e-06	1e-06	1e-06	1e-06	1e-06	1e-06	-0.922433
HTR1B	G-protein coupled receptor	1e-06	1e-06	0.609009	1e-06	0.571829	1e-06	1e-06	1e-06	1e-06	1e-06	1e-06	1e-06	1e-06	1e-06	1e-06	1e-06	-0.766349	1e-06	1e-06	1e-06	1e-06	1e-06	1e-06	1e-06	1e-06	0.883477	1e-06	1e-06	1.16	1e-06	1e-06	1e-06	1e-06	1e-06	1e-06	1e-06	1.23997
LPAR1	G-protein coupled receptor	-3.62	1e-06	-0.152924	1e-06	1e-06	0.595306	1e-06	1e-06	1e-06	1e-06	1e-06	1e-06	1e-06	1e-06	1e-06	1e-06	1e-06	1e-06	1e-06	1e-06	1e-06	1e-06	1e-06	1e-06	1e-06	0.378924	-0.691602	1e-06	0.378831	-0.494957	1e-06	1e-06	1e-06	1e-06	1e-06	1e-06	-3.30054
LPAR6	G-protein coupled receptor	1e-06	0.284556	-1.08451	-1.7419	-0.59942	-0.997996	1e-06	-0.897348	-0.967788	-0.526228	1e-06	0.71537	1e-06	-0.273	1e-06	-0.545	-2.46218	1e-06	1e-06	1e-06	1e-06	1e-06	1e-06	-0.229743	1e-06	1e-06	1e-06	1e-06	1e-06	-1.85953	1e-06	1e-06	1e-06	1e-06	1e-06	1e-06	-9.01568
NPR3	G-protein coupled receptor	4.4	1e-06	-0.102575	0.199241	0.367334	0.431087	1e-06	1e-06	1e-06	-1.1144	1e-06	1e-06	1e-06	1e-06	1e-06	1e-06	1e-06	1e-06	1e-06	1e-06	1e-06	1e-06	1e-06	1e-06	1e-06	-0.454349	1e-06	-0.330091	1e-06	1e-06	1e-06	1e-06	1e-06	1e-06	1e-06	1e-06	3.60143
NPY2R	G-protein coupled receptor	1e-06	1e-06	2.07576	2.51603	2.06701	0.368504	1.58	1e-06	1e-06	1e-06	1e-06	1e-06	1e-06	1e-06	1e-06	1e-06	1e-06	1e-06	1e-06	1e-06	1e-06	1e-06	1e-06	1e-06	1e-06	1e-06	1e-06	1e-06	1e-06	1e-06	1e-06	1e-06	1e-06	1e-06	1e-06	1e-06	4.45582
P2RY2	G-protein coupled receptor	-1.89	1e-06	0.353518	0.790637	0.632817	0.963372	-4.01	1e-06	1e-06	1e-06	-0.303	1e-06	1e-06	1e-06	1e-06	1e-06	1e-06	1e-06	1e-06	1e-06	1e-06	1e-06	-0.666	-0.794739	1e-06	1e-06	1e-06	1e-06	-1.25639	1e-06	1e-06	1e-06	1e-06	1e-06	1e-06	1e-06	-6.88679
PTGER4	G-protein coupled receptor	-1.59	1e-06	-0.78071	2.55408	2.24288	1.93683	-2.38	2.22732	1e-06	1e-06	-0.28	1e-06	0.626412	1e-06	-0.521216	-1.08	0.954539	1e-06	1e-06	1e-06	1e-06	1e-06	-0.494	-0.490089	1e-06	-0.54821	1e-06	1e-06	0.763584	1.78105	1.23187	1e-06	1e-06	2.0569	1e-06	1e-06	9.77268
S1PR1	G-protein coupled receptor	0.331	1e-06	1e-06	1e-06	-0.432878	1e-06	1e-06	0.64281	1e-06	-0.555439	1e-06	1e-06	1e-06	-0.486	-0.498706	-0.23	-1.25405	1e-06	1e-06	1e-06	1e-06	1e-06	-0.396	-0.470326	1e-06	1e-06	1e-06	1e-06	-0.884049	1.97659	1e-06	1e-06	-1.64352	-2.4075	-2.07215	1e-06	-8.3802
AREG	growth factor	-2.57	1e-06	-0.233867	3.47133	2.9312	1.20423	1e-06	1e-06	1e-06	1e-06	1e-06	1e-06	1e-06	1e-06	1e-06	1e-06	1e-06	1e-06	1e-06	1e-06	1e-06	1e-06	1e-06	1e-06	1e-06	1e-06	1e-06	1e-06	1e-06	1e-06	1e-06	1e-06	1e-06	1e-06	1e-06	1e-06	5.27066
BMP10	growth factor	0.368	1e-06	1e-06	0.719072	0.707327	0.430389	1e-06	1e-06	1e-06	1e-06	1e-06	1e-06	1e-06	1e-06	1e-06	1e-06	1e-06	1e-06	1e-06	1e-06	1e-06	1e-06	1e-06	1e-06	1e-06	1e-06	1e-06	1e-06	1e-06	1e-06	1e-06	1e-06	1e-06	1e-06	1e-06	1e-06	2.22482
BMP2	growth factor	-1.33	0.737462	-0.432195	1e-06	-0.64189	-0.95405	1e-06	3.66676	1.34303	1e-06	1e-06	1e-06	1e-06	-0.219	-0.463143	0.473	2.75363	1e-06	1e-06	1e-06	1e-06	1e-06	1e-06	0.847573	0.465997	0.611068	1e-06	1e-06	0.697915	1e-06	1e-06	1e-06	1e-06	1e-06	1e-06	1e-06	8.42056
EREG	growth factor	-1.13	-0.157407	1e-06	0.769959	1.11672	1.24185	-3.38	0.814184	1e-06	1e-06	1e-06	1e-06	1e-06	1e-06	1e-06	1e-06	1e-06	1e-06	1e-06	1e-06	1e-06	1e-06	1e-06	1e-06	1e-06	1e-06	1e-06	1e-06	0.55866	3.03329	-1.03182	-2.43045	1e-06	1e-06	1e-06	1e-06	-0.594997
FGF11	growth factor	0.844	1e-06	1e-06	1e-06	1e-06	1e-06	1e-06	1e-06	1e-06	1e-06	1e-06	1e-06	1e-06	1e-06	1e-06	1e-06	1e-06	1e-06	1e-06	1e-06	1e-06	1e-06	1e-06	1e-06	1e-06	1e-06	1e-06	1e-06	1e-06	1e-06	1e-06	1e-06	1e-06	1e-06	1e-06	1e-06	0.844035
FGF2	growth factor	-1.58	1e-06	-0.503928	1.01481	0.411066	1e-06	1e-06	1e-06	-0.908998	-0.890914	1e-06	1e-06	1e-06	-0.638	-0.295808	-0.663	-1.26202	1e-06	1e-06	1e-06	1e-06	1e-06	1e-06	-0.352221	1e-06	0.691853	1e-06	1e-06	0.98807	1e-06	1e-06	1e-06	1e-06	1e-06	1e-06	1e-06	-2.98121
GDF15	growth factor	-1.31	1e-06	3.10875	4.57785	3.94667	0.840365	0.799	1e-06	1e-06	1e-06	1e-06	1e-06	1e-06	0.913	0.468318	-0.516	1.18935	1e-06	1e-06	1e-06	-2.04258	-1.90882	1e-06	1e-06	1e-06	1e-06	1e-06	1e-06	1e-06	-0.595833	1e-06	1e-06	1e-06	1e-06	1e-06	1e-06	3.2526
GRN	growth factor	-3.02	-0.287035	-0.40899	-0.612191	-0.800458	-1.58787	1e-06	1e-06	1e-06	1e-06	0.19	1e-06	1e-06	-0.485	-0.229875	-0.319	1e-06	1e-06	1e-06	1e-06	1e-06	1e-06	1e-06	-0.456906	1e-06	-0.620142	1e-06	1e-06	-0.634186	1e-06	1e-06	1e-06	1e-06	1e-06	1e-06	1e-06	-8.45365
HBEGF	growth factor	2.17	1e-06	0.73434	1.1445	1.24687	1.14342	1e-06	0.541717	1e-06	-0.959877	1e-06	-0.889568	1e-06	0.184	1.05095	0.285	2.0176	1e-06	1e-06	1e-06	-1.08949	-0.976989	0.574	0.671832	1e-06	1e-06	1e-06	1e-06	1e-06	1e-06	1e-06	-1.04256	2.29436	1e-06	1e-06	2.39801	10.0295
HGF	growth factor	0.645	1e-06	0.459752	-0.177025	0.300829	1e-06	-3.44	1e-06	3.20426	1.59967	1e-06	-0.137704	1e-06	1e-06	1e-06	-0.739	-0.565362	1e-06	1e-06	1e-06	1e-06	1e-06	1e-06	1e-06	1e-06	-0.747809	1e-06	-0.665635	-0.888608	1.97251	1e-06	1e-06	-2.39006	-4.17466	1e-06	-0.721566	-7.3849
INHBA	growth factor	-1.17	1e-06	-0.75011	0.771064	0.971116	1.04484	-1.59	0.627747	1e-06	-0.910423	1e-06	1e-06	1e-06	1e-06	1e-06	1e-06	1e-06	1e-06	1e-06	1e-06	-1.64626	-1.81299	1e-06	1e-06	1e-06	0.78822	1e-06	0.600922	0.566777	4.8194	1e-06	1e-06	1e-06	4.43432	1e-06	4.76582	13.0107
JAG1	growth factor	1.05	1e-06	0.381787	1.27278	1.85885	0.996867	1e-06	1.11276	0.662002	-0.600178	1e-06	0.998989	1e-06	1e-06	0.619129	0.394	1e-06	1e-06	1e-06	1e-06	1e-06	1.95138	-0.694	-0.758691	1e-06	1e-06	1e-06	1e-06	1e-06	-1.43156	1.89195	1.89462	1e-06	1e-06	1e-06	1e-06	10.8371
MST1	growth factor	1e-06	1e-06	1e-06	-1.07443	-1.41114	-1.66872	1e-06	-0.668738	1e-06	1e-06	1e-06	1e-06	1e-06	-0.157	1e-06	1e-06	1e-06	1e-06	1e-06	1e-06	1e-06	1e-06	1e-06	-0.323047	1e-06	1e-06	1e-06	1e-06	0.339955	1e-06	1e-06	1e-06	1e-06	1e-06	1e-06	1e-06	-4.96309
NGF	growth factor	-0.917	1e-06	0.768464	1e-06	1.0816	1e-06	1e-06	2.96168	1.51054	1e-06	1e-06	1e-06	1e-06	1e-06	1e-06	1e-06	1e-06	1e-06	1e-06	1e-06	1e-06	1e-06	1e-06	1e-06	1e-06	1e-06	1e-06	1e-06	0.93294	1e-06	1e-06	1e-06	1e-06	1e-06	1e-06	1e-06	4.80132
PDGFA	growth factor	-1.27	0.201826	1.47585	1.69142	1.42701	0.428508	1e-06	1e-06	0.76547	1e-06	1e-06	1e-06	1e-06	0.558	0.624064	1e-06	-0.523127	1e-06	1e-06	1e-06	1e-06	1e-06	1e-06	-0.253849	1e-06	1e-06	1e-06	1e-06	1e-06	1.09439	1e-06	1e-06	1e-06	1e-06	1e-06	1e-06	3.26789
PDGFB	growth factor	-2.21	1e-06	1e-06	1e-06	1e-06	0.398787	1e-06	1e-06	0.662402	1e-06	1e-06	1e-06	1e-06	-0.464	1e-06	0.381	-4.20289	1e-06	1e-06	1e-06	1e-06	1e-06	0.84	0.722324	1e-06	1e-06	0.358538	1e-06	1e-06	-0.75033	1e-06	0.750646	1e-06	1e-06	1e-06	1e-06	-3.5135
TGFB1	growth factor	-1.03	1e-06	0.356592	-0.683942	-1.00192	-0.190404	1e-06	1e-06	1e-06	1e-06	1e-06	1e-06	1e-06	1e-06	1e-06	1e-06	1e-06	1e-06	1e-06	1e-06	1e-06	-1.04719	1e-06	1e-06	1e-06	1e-06	1e-06	1e-06	1e-06	-2.17822	1e-06	1e-06	1e-06	1e-06	1e-06	1e-06	-6.48824
TYMP	growth factor	-2.62	1e-06	0.718511	1.09863	1.76472	1e-06	1.36	-1.63515	-0.930856	1e-06	1.03	1e-06	-1.78578	0.141	0.253213	-2.52	1e-06	1e-06	1e-06	1e-06	1e-06	1e-06	1e-06	1e-06	1e-06	1e-06	1e-06	1e-06	1e-06	1.43195	1e-06	1e-06	1e-06	1e-06	1e-06	1e-06	-3.13076
VEGFA	growth factor	-1.89	0.302254	1.43509	3.2568	2.55702	1.58775	-1.31	1e-06	0.65717	1e-06	1e-06	-1.01676	1e-06	1e-06	1e-06	1e-06	1.1337	1e-06	1e-06	1e-06	1e-06	1e-06	1e-06	-0.185694	-0.202254	-0.609403	0.634685	-0.869271	-0.423173	1e-06	1e-06	1e-06	1e-06	2.79533	1e-06	1e-06	4.98307
VEGFC	growth factor	-2.79	1e-06	1e-06	2.41599	2.01232	1.53856	-1.37	0.632983	1.85431	0.920613	1.15	1.64017	-1.47619	1e-06	1e-06	-0.927	1.07882	1e-06	1e-06	1e-06	1.34242	1.65734	-1.3	-1.54217	1e-06	1e-06	0.91426	1e-06	1e-06	1e-06	1e-06	1e-06	1e-06	3.26572	1e-06	1e-06	11.0182
CLCN6	ion channel	-1.98	1e-06	1.11889	0.889591	-0.69577	-1.27916	1e-06	1e-06	1e-06	1e-06	1e-06	0.541243	1e-06	1e-06	1e-06	1e-06	0.329711	1e-06	1e-06	1e-06	1e-06	1e-06	1e-06	1e-06	1e-06	1e-06	1e-06	1e-06	1e-06	1e-06	1e-06	1e-06	1e-06	1e-06	1e-06	1e-06	-3.31325
CLIC4	ion channel	-1.52	-0.194957	1e-06	0.530225	0.560026	1.03375	-0.926	1e-06	1e-06	1e-06	1e-06	1e-06	1e-06	0.545	0.242383	0.276	0.519543	1e-06	1e-06	1e-06	1e-06	1e-06	1e-06	1e-06	1e-06	1e-06	-0.363593	1e-06	1e-06	0.598979	1e-06	1e-06	1e-06	2.25538	1e-06	1e-06	3.55676
GRINA	ion channel	-2.62	1e-06	1.13208	0.561863	0.437549	1e-06	1e-06	1e-06	1e-06	1e-06	0.861	1e-06	-0.722064	0.168	1e-06	-0.634	1e-06	1e-06	1e-06	1e-06	1e-06	1e-06	1e-06	1e-06	1e-06	-0.92506	1e-06	-1.21454	-1.36639	1.63275	1e-06	1e-06	1e-06	2.586	1e-06	0.525477	-1.84147
ITPR1	ion channel	-2.59	0.241552	1.39281	2.67913	2.49431	0.841283	1e-06	0.496942	1e-06	1e-06	1e-06	1.08136	1e-06	1e-06	1e-06	1e-06	1e-06	1e-06	1e-06	1e-06	1e-06	1e-06	1e-06	1e-06	1e-06	-0.416055	1e-06	-0.405589	-0.400444	-1.10883	1e-06	1e-06	1e-06	1e-06	1e-06	1e-06	1.52088
KCNAB1	ion channel	1.45	1e-06	1e-06	1e-06	1e-06	0.808252	1e-06	1e-06	1e-06	-1.83085	1e-06	1e-06	-1.60257	-0.152	-0.179637	1e-06	1e-06	1e-06	1e-06	1e-06	1e-06	1e-06	1e-06	1e-06	1e-06	0.982429	1.27645	0.430486	2.01666	-1.22294	1e-06	1e-06	1e-06	-3.45017	1e-06	1e-06	-1.47385
SCN11A	ion channel	3.08	1e-06	1e-06	1e-06	1e-06	1e-06	1e-06	1.76169	1e-06	1e-06	1e-06	1e-06	1e-06	1e-06	1e-06	1e-06	1e-06	1e-06	1e-06	1e-06	1e-06	1e-06	1e-06	1e-06	1e-06	1e-06	1e-06	1e-06	1e-06	2.03199	1e-06	1e-06	1e-06	1e-06	1e-06	1e-06	6.87371
SCN8A	ion channel	1.08	1e-06	1e-06	1e-06	0.194522	0.256483	1e-06	1e-06	-1.16903	1e-06	0.546	1e-06	-0.879282	1e-06	1e-06	1e-06	1e-06	1e-06	1e-06	1e-06	1e-06	1e-06	1e-06	1e-06	1e-06	1e-06	1e-06	1e-06	1e-06	1e-06	1e-06	1e-06	1e-06	1e-06	1e-06	1e-06	0.0287211
VDAC1	ion channel	-1.2	1e-06	0.17374	0.485124	0.907049	1.29365	1e-06	1e-06	1e-06	1e-06	1e-06	1e-06	1e-06	1e-06	0.151697	1e-06	1e-06	1e-06	1e-06	1e-06	1e-06	1e-06	1e-06	1e-06	1e-06	1e-06	1e-06	0.404424	1e-06	-0.702217	1e-06	1e-06	1e-06	1e-06	1e-06	1e-06	1.16602
ABL1	kinase	-2.19	-0.465799	0.421693	1e-06	1e-06	1e-06	1e-06	1e-06	1e-06	1e-06	1e-06	1e-06	1e-06	0.29	0.335994	-0.643	1e-06	1e-06	1e-06	1e-06	1e-06	1e-06	1e-06	0.218164	1e-06	1e-06	1e-06	-0.356531	1e-06	-1.08935	1e-06	1e-06	1e-06	1e-06	1e-06	1e-06	-4.32219
ACVR2A	kinase	-1.64	1e-06	1e-06	0.500464	1e-06	1e-06	1e-06	1e-06	1e-06	1e-06	1e-06	-0.321673	1e-06	1e-06	1e-06	1e-06	1e-06	1e-06	1e-06	1e-06	1e-06	1e-06	1e-06	1e-06	1e-06	-0.351673	1e-06	1e-06	1e-06	1e-06	1e-06	1e-06	1e-06	1e-06	1e-06	1e-06	-1.81285
AKT1	kinase	-0.821	-0.264263	0.520126	1e-06	1e-06	1e-06	1e-06	1e-06	1e-06	1e-06	1e-06	1e-06	1e-06	0.219	0.25075	0.365	1e-06	1e-06	1e-06	1e-06	1e-06	1e-06	1e-06	0.234105	1e-06	-0.269262	0.848121	1e-06	-0.343494	-0.411557	1e-06	1e-06	1e-06	1e-06	1e-06	1e-06	-0.712702
ATRIP	kinase	0.52	1e-06	-0.355171	1e-06	0.541815	0.741721	1e-06	-0.432325	1e-06	1e-06	1e-06	-0.303483	-2.11062	0.147	0.152971	1e-06	-0.743235	1e-06	1e-06	1e-06	1e-06	1e-06	1e-06	0.197768	1e-06	1e-06	1e-06	1e-06	1e-06	1.01571	-0.969357	1e-06	1e-06	1e-06	1e-06	1e-06	-0.886848
AURKA	kinase	1.1	1e-06	-0.873378	-1.6933	0.273724	2.08494	-1.21	1e-06	1e-06	1e-06	1e-06	1e-06	1e-06	0.578	0.678241	0.191	-1.47622	1e-06	1e-06	1e-06	1e-06	1e-06	1e-06	0.407437	1e-06	1e-06	1e-06	1e-06	1e-06	1e-06	1e-06	1e-06	1.6119	1e-06	1e-06	1e-06	3.41912
AXL	kinase	-2.25	1e-06	1e-06	1e-06	1.11727	1.256	-1.91	1e-06	1e-06	1e-06	1e-06	1e-06	1e-06	0.293	0.52364	-0.385	-0.483114	1e-06	1e-06	1e-06	1e-06	1e-06	-0.584	-0.311934	1e-06	1e-06	1e-06	1e-06	1e-06	1e-06	1e-06	1e-06	1e-06	1e-06	1e-06	1e-06	-2.73411
BRD2	kinase	1.36	-0.320526	1.34399	2.0292	1.56013	1e-06	1e-06	0.325683	1e-06	1e-06	0.24	0.326115	-0.492079	-0.82	-1.097	1e-06	0.994783	1e-06	1e-06	1e-06	1e-06	1e-06	1e-06	-0.342745	1e-06	1e-06	1e-06	1e-06	0.371659	0.652724	1e-06	1e-06	1e-06	1e-06	1e-06	1e-06	3.44396
CDK1	kinase	-2.67	1e-06	-1.19893	-1.84208	0.411241	1.45426	-1.28	1e-06	-0.537809	1e-06	1e-06	1e-06	1e-06	0.377	0.31246	0.439	-0.508031	-0.828632	1e-06	1e-06	1e-06	1e-06	1e-06	1e-06	1e-06	1e-06	1e-06	1e-06	1e-06	1e-06	1e-06	1e-06	1e-06	1e-06	-1.55058	1e-06	-5.02423
CDK12	kinase	-4.38	1e-06	1e-06	0.224399	0.246992	0.699369	1e-06	1e-06	0.634279	0.822664	1e-06	0.224409	-0.263143	0.168	1e-06	-0.412	1e-06	1e-06	1e-06	1e-06	1e-06	1e-06	1e-06	1e-06	1e-06	1e-06	1e-06	1e-06	1e-06	1e-06	1e-06	1e-06	1e-06	1e-06	1e-06	1e-06	-2.035
CDK5R1	kinase	5.51	-0.417884	0.739985	0.678114	0.571016	0.421551	1e-06	2.73864	1e-06	-0.667915	1e-06	1e-06	1e-06	0.298	1e-06	1e-06	2.12211	1e-06	1e-06	1e-06	1e-06	1e-06	1e-06	1e-06	1e-06	1e-06	1e-06	1e-06	0.760119	1e-06	1e-06	1e-06	1e-06	1e-06	1e-06	1e-06	11.2738
CDK6	kinase	-1.96	1e-06	-0.57731	0.154871	-0.351912	1e-06	1e-06	0.829691	0.513759	-1.26477	1e-06	1e-06	1e-06	-0.43	-0.270641	0.558	-0.771004	1e-06	1e-06	1e-06	1e-06	1e-06	1e-06	1e-06	1e-06	1e-06	1e-06	1e-06	1e-06	1e-06	1e-06	1e-06	1e-06	-2.01864	1e-06	1e-06	-4.43331
CDKL1	kinase	1e-06	1e-06	-0.557645	-1.24474	-1.13713	-0.970866	1e-06	1e-06	-1.43	1e-06	1e-06	1e-06	1e-06	1e-06	1e-06	1e-06	1e-06	1e-06	1e-06	1e-06	1e-06	1e-06	1e-06	0.151781	1e-06	1e-06	1e-06	1e-06	1e-06	1e-06	1e-06	1e-06	1e-06	1e-06	1e-06	1e-06	-4.07329
CDKN1A	kinase	1e-06	1e-06	1.24974	1.77956	0.986566	0.537237	1e-06	1e-06	1e-06	1e-06	1e-06	1e-06	1e-06	1e-06	1e-06	0.352	2.92143	1e-06	1e-06	1e-06	1e-06	1.14678	1e-06	1e-06	1e-06	-0.553821	-0.698199	1e-06	-0.765513	1.33517	2.37005	1.61039	1.04945	2.69926	1e-06	1e-06	13.5207
CDKN1B	kinase	1.33	0.25812	0.472799	-0.981609	-1.50337	-1.59475	1e-06	-0.403881	-0.564998	-0.50307	1e-06	1e-06	0.606805	0.163	0.208657	0.476	-0.363569	1e-06	1e-06	1e-06	1e-06	1e-06	1e-06	0.288093	1e-06	1e-06	0.315361	-0.712453	1e-06	0.68476	-1.43796	1e-06	1e-06	1e-06	1e-06	-0.564881	-4.77252
CHKA	kinase	-0.455	1e-06	0.885465	1e-06	-0.467244	-1.14368	1e-06	-0.731609	-0.737642	1e-06	-0.343	1e-06	1e-06	-0.449	-0.202967	0.511	0.97368	1e-06	1e-06	1e-06	1e-06	1e-06	1e-06	0.327258	1e-06	-0.837264	1e-06	1e-06	0.831177	-1.30511	1e-06	1e-06	1e-06	1e-06	1e-06	1e-06	-4.91484
CHUK	kinase	-2.79	1e-06	0.504582	0.989152	0.644911	0.604855	1e-06	1e-06	1e-06	1e-06	1e-06	1e-06	1e-06	1e-06	1e-06	-0.295	1e-06	1e-06	1e-06	1e-06	1e-06	1e-06	1e-06	1e-06	1e-06	1e-06	1e-06	1e-06	1e-06	1e-06	1e-06	1e-06	1e-06	1e-06	1e-06	1e-06	-1.35063
CKB	kinase	-0.89	1e-06	-0.187228	-0.438872	-0.427071	-0.258752	1e-06	1e-06	1e-06	1e-06	1e-06	1e-06	1e-06	1e-06	1e-06	0.617	1e-06	1e-06	1e-06	1e-06	1e-06	1e-06	-0.381	-0.534023	1e-06	1e-06	1e-06	1e-06	1e-06	2.45529	1e-06	1e-06	1e-06	1e-06	1e-06	1e-06	0.329828
CLK1	kinase	0.783	0.808485	0.86498	1.69688	1.16835	0.734003	1e-06	1e-06	1e-06	1e-06	1e-06	1e-06	1e-06	-0.205	1e-06	0.489	3.15895	1e-06	1e-06	1e-06	1e-06	1e-06	1e-06	1e-06	1e-06	1e-06	1e-06	1e-06	0.730922	1e-06	1e-06	1e-06	1e-06	1e-06	1e-06	1e-06	8.49964
CLK2	kinase	-2.1	0.316071	0.672835	1e-06	1e-06	1e-06	1e-06	1e-06	1e-06	1e-06	1e-06	1e-06	1e-06	1e-06	1e-06	1e-06	1e-06	1e-06	1e-06	1e-06	1e-06	1e-06	1e-06	1e-06	1e-06	1e-06	1e-06	1e-06	-1.0908	1e-06	1e-06	1e-06	1e-06	1e-06	1e-06	1e-06	-3.54753
CMPK2	kinase	1e-06	1e-06	1e-06	0.977532	1.0051	1.05233	1e-06	1e-06	1.28493	1.21312	1e-06	1e-06	1e-06	1e-06	1e-06	-3.26	-1.03923	1e-06	1e-06	1e-06	2.9094	1.91958	1e-06	1e-06	1e-06	2.53262	1e-06	1e-06	1e-06	1e-06	1e-06	1e-06	1e-06	4.47336	1e-06	3.18313	16.2519
CSF1R	kinase	0.895	1e-06	1e-06	1e-06	1e-06	1e-06	1e-06	1e-06	1e-06	1e-06	1e-06	1e-06	1e-06	1e-06	1e-06	1e-06	1e-06	1e-06	1e-06	1e-06	1e-06	1e-06	1e-06	1e-06	1e-06	-0.492443	1e-06	-0.405875	-0.725838	-3.96596	1e-06	1e-06	1e-06	1e-06	1e-06	1e-06	-4.69509
CSNK1D	kinase	-2.71	1e-06	1.36694	1.42363	1.07194	0.756344	1e-06	1e-06	1e-06	-2.33656	1e-06	1e-06	1e-06	1e-06	1e-06	1e-06	1e-06	1e-06	1e-06	1e-06	1e-06	1e-06	1e-06	1e-06	1e-06	-0.744127	0.39315	-0.52569	-0.347028	0.425758	1e-06	1e-06	1e-06	1e-06	1e-06	1e-06	-3.95949
CSNK2A1	kinase	-2.97	1e-06	-0.594527	-0.75142	-0.672379	-0.490447	1e-06	1e-06	1e-06	1e-06	1e-06	0.291335	1e-06	0.405	0.436142	1e-06	0.370166	1e-06	1e-06	1e-06	1e-06	1e-06	1e-06	1e-06	1e-06	1e-06	1e-06	1e-06	1e-06	-0.667654	1e-06	1e-06	1e-06	1e-06	1e-06	1e-06	-3.4547
DBF4	kinase	0.452	1e-06	1e-06	0.36434	0.986297	1.28076	-1.81	1e-06	1e-06	1e-06	-0.567	1e-06	0.839274	1e-06	1e-06	1e-06	1e-06	1e-06	1e-06	1e-06	1e-06	1e-06	1e-06	1e-06	1e-06	0.421206	1e-06	1e-06	0.416817	-0.651871	1e-06	1e-06	1e-06	1e-06	-1.15601	1e-06	0.575836
DDR2	kinase	2.75	1e-06	1e-06	1e-06	1e-06	1e-06	1e-06	1e-06	1e-06	1e-06	1e-06	1e-06	-0.856376	0.358	1e-06	-0.749	0.389117	1e-06	1e-06	1e-06	1e-06	1e-06	1e-06	1e-06	1e-06	0.742171	0.960649	1e-06	0.967301	1e-06	1e-06	1e-06	1e-06	1e-06	1e-06	1e-06	4.56189
DMPK	kinase	0.979	1e-06	0.730735	0.623258	0.510021	1e-06	1e-06	1e-06	-1.45639	1e-06	1e-06	1e-06	1e-06	1e-06	1e-06	1e-06	1e-06	1e-06	1e-06	1e-06	1e-06	1e-06	1e-06	1e-06	1e-06	1e-06	1e-06	1e-06	1e-06	-1.1504	1e-06	1e-06	1e-06	1e-06	1e-06	1e-06	-1.22521
DOK1	kinase	1e-06	1e-06	0.701889	-0.851602	-1.45237	-0.977419	1e-06	1e-06	1e-06	0.449428	0.341	1e-06	-0.352456	1e-06	1e-06	1e-06	1e-06	1e-06	1e-06	1e-06	1e-06	1e-06	1e-06	1e-06	1e-06	1e-06	-0.30971	1e-06	1e-06	-0.876869	-2.05153	-1.52866	1.02745	1e-06	1e-06	1e-06	-7.28461
DYRK2	kinase	-1.88	1e-06	0.60641	2.43848	1.66323	1.11716	-1.11	1e-06	1e-06	1e-06	1e-06	-0.509354	1e-06	0.177	0.145463	1e-06	-1.23387	1e-06	1e-06	1e-06	1e-06	1e-06	1e-06	1e-06	1e-06	1e-06	1e-06	1e-06	1e-06	-1.15198	-2.35291	1e-06	1e-06	1e-06	1e-06	1e-06	-3.30318
EFNB2	kinase	3.41	0.308019	-0.4853	-0.930354	0.518576	1e-06	1.06	1e-06	-0.718966	-0.554046	1e-06	1e-06	1e-06	-1.37	-0.517517	1e-06	1e-06	1e-06	1e-06	1e-06	1e-06	1e-06	1e-06	1e-06	1e-06	-0.645463	0.544208	1e-06	0.563955	1e-06	1e-06	1e-06	1e-06	1e-06	1e-06	1e-06	2.15373
EIF2AK2	kinase	-3.45	1e-06	-0.628719	0.413732	0.582633	0.716365	1e-06	1e-06	1e-06	1e-06	2.39	0.973233	-2.42955	1e-06	-0.300015	-0.962	-0.531963	1e-06	1e-06	1e-06	1e-06	1e-06	1e-06	1e-06	1e-06	1e-06	1e-06	1e-06	1e-06	1.60793	1e-06	1.32287	-1.71157	2.34118	1e-06	1e-06	1.59158
FYN	kinase	-1.59	1e-06	0.663272	-0.431575	-0.212037	-0.263876	1e-06	1e-06	1e-06	1e-06	1e-06	-0.617412	1e-06	-0.134	-0.262339	0.393	-0.891012	1e-06	1e-06	1e-06	1e-06	1e-06	1e-06	1e-06	1e-06	-0.785507	-0.726442	-0.262654	-0.632435	1e-06	-0.931775	-1.36753	1e-06	1e-06	-1.41677	-0.883564	-11.6792
HCK	kinase	1e-06	1e-06	-0.0882191	1e-06	1e-06	1e-06	1e-06	1e-06	1e-06	1e-06	1e-06	1e-06	1e-06	1e-06	1e-06	1e-06	1e-06	1e-06	1e-06	1e-06	1e-06	1e-06	1e-06	1e-06	1e-06	1e-06	-0.395585	1e-06	1e-06	1e-06	1e-06	1e-06	1e-06	1e-06	1e-06	2.30455	1.99721
IKBKB	kinase	-0.909	1e-06	-0.388073	-0.298038	-0.409232	-0.609671	1e-06	1e-06	1e-06	1e-06	1e-06	1e-06	1e-06	1e-06	-0.126936	1e-06	1e-06	1e-06	1e-06	1e-06	1e-06	1e-06	-0.579	-0.718898	1e-06	-0.364707	0.401352	-0.567132	-1.3809	1e-06	1e-06	1e-06	1e-06	1e-06	1e-06	1e-06	-5.17406
IKBKE	kinase	-0.753	1e-06	0.697235	0.796607	0.532912	0.991672	1e-06	0.685678	1.46005	0.686425	1e-06	1e-06	-0.464477	1e-06	1e-06	1e-06	-0.690496	1e-06	1e-06	1e-06	1e-06	1e-06	1e-06	0.271506	1e-06	1e-06	1e-06	0.540285	0.415699	1e-06	1e-06	1e-06	1e-06	1e-06	1e-06	2.0118	5.78746
IKBKG	kinase	1e-06	-0.227581	1e-06	1e-06	1e-06	0.51162	1e-06	1e-06	1e-06	1e-06	1e-06	1e-06	1e-06	1e-06	1e-06	1e-06	1e-06	1e-06	1e-06	1e-06	1e-06	1e-06	1e-06	1e-06	1e-06	0.362022	1e-06	0.396598	0.600131	0.427537	1e-06	1e-06	1e-06	1e-06	1e-06	0.853948	2.9243
ILK	kinase	-1.38	1e-06	1e-06	1e-06	-0.316797	0.170983	1e-06	1e-06	1e-06	1e-06	1e-06	1e-06	1e-06	0.325	0.139041	0.676	-0.343462	1e-06	1e-06	1e-06	1e-06	1e-06	1e-06	1e-06	1e-06	0.503378	0.330597	0.956751	0.880851	0.387217	1e-06	1e-06	1e-06	1e-06	1e-06	1e-06	2.32958
IRAK1	kinase	-0.731	1e-06	-0.551695	0.732919	0.565548	0.937587	1e-06	1e-06	1e-06	1e-06	1e-06	1e-06	1e-06	0.255	0.494721	0.393	1e-06	1e-06	1e-06	1e-06	1e-06	1e-06	1e-06	0.353922	1e-06	-0.860221	1e-06	-0.4573	-0.737312	1e-06	1e-06	1e-06	1e-06	1e-06	1e-06	1e-06	1.49858
IRAK2	kinase	-3.41	1e-06	1e-06	1.02365	0.405044	-0.640209	1e-06	2.54634	1.83918	1e-06	1e-06	1e-06	1e-06	1e-06	1e-06	1e-06	1.70964	1e-06	1e-06	1e-06	1e-06	1e-06	-0.615	-0.651396	1e-06	1e-06	1e-06	1e-06	1e-06	1e-06	1e-06	1e-06	1e-06	2.19035	1e-06	1e-06	4.39764
IRAK3	kinase	-2.79	0.185567	0.125267	1e-06	-0.6333	-0.865643	-1.11	1e-06	0.818224	0.726999	0.517	1e-06	-0.880424	1e-06	-0.315137	-1.2	-0.359724	1e-06	1e-06	1e-06	1e-06	1e-06	1e-06	1e-06	1e-06	1e-06	1e-06	1e-06	1e-06	-1.46738	1e-06	-1.28548	1e-06	1e-06	1e-06	1e-06	-8.78455
IRAK4	kinase	-0.702	1e-06	0.438164	0.24755	-0.392937	-0.43596	1e-06	1e-06	1e-06	1e-06	1e-06	1e-06	1e-06	1e-06	1e-06	1e-06	1e-06	1e-06	1e-06	1e-06	1e-06	1e-06	1e-06	1e-06	1e-06	0.540881	1e-06	1e-06	-0.669779	1e-06	1e-06	1e-06	1e-06	1e-06	1e-06	-0.505064	-2.35545
ITK	kinase	1e-06	1e-06	1e-06	1e-06	1e-06	1e-06	1e-06	1e-06	1e-06	-1.58855	1e-06	1e-06	1e-06	1e-06	1e-06	1e-06	1e-06	1e-06	1e-06	1e-06	1e-06	1e-06	1e-06	1e-06	1e-06	0.664794	1e-06	0.455927	0.562369	1e-06	2.60841	1e-06	1e-06	1e-06	1e-06	1e-06	2.70298
ITPKB	kinase	-3	1e-06	1e-06	-0.634867	-0.684981	-0.629872	1e-06	1e-06	1e-06	1e-06	-0.584	-0.860937	1e-06	0.267	0.388582	1.09	1e-06	1e-06	1e-06	1e-06	1e-06	1e-06	1e-06	1e-06	1e-06	1e-06	1e-06	1e-06	1e-06	-2.8921	1e-06	1e-06	1e-06	1e-06	1e-06	1e-06	-7.54115
JAK1	kinase	-3.52	0.351685	1e-06	-1.13742	1e-06	1e-06	1e-06	0.552889	0.667596	1e-06	1e-06	1e-06	1e-06	1e-06	-0.343205	1e-06	1e-06	1e-06	1e-06	1e-06	1e-06	1e-06	1e-06	1e-06	1e-06	0.304096	1e-06	-0.81758	-0.834641	1.1685	1e-06	1e-06	1e-06	1e-06	1e-06	1e-06	-3.60806
JAK3	kinase	0.944	1e-06	0.174665	0.965348	0.60441	0.352971	1.84	0.678659	1.15433	2.28194	1e-06	1e-06	1e-06	1e-06	1e-06	1e-06	1e-06	1e-06	1e-06	1e-06	1e-06	1e-06	1e-06	1e-06	1e-06	-0.510694	1e-06	-0.536968	1e-06	1e-06	1e-06	1e-06	1e-06	4.00979	1.21023	1e-06	12.8194
LYN	kinase	-2.71	1e-06	-0.355628	-2.18788	-1.72509	1e-06	1e-06	1e-06	0.625818	1e-06	-0.929	1e-06	0.966688	0.451	0.363226	1e-06	-1.50504	1e-06	1e-06	1e-06	1e-06	1e-06	-0.925	-0.91946	1e-06	0.632093	1e-06	-0.920517	1e-06	1.32955	1e-06	1e-06	1e-06	2.10099	1e-06	1e-06	-4.99698
MAP2K1	kinase	-1.96	1e-06	1e-06	-0.655755	1e-06	0.875318	1e-06	1e-06	1e-06	1e-06	1e-06	1e-06	1e-06	0.135	1e-06	1e-06	0.342039	1e-06	1e-06	1e-06	1e-06	1e-06	1e-06	0.21946	1e-06	1e-06	1e-06	-0.431678	1e-06	1e-06	1e-06	1e-06	1e-06	1e-06	1e-06	1e-06	-1.47559
MAP2K3	kinase	1e-06	1e-06	-0.591698	-0.637961	0.654194	0.773932	1e-06	1e-06	1e-06	1e-06	1e-06	1e-06	1e-06	1e-06	1e-06	0.563	0.890858	1e-06	1e-06	1e-06	1e-06	1e-06	1e-06	1e-06	1e-06	-0.445	0.7566	1e-06	0.678792	1e-06	1e-06	1e-06	1e-06	1e-06	1e-06	1e-06	3.82614
MAP2K4	kinase	-2.68	0.12656	0.574846	1.23479	0.541658	-0.34161	1e-06	1e-06	1e-06	1e-06	1e-06	1e-06	1e-06	0.445	0.400083	-0.25	1e-06	1e-06	1e-06	1e-06	1e-06	1e-06	1e-06	1e-06	1e-06	1e-06	1e-06	1e-06	-0.418751	1e-06	1e-06	1e-06	1e-06	1e-06	1e-06	1e-06	-1.51709
MAP2K6	kinase	0.596	1e-06	0.571152	-0.681305	-0.706738	1e-06	1e-06	1e-06	-1.15336	-0.517978	1e-06	1e-06	-0.579061	1e-06	-0.134303	1e-06	1e-06	1e-06	1e-06	1e-06	1e-06	1e-06	1e-06	1e-06	1e-06	1e-06	1e-06	1e-06	1e-06	-0.97337	1e-06	1.19827	1e-06	1e-06	1e-06	1e-06	-3.52296
MAP2K7	kinase	2.83	1e-06	0.807002	1e-06	1e-06	-0.269343	1e-06	-0.569233	1e-06	1.3652	1e-06	1e-06	1e-06	1e-06	1e-06	-0.547	1e-06	1e-06	1e-06	1e-06	1e-06	1e-06	1e-06	1e-06	1e-06	-0.518174	0.322157	0.520536	-0.62115	1e-06	1e-06	1e-06	1e-06	1e-06	1e-06	1e-06	1.70602
MAP3K1	kinase	-1.26	1e-06	0.919865	-0.56985	-1.36083	-2.38123	1e-06	0.629797	0.781738	1e-06	1e-06	1e-06	1e-06	-0.348	-0.41648	-0.468	-1.96919	1e-06	1e-06	1e-06	1e-06	1e-06	1e-06	1e-06	1e-06	-1.1925	1e-06	-0.823707	-0.818662	2.05237	1e-06	1e-06	1e-06	1e-06	1e-06	1e-06	-9.06438
MAP3K14	kinase	-2.17	1e-06	0.910114	1.45794	0.986931	0.585128	1e-06	1e-06	-1.81868	1e-06	1e-06	1e-06	1e-06	-0.165	1e-06	1e-06	1e-06	1e-06	1e-06	1e-06	1e-06	1e-06	1e-06	1e-06	1e-06	1e-06	1e-06	1e-06	1e-06	2.40345	-2.81159	-3.34519	1e-06	1e-06	1e-06	1e-06	-5.7871
MAP3K2	kinase	-2.07	1e-06	0.758667	1.71965	0.960971	0.593232	1e-06	-0.453991	1e-06	-0.639261	1e-06	1e-06	1e-06	1e-06	1e-06	1e-06	1e-06	1e-06	1e-06	1e-06	1e-06	1e-06	1e-06	1e-06	1e-06	1e-06	1e-06	1e-06	0.681392	-0.797242	1e-06	1e-06	1e-06	1e-06	1e-06	1e-06	-0.763892
MAP3K3	kinase	-1.17	1e-06	1e-06	-1.24276	-1.7002	-1.62867	1e-06	1e-06	1e-06	-1.93095	1e-06	1e-06	1e-06	0.28	0.23725	0.406	-0.477864	1e-06	1e-06	1e-06	1e-06	1e-06	1e-06	1e-06	1e-06	1e-06	1e-06	1e-06	1e-06	1e-06	1e-06	1e-06	1e-06	1e-06	1e-06	-0.424143	-7.65132
MAP3K7	kinase	-2.12	1e-06	1e-06	1e-06	0.343637	0.686561	1e-06	1e-06	0.387216	1e-06	1e-06	1e-06	1e-06	1e-06	1e-06	1e-06	0.280906	1e-06	1e-06	1e-06	1e-06	1e-06	1e-06	1e-06	1e-06	0.434219	-0.447204	-0.519833	0.52999	-1.02738	1e-06	1e-06	1e-06	1e-06	1e-06	1e-06	-1.45186
MAP3K8	kinase	0.769	2.94991	-0.49068	-0.549195	-0.681257	-0.374741	2.07	6.22355	4.36666	2.48624	1e-06	1e-06	1e-06	1e-06	-0.672715	1e-06	1.21876	1e-06	1e-06	1e-06	1e-06	1e-06	1e-06	1e-06	1e-06	1e-06	1e-06	1e-06	-0.777754	1.57182	1e-06	1e-06	-1.40544	1e-06	1e-06	1e-06	17.6855
MAP4K4	kinase	-2.97	1e-06	1e-06	-0.612304	1e-06	0.63416	1e-06	1e-06	0.642211	1e-06	1e-06	1e-06	1e-06	-0.145	-0.131193	0.649	1e-06	1e-06	1e-06	1e-06	1e-06	0.897145	1e-06	0.305296	1e-06	0.663228	1e-06	1e-06	1e-06	1.25807	1e-06	1e-06	1e-06	1e-06	1e-06	1e-06	1.19064
MAPK1	kinase	-3.81	1e-06	-0.33896	1e-06	1e-06	0.61458	-0.902	1e-06	1e-06	1e-06	1e-06	1e-06	1e-06	-0.619	-0.682229	0.372	0.481245	1e-06	1e-06	1e-06	1e-06	1e-06	-0.519	-0.469909	1e-06	1e-06	1e-06	-0.412137	0.528193	-0.758633	1e-06	1e-06	1e-06	1e-06	1e-06	1e-06	-5.83791
MAPK14	kinase	-1.85	1e-06	0.273853	-0.285191	1e-06	0.269815	-0.997	-0.48738	1e-06	0.515002	-0.468	1e-06	0.579616	1e-06	1e-06	1e-06	-0.987288	1e-06	1e-06	1e-06	1e-06	1e-06	1e-06	1e-06	1e-06	-0.65075	-0.416093	0.420482	-0.439107	-0.788772	-1.56401	-1.21338	1e-06	1e-06	1e-06	1e-06	-8.63589
MAPK3	kinase	1e-06	1e-06	1e-06	-0.825291	-0.959621	-0.78276	1e-06	1e-06	1e-06	1e-06	1e-06	1e-06	1e-06	-0.16	-0.128329	1e-06	1e-06	1e-06	1e-06	1e-06	1e-06	1e-06	1e-06	1e-06	1e-06	-0.887002	1e-06	-0.532088	-0.721592	1e-06	1e-06	1e-06	1e-06	1e-06	1e-06	1e-06	-4.99666
MAPK8	kinase	-3.1	-0.792424	-0.808678	-0.9175	-0.754441	-0.980549	1e-06	1e-06	0.547289	1e-06	1e-06	0.504858	1e-06	1e-06	-0.259629	0.655	-0.588249	1e-06	1e-06	1e-06	1e-06	1e-06	1e-06	0.270021	1e-06	-0.45112	1e-06	1e-06	0.404936	1.88701	1e-06	1e-06	1e-06	1e-06	1e-06	1e-06	-2.7661
MAPK9	kinase	-1.13	0.246333	1e-06	-0.848563	-0.574237	1e-06	1e-06	-0.355067	1e-06	1e-06	1e-06	1e-06	1e-06	-0.549	-0.328974	0.437	1e-06	1e-06	1e-06	1e-06	1e-06	1e-06	1e-06	1e-06	1e-06	1e-06	1e-06	1e-06	0.741231	-1.03183	1e-06	1e-06	1e-06	1e-06	1e-06	1e-06	-3.39308
MERTK	kinase	-2.23	1e-06	0.630876	2.14629	1.09406	-1.18762	1.35	1e-06	-0.810692	-2.44009	1e-06	1e-06	1e-06	0.245	0.41362	1e-06	1.07782	1e-06	1e-06	1e-06	1e-06	1e-06	1e-06	0.594031	1e-06	-0.719482	1e-06	-0.45817	1e-06	-1.27986	-2.61249	-2.70439	-1.52621	-2.90252	1e-06	1e-06	-12.5816
MKNK1	kinase	-1.88	1e-06	1e-06	-0.669324	-0.467646	1e-06	1e-06	1e-06	1e-06	1e-06	0.336	1e-06	1e-06	1e-06	-0.260371	1e-06	0.353656	1e-06	1.95159	1e-06	1e-06	1e-06	0.413	0.401446	1e-06	1e-06	1e-06	1e-06	-0.288765	-2.3923	1e-06	1e-06	1e-06	1e-06	1e-06	1e-06	-2.50269
MKNK2	kinase	-0.721	-0.344249	0.612312	1e-06	-0.610555	-1.17078	1e-06	-0.546268	-0.641956	1e-06	-0.32	1e-06	0.536365	-0.966	-0.799399	1e-06	-0.336751	1e-06	1e-06	1e-06	1e-06	1e-06	-1.03	-1.218	1e-06	-0.74864	-0.34816	0.290181	0.557802	0.706151	1.0209	1e-06	1.19421	1e-06	1e-06	-0.773198	-6.88164
MMD	kinase	1.47	1e-06	0.348384	0.420945	0.420928	0.598797	1e-06	0.68355	1e-06	1e-06	1e-06	1e-06	1e-06	0.276	1e-06	-0.679	-0.356957	1e-06	1e-06	1e-06	1e-06	1e-06	1e-06	0.329474	1e-06	1e-06	1e-06	1e-06	1e-06	1e-06	1e-06	1e-06	1e-06	1e-06	1e-06	1e-06	2.81538
MOS	kinase	1e-06	1e-06	0.246801	-0.602374	-0.461336	-0.389854	1e-06	1.34776	1e-06	1e-06	1e-06	1e-06	1e-06	1e-06	1e-06	1e-06	1e-06	1e-06	1e-06	1e-06	1e-06	1e-06	1e-06	1e-06	1e-06	1e-06	1e-06	1e-06	1e-06	1e-06	1e-06	1e-06	1e-06	1e-06	1e-06	1e-06	-0.352573
NAGK	kinase	-1.82	1e-06	-1.0156	-1.83683	-1.06339	1e-06	1e-06	1e-06	1e-06	1e-06	0.839	1e-06	-0.92448	1e-06	1e-06	-0.281	-0.454473	1e-06	1e-06	1e-06	1e-06	1e-06	1e-06	-0.149378	1e-06	-0.563128	1e-06	-0.555138	1e-06	1e-06	1e-06	1e-06	1e-06	1e-06	1e-06	-0.412726	-6.20591
NCK1	kinase	-4.48	1e-06	-0.390812	-0.780183	-0.785445	1e-06	1e-06	0.506229	1e-06	1e-06	1e-06	1e-06	1e-06	-0.269	-0.257313	1e-06	-0.700519	1e-06	1e-06	1e-06	1e-06	1e-06	1e-06	1e-06	1e-06	1e-06	1e-06	-0.256533	-0.852458	0.740679	1e-06	1e-06	1e-06	1e-06	1e-06	1e-06	-6.74371
NCK2	kinase	-1.56	-0.238564	-0.751374	-1.80587	-1.41982	-0.822201	1e-06	1e-06	1e-06	1e-06	-0.227	1e-06	1e-06	-0.228	1e-06	0.242	0.544871	1e-06	1e-06	1e-06	1e-06	1e-06	1e-06	1e-06	1e-06	1e-06	0.595748	1e-06	1e-06	1.86222	1e-06	1e-06	1e-06	1e-06	1e-06	1e-06	-2.30521
NME4	kinase	1.07	1e-06	1e-06	-0.401371	-0.424867	0.595059	1e-06	1e-06	1e-06	1e-06	1e-06	1e-06	1e-06	-0.223	-0.187459	0.764	1e-06	1e-06	1e-06	1e-06	1e-06	1e-06	1e-06	1e-06	1e-06	1e-06	1e-06	1e-06	1e-06	1e-06	1e-06	1e-06	1e-06	1e-06	1e-06	1e-06	1.19239
NTRK3	kinase	1.12	1e-06	0.180065	0.471956	0.367266	1e-06	-1.39	1.16408	2.47238	-1.68918	1e-06	1e-06	1e-06	1e-06	1e-06	1e-06	1e-06	1e-06	1e-06	1e-06	1e-06	1e-06	1e-06	1e-06	0.0703535	0.861809	1.11852	0.66996	1.27291	-0.488092	1e-06	1e-06	1e-06	1e-06	1e-06	1e-06	5.84193
PAK1	kinase	-1.72	1e-06	0.543853	2.2339	2.54291	1.28684	1e-06	-1.43562	1e-06	1e-06	1e-06	1e-06	1e-06	1e-06	1e-06	1e-06	1e-06	1e-06	1e-06	1e-06	1e-06	1e-06	1e-06	1e-06	1e-06	0.761266	1e-06	0.771832	0.776986	-2.2214	1e-06	1e-06	1e-06	1e-06	1e-06	1e-06	2.45288
PCK2	kinase	-2.6	1e-06	1.03516	1.39284	-0.587685	0.964266	1e-06	1e-06	1e-06	1e-06	1e-06	-0.446632	1e-06	1e-06	0.131976	1e-06	-0.636737	1e-06	1e-06	1e-06	1e-06	1e-06	1e-06	0.844691	1e-06	1e-06	0.356975	-0.771255	-1.22549	-1.021	1e-06	1.12078	1e-06	1e-06	1e-06	-0.927802	-4.44022
PDGFRL	kinase	-2.18	1e-06	-1.03698	-0.906671	-1.12943	-0.479541	-1.29	1e-06	1.61025	1.13734	1.42	1e-06	-1.3352	-0.425	-0.59154	-0.819	1e-06	1e-06	1e-06	1e-06	1e-06	1e-06	1.02	1.11685	1e-06	1e-06	1e-06	1e-06	1e-06	4.66565	1e-06	1e-06	1e-06	5.34085	1e-06	1e-06	8.19155
PDPK1	kinase	-0.469	1e-06	0.475743	0.500106	0.692932	0.476586	1e-06	1e-06	1e-06	1e-06	1e-06	1e-06	1e-06	0.147	1e-06	1e-06	1e-06	1e-06	1e-06	1e-06	1e-06	1e-06	1e-06	0.202794	1e-06	1e-06	-0.329236	1e-06	1e-06	1e-06	1e-06	1e-06	1e-06	1e-06	1e-06	1e-06	0.745467
PDXK	kinase	-2.76	1e-06	-0.496335	0.803701	0.852204	-0.288461	1e-06	-1.17833	0.746711	0.612414	0.343	-0.261738	-0.405785	1e-06	1e-06	0.797	-0.595215	1e-06	1e-06	1e-06	1e-06	1e-06	1e-06	1e-06	1e-06	1e-06	1e-06	1e-06	1e-06	-2.93312	1e-06	1e-06	1e-06	1e-06	1e-06	1e-06	-3.77126
PFKFB3	kinase	-3.33	0.418859	1e-06	0.883937	0.702861	0.751711	1e-06	1.71665	0.565076	1e-06	1e-06	1e-06	1e-06	-0.389	-0.942437	0.395	1.5031	1e-06	1e-06	1e-06	1e-06	1e-06	1e-06	0.285202	1e-06	-0.965625	-0.482341	-0.366825	-1.41373	0.881836	1e-06	1e-06	-1.42589	2.2559	1e-06	1e-06	1.0443
PHKA2	kinase	-0.441	1e-06	1e-06	-0.680585	-0.76407	-0.613328	1e-06	1e-06	1e-06	1e-06	1e-06	1e-06	1e-06	1e-06	1e-06	1e-06	1e-06	1e-06	1e-06	1e-06	1e-06	1e-06	1e-06	0.295749	1e-06	-0.509977	0.400161	1e-06	1e-06	1e-06	1e-06	1e-06	1e-06	1e-06	1e-06	1e-06	-2.31302
PIK3CA	kinase	-1.18	1e-06	-0.496558	-1.39733	-0.977939	1e-06	1e-06	1e-06	-0.597286	1e-06	0.707	0.471986	-0.683921	1e-06	0.153176	1e-06	0.780512	1e-06	1e-06	1e-06	1e-06	1e-06	1e-06	1e-06	1e-06	1e-06	1e-06	1e-06	0.510733	1.03985	1e-06	1e-06	1e-06	1e-06	1e-06	1e-06	-0.676636
PIK3CG	kinase	1e-06	1e-06	1e-06	-0.878608	-0.578236	1e-06	-1.85	-1.94123	1.40596	1.5672	1e-06	0.267909	1e-06	0.234	0.167506	-0.704	-1.86103	1e-06	1e-06	1e-06	1e-06	1e-06	0.386	0.493723	1e-06	1e-06	1e-06	-0.367501	-0.933908	0.934816	1e-06	-1.21126	1e-06	1e-06	1e-06	1e-06	-4.86865
PIK3R1	kinase	-1.14	1e-06	0.530765	1.47678	1.14783	1e-06	1.04	1e-06	-0.566998	1e-06	1e-06	1e-06	1e-06	1e-06	1e-06	1e-06	-1.25216	1e-06	1e-06	1e-06	1e-06	1e-06	1e-06	0.167756	1e-06	1e-06	1e-06	-0.903448	-0.760818	-1.14987	-1.23628	1e-06	-1.0674	1e-06	1e-06	1e-06	-4.77535
PIM1	kinase	1e-06	1.02928	-0.600632	1e-06	0.467529	1e-06	1e-06	1e-06	1e-06	1e-06	1e-06	1e-06	0.440351	1e-06	-0.18741	1e-06	3.16399	1e-06	1e-06	1e-06	1e-06	1e-06	1e-06	1e-06	1e-06	1e-06	1e-06	1e-06	0.430749	2.29751	2.46337	2.20726	1e-06	1e-06	1e-06	1e-06	12.9133
PIM3	kinase	1e-06	0.27008	0.77136	0.413329	0.497738	1e-06	1e-06	1e-06	1e-06	1e-06	1e-06	1e-06	1e-06	0.36	1e-06	0.772	-1.31271	1e-06	1e-06	1e-06	1e-06	1e-06	1e-06	1e-06	1e-06	-1.05541	1e-06	1e-06	-2.07912	1e-06	1e-06	1e-06	1e-06	2.49677	1e-06	0.696588	0.287927
PIP5K1B	kinase	2.15	1e-06	-0.215306	0.146397	-0.241611	1e-06	1e-06	1e-06	1e-06	1e-06	1e-06	1e-06	1e-06	1e-06	1e-06	1e-06	1e-06	1e-06	1e-06	1e-06	1e-06	1e-06	1e-06	1e-06	1e-06	1e-06	0.413388	1e-06	1e-06	1e-06	1e-06	1e-06	1e-06	1e-06	1e-06	1e-06	2.68351
PKN2	kinase	-1.95	1e-06	-0.384436	-0.525847	-0.443178	1e-06	1e-06	1e-06	-0.53943	1e-06	1e-06	1e-06	1e-06	1e-06	1e-06	1e-06	1e-06	1e-06	1e-06	1e-06	1e-06	1e-06	1e-06	1e-06	1e-06	1e-06	1e-06	1e-06	1e-06	0.882794	1e-06	1e-06	1e-06	1e-06	1e-06	1e-06	-2.19119
PLK2	kinase	-1.81	-0.480924	0.265271	1.63487	1.3603	0.239666	1e-06	1e-06	-0.364715	-0.49032	1e-06	-0.402572	1e-06	1e-06	-0.148652	1e-06	1e-06	1e-06	1e-06	1e-06	1e-06	1e-06	1e-06	1e-06	1e-06	1e-06	1e-06	1e-06	1e-06	1.9538	-1.72245	-1.96058	1e-06	1e-06	1e-06	1e-06	-2.45682
PLK3	kinase	2.25	1e-06	2.34752	2.74524	2.30854	0.935558	1e-06	0.96724	1e-06	-1.66669	1e-06	1e-06	0.469951	0.12	1e-06	1e-06	1e-06	1e-06	1e-06	1e-06	1e-06	1e-06	1e-06	1e-06	1e-06	1e-06	1e-06	1e-06	1e-06	-0.566651	1e-06	1e-06	1e-06	2.13599	1e-06	1e-06	7.35168
PNCK	kinase	0.859	1e-06	1e-06	1e-06	1e-06	1e-06	1e-06	1e-06	1e-06	1e-06	1e-06	1e-06	1e-06	1e-06	1e-06	1e-06	1e-06	1e-06	1e-06	1e-06	1e-06	1e-06	1e-06	1e-06	1e-06	1e-06	0.336483	1e-06	1e-06	1e-06	1e-06	1e-06	1e-06	1e-06	1e-06	1e-06	1.19552
PRKACA	kinase	0.602	1e-06	0.216203	1e-06	0.247715	1e-06	1e-06	1e-06	1e-06	1e-06	1e-06	1e-06	1e-06	1e-06	1e-06	1e-06	1e-06	1e-06	1e-06	1e-06	1e-06	1e-06	1e-06	1e-06	1e-06	1e-06	1e-06	0.624315	0.880293	-2.57213	1e-06	1e-06	1e-06	1e-06	1e-06	1e-06	-0.433978
PRKCD	kinase	-0.416	1e-06	0.660122	0.356172	0.397693	0.449121	-2.1	1e-06	1e-06	1e-06	1e-06	1e-06	1e-06	1e-06	1e-06	1e-06	1e-06	1e-06	1e-06	1e-06	1e-06	1e-06	1e-06	1e-06	1e-06	1e-06	1e-06	1e-06	1e-06	1e-06	1e-06	1e-06	1e-06	1e-06	1e-06	0.663191	-1.30992
PTK2	kinase	-2.41	1e-06	0.868303	0.32234	1.17875	0.655668	1e-06	-0.521944	1e-06	1e-06	1e-06	1e-06	1e-06	-0.222	-0.292928	-0.447	0.348628	1e-06	1e-06	1e-06	1e-06	1e-06	1e-06	1e-06	1e-06	0.326671	1e-06	1e-06	1e-06	1e-06	-1.52922	1e-06	1.37871	1e-06	1e-06	1e-06	-2.08061
PTK2B	kinase	0.678	-0.158043	0.805654	0.377547	0.22144	-0.966272	-1.74	1e-06	1e-06	1.6703	1e-06	1e-06	1e-06	1e-06	1e-06	-0.731	1e-06	1e-06	1e-06	1e-06	1e-06	1e-06	1e-06	1e-06	1e-06	-1.2334	-0.321129	-0.397939	-1.67703	1.85954	1e-06	1e-06	0.871515	1e-06	1e-06	1e-06	-2.3521
RIPK1	kinase	-1.25	1e-06	1e-06	-0.247902	-0.703823	-0.764842	1e-06	1e-06	1e-06	1e-06	1.24	0.855159	-1.41401	1e-06	-0.166252	-0.362	-0.62014	1e-06	1e-06	1e-06	1e-06	1e-06	1e-06	1e-06	1e-06	1e-06	1e-06	1e-06	1e-06	0.744002	1e-06	1e-06	1e-06	1e-06	1e-06	1e-06	-2.68979
RIPK2	kinase	1.43	0.346673	0.466264	0.500703	1e-06	1e-06	1e-06	2.74552	1.91602	1e-06	1.5	1.75514	-1.92662	-0.425	-0.597707	1e-06	1e-06	1e-06	1e-06	1.06	2.05833	2.73496	1e-06	0.45893	1e-06	1.94695	1e-06	-0.371706	-0.318492	2.20466	2.88023	1e-06	1e-06	2.28645	1e-06	1e-06	21.7188
Rps6ka5	kinase	-0.862	1e-06	-0.86218	-2.08905	-1.5293	-1.29226	1.14	-0.656817	-3.22055	1e-06	0.346	0.532256	1e-06	-0.565	-0.335594	1e-06	-1.23828	1e-06	1e-06	1e-06	1e-06	1e-06	0.51	0.445014	1e-06	1e-06	1e-06	1e-06	1e-06	1e-06	1e-06	1e-06	1e-06	1e-06	1e-06	1e-06	-7.95338
SGK1	kinase	1e-06	1e-06	2.12034	2.54279	2.82673	1.58181	1e-06	1e-06	1e-06	1e-06	1e-06	1e-06	1e-06	-0.171	-0.459455	-0.751	0.874266	1e-06	1e-06	1e-06	1e-06	1e-06	1e-06	0.196828	1e-06	-0.68704	1e-06	1e-06	1e-06	-3.07849	1e-06	1e-06	1e-06	1e-06	1e-06	1e-06	0.755128
SHC3	kinase	1.06	1e-06	-0.472201	0.887253	0.549175	0.531761	1e-06	1e-06	1e-06	0.770888	1e-06	1e-06	1e-06	1e-06	1e-06	1e-06	1e-06	1e-06	1e-06	1e-06	1e-06	1e-06	1e-06	1e-06	1e-06	1e-06	1e-06	1e-06	0.304986	1e-06	1e-06	1e-06	1e-06	1e-06	1e-06	1e-06	4.57629
SRC	kinase	-1.38	1e-06	0.761431	0.707341	0.658304	1e-06	-2.11	-0.959252	1e-06	1e-06	1e-06	1e-06	1e-06	1e-06	1e-06	-0.574	1.32055	1e-06	1e-06	1e-06	1e-06	1e-06	1e-06	1e-06	1e-06	1e-06	1e-06	1e-06	1e-06	1.85461	1e-06	1e-06	1e-06	1e-06	1e-06	3.983	2.73914
STK17B	kinase	-1.48	-1.59644	-0.504871	-0.425572	0.651573	0.53072	-1.11	0.39229	1e-06	1e-06	1e-06	1e-06	1e-06	1e-06	-0.274685	0.316	1.28504	1e-06	1e-06	1e-06	1e-06	1e-06	1e-06	1e-06	1e-06	1e-06	0.576056	1e-06	0.808496	0.958963	1e-06	1e-06	1e-06	1e-06	1e-06	1e-06	1.13733
STK38L	kinase	1.65	1e-06	1e-06	1e-06	-0.760317	-0.842743	1e-06	-1.26174	-1.3631	-0.795623	1e-06	1e-06	0.866413	-0.292	-0.183973	0.575	-0.657012	1e-06	1e-06	1e-06	1e-06	1e-06	1e-06	-0.254941	1e-06	1e-06	1e-06	1e-06	1e-06	-0.632313	1e-06	-1.21401	1e-06	1e-06	1e-06	1e-06	-5.16634
STK40	kinase	-1.62	1e-06	1.04463	1.6438	1.58829	1e-06	1e-06	1.03788	0.540621	1e-06	1e-06	1e-06	1e-06	1e-06	1e-06	-0.241	0.740263	1e-06	1e-06	1e-06	1e-06	1e-06	1e-06	1e-06	1e-06	1e-06	1e-06	1e-06	1e-06	1e-06	1e-06	1e-06	1e-06	1e-06	1e-06	1e-06	2.64524
SYK	kinase	0.829	1e-06	1e-06	1e-06	1e-06	1e-06	1e-06	1e-06	1e-06	1e-06	1e-06	1e-06	1e-06	1e-06	1e-06	1e-06	1e-06	1e-06	1e-06	1e-06	1e-06	1e-06	1e-06	1e-06	1e-06	1e-06	1e-06	1e-06	1e-06	-2.85553	1e-06	1e-06	1e-06	1e-06	1e-06	1e-06	-2.02649
TAOK1	kinase	2.28	1e-06	0.359448	1e-06	1e-06	1e-06	1e-06	1e-06	1e-06	-0.471654	1e-06	1e-06	1e-06	1e-06	0.248778	1e-06	1e-06	1e-06	1e-06	1e-06	1e-06	1e-06	1e-06	1e-06	1e-06	-0.601917	1e-06	-0.509889	0.936522	1e-06	1e-06	1e-06	1e-06	1e-06	1e-06	1e-06	1.52242
TBK1	kinase	-1.27	0.217399	0.385789	0.846418	0.540365	0.338582	1e-06	1e-06	1e-06	1e-06	0.456	0.397026	-0.385157	1e-06	-0.197298	-0.649	-0.584057	1e-06	1e-06	1e-06	1e-06	1e-06	1e-06	1e-06	1e-06	1e-06	-0.39875	-0.337877	-0.675544	1e-06	1e-06	1e-06	1e-06	1.71939	1e-06	1e-06	-0.368269
Tnik	kinase	0.606	0.282839	0.901904	1.71537	1.46033	1.19058	1e-06	1e-06	-1.2197	1e-06	-0.298	1e-06	1e-06	1e-06	1e-06	1e-06	-0.830884	1e-06	1e-06	1e-06	1e-06	1e-06	1e-06	1e-06	1e-06	1e-06	1e-06	1e-06	1e-06	1e-06	1e-06	1e-06	1e-06	1e-06	1e-06	1e-06	2.00465
TRIB1	kinase	-0.429	0.406868	0.348442	2.85917	2.23508	1.2761	-1.46	2.50273	1.64978	1e-06	0.649	1.31483	-0.919528	0.6	-0.239118	-0.836	4.38972	1e-06	1e-06	1e-06	1.69377	3.52677	1e-06	0.340667	1e-06	1e-06	-0.308429	0.683924	0.861773	1.42242	1.60372	1.30121	1e-06	1e-06	1e-06	1e-06	24.777
TYK2	kinase	-0.783	1e-06	1e-06	0.290505	0.303935	0.392245	1e-06	1e-06	1e-06	1e-06	1e-06	1e-06	1e-06	-0.154	-0.210632	1e-06	1e-06	1e-06	1e-06	1e-06	1e-06	1e-06	1e-06	1e-06	1e-06	1e-06	1e-06	0.378634	1e-06	1e-06	1e-06	1e-06	1e-06	1e-06	1e-06	1e-06	0.217716
YES1	kinase	-1.41	1e-06	1e-06	0.492639	0.608663	1e-06	-1.1	1e-06	1e-06	1e-06	1e-06	1e-06	1e-06	0.353	0.173476	0.385	0.576566	1e-06	1e-06	1e-06	1e-06	1e-06	1e-06	1e-06	1e-06	0.620116	-0.628763	1e-06	1e-06	1e-06	1e-06	1e-06	1e-06	1e-06	1e-06	1e-06	0.0707229
NR1H2	ligand-dependent nuclear receptor	-1.46	-0.388286	-0.329562	-0.431462	-0.428176	1e-06	1e-06	1e-06	1e-06	1e-06	1e-06	1e-06	1e-06	0.295	0.211868	1e-06	1e-06	1e-06	1e-06	1e-06	1e-06	1e-06	1e-06	1e-06	1e-06	1e-06	1e-06	1e-06	1e-06	1e-06	1e-06	1e-06	1e-06	1e-06	1e-06	1e-06	-1.87147
NR1H3	ligand-dependent nuclear receptor	-1.76	1e-06	1e-06	-2.48791	-2.95583	-2.90396	1e-06	1e-06	1e-06	1e-06	1e-06	1e-06	1e-06	-0.167	1e-06	1e-06	-0.597408	1e-06	1e-06	1e-06	1e-06	1e-06	1e-06	1e-06	1e-06	1e-06	1e-06	1e-06	0.283167	1e-06	1e-06	-0.961011	1e-06	1e-06	1e-06	1e-06	-11.5499
NR4A1	ligand-dependent nuclear receptor	1.66	-0.810753	0.95677	5.39322	4.15914	1.53352	1e-06	1.25262	1e-06	1e-06	1e-06	-0.333033	1e-06	1e-06	1e-06	1e-06	2.17417	1e-06	1e-06	1e-06	1e-06	1e-06	1e-06	1e-06	1e-06	1e-06	1e-06	1e-06	1.57897	1.45356	1e-06	-1.70907	2.62842	1e-06	1e-06	1e-06	18.024
NR4A3	ligand-dependent nuclear receptor	0.645	-0.237753	0.124955	2.39345	1.39065	1e-06	-1.28	2.06812	1.63723	-1.769	1e-06	1e-06	1e-06	1e-06	1e-06	1e-06	1e-06	1e-06	1e-06	1e-06	1e-06	1e-06	1e-06	-0.126884	1e-06	0.935207	1e-06	1e-06	0.728565	2.61717	1e-06	-2.15755	2.18551	3.93015	1e-06	1e-06	12.8349
PPARD	ligand-dependent nuclear receptor	-1.19	1e-06	1.01706	0.360141	0.435566	0.387751	-1.94	0.806781	1e-06	1e-06	1e-06	1e-06	1e-06	-0.188	-0.168803	1e-06	1e-06	1e-06	1e-06	1e-06	1e-06	1e-06	1e-06	1e-06	-0.251999	1e-06	1e-06	1e-06	1e-06	-1.63888	1e-06	1e-06	1e-06	1e-06	1e-06	1e-06	-4.40448
PPARG	ligand-dependent nuclear receptor	-1.07	0.260987	-0.176738	-0.477457	-0.633647	-1.03623	1e-06	-0.747301	-1.33881	-1.36463	1e-06	1e-06	1e-06	-0.166	-0.161534	2.1	1.74497	1e-06	1e-06	1e-06	1e-06	1e-06	1e-06	0.548134	1e-06	-0.633762	1e-06	1e-06	-0.624473	1e-06	1e-06	1e-06	1e-06	-3.86292	1e-06	-1.13084	-8.41676
ABTB2	other	-1.02	1e-06	0.328876	2.81722	2.06457	0.667592	1e-06	2.87126	1e-06	1e-06	1e-06	1e-06	1e-06	1e-06	1e-06	1e-06	1e-06	1e-06	1e-06	1e-06	1e-06	1e-06	1e-06	1e-06	1e-06	1e-06	1e-06	1e-06	1e-06	3.32873	1e-06	1e-06	1e-06	6.3509	1e-06	1e-06	16.7514
ACTA2	other	1e-06	1e-06	-0.413313	-0.370512	1e-06	0.674919	1e-06	1e-06	1e-06	1e-06	1e-06	1e-06	1e-06	1e-06	0.174337	0.38	-0.301934	1e-06	1e-06	1e-06	1e-06	1e-06	1e-06	1e-06	1e-06	1.44967	1e-06	2.02827	0.975782	1e-06	1e-06	1e-06	1e-06	1e-06	1e-06	1e-06	5.42387
ACTB	other	-1.25	1e-06	1e-06	1e-06	1.64406	0.479623	1e-06	1e-06	1e-06	1e-06	1e-06	1e-06	1e-06	-0.471	-0.575747	1e-06	1e-06	1e-06	1e-06	1e-06	1e-06	-3.88548	1e-06	1e-06	0.199644	0.272418	1e-06	1e-06	0.460011	0.363607	1e-06	1e-06	1e-06	1e-06	1e-06	1e-06	-2.76284
ACTG2	other	0.62	1e-06	0.106472	0.687838	0.725555	1.07784	1e-06	1e-06	1.36532	1e-06	1e-06	1e-06	1e-06	1e-06	1e-06	1e-06	1e-06	1e-06	1e-06	1e-06	1e-06	1e-06	1e-06	1e-06	1e-06	1e-06	1e-06	0.942432	1.1747	1e-06	1e-06	1e-06	1e-06	1e-06	1e-06	1e-06	6.48725
ACTL6A	other	-2.08	1e-06	-0.665209	-0.766403	1e-06	0.679076	1e-06	1e-06	1e-06	1e-06	1e-06	1e-06	1e-06	1e-06	1e-06	1e-06	-0.559299	1e-06	1e-06	1e-06	1e-06	1e-06	1e-06	1e-06	1e-06	0.593404	1e-06	1e-06	1e-06	-0.947408	1e-06	1e-06	1e-06	1e-06	1e-06	1e-06	-2.41539
ADM	other	1.2	-0.256393	-0.170373	1e-06	-0.837201	-1.74121	0.939	1e-06	1e-06	1e-06	1e-06	1e-06	1e-06	0.557	0.352395	0.812	1.1001	1e-06	1e-06	1e-06	1e-06	1e-06	2.28	2.33944	1e-06	1e-06	1e-06	1e-06	1e-06	0.796595	1e-06	1e-06	1e-06	3.55147	1e-06	1e-06	11.2636
Agfg2	other	-1.63	-0.183384	-0.195156	-0.483424	-0.696237	-1.85837	1.47	-0.980104	-0.634383	1e-06	1e-06	1e-06	1e-06	1e-06	1e-06	0.577	1e-06	1e-06	1e-06	1e-06	1e-06	1e-06	1e-06	1e-06	1e-06	1e-06	1e-06	1e-06	1e-06	1.22855	1e-06	1e-06	1e-06	1e-06	1e-06	1e-06	-2.99518
AIM2	other	0.678	1e-06	1e-06	1e-06	1e-06	1e-06	1e-06	1e-06	1.80804	1e-06	1e-06	1e-06	1e-06	1e-06	1e-06	1e-06	1e-06	1e-06	1e-06	1e-06	1e-06	1e-06	1e-06	1e-06	1e-06	1e-06	1e-06	1e-06	1e-06	2.16243	1e-06	1e-06	1e-06	6.84809	3.96576	1e-06	15.4624
AKAP10	other	-2.07	1e-06	0.916388	0.41765	0.386816	1e-06	1e-06	1e-06	1e-06	1e-06	1e-06	1e-06	1e-06	1e-06	1e-06	1e-06	1e-06	1e-06	1e-06	1e-06	1e-06	1e-06	1e-06	1e-06	1e-06	1e-06	0.411136	1e-06	1e-06	-0.425377	1e-06	-1.03528	1e-06	1e-06	1e-06	1e-06	-3.23141
ALCAM	other	-0.915	1e-06	-0.635629	0.955806	1.56817	0.987408	-1.36	1e-06	1e-06	-1.71931	1e-06	1e-06	-0.783349	1e-06	-0.17561	1e-06	1e-06	1e-06	1e-06	1e-06	1e-06	1e-06	1e-06	-0.43501	1e-06	0.578153	1e-06	-0.663365	1e-06	1e-06	1e-06	-1.29774	1e-06	1e-06	1e-06	-0.748115	-3.3723
AMOTL2	other	0.547	-0.336878	1e-06	1.46506	1.23849	-0.427344	1e-06	-0.477049	-0.398203	-0.365657	0.266	-0.258982	-0.372491	1e-06	-0.231668	1e-06	1e-06	1e-06	1e-06	1e-06	1e-06	1e-06	1e-06	1e-06	-0.326368	1e-06	1e-06	0.63091	1.13877	1e-06	1e-06	1e-06	1e-06	1e-06	1e-06	1e-06	2.09161
ANGEL2	other	-2.08	1e-06	0.299813	1e-06	-0.252716	-0.439866	1e-06	-0.447232	1e-06	1e-06	1e-06	1e-06	1e-06	1e-06	1e-06	1e-06	-0.922516	1e-06	1e-06	1e-06	1e-06	1e-06	1e-06	0.405807	1e-06	-0.431511	-0.305425	-0.617567	-0.680313	0.433797	1e-06	1e-06	1e-06	1e-06	1e-06	1e-06	-5.63733
ANKRD33B	other	1.33	1e-06	0.107071	1e-06	0.286398	1e-06	1e-06	1.38188	0.835478	1e-06	1e-06	1e-06	1e-06	1e-06	1e-06	1e-06	1e-06	1e-06	1e-06	1e-06	1e-06	1e-06	1e-06	1e-06	1e-06	-0.584184	-0.512456	1e-06	-0.424501	1e-06	1e-06	1e-06	1e-06	1e-06	1e-06	1e-06	2.20558
APAF1	other	0.778	1e-06	-0.789907	-1.0291	-0.785264	1e-06	1e-06	1e-06	1e-06	1e-06	1e-06	1e-06	1e-06	1e-06	-0.20878	0.706	0.588859	1e-06	1e-06	1e-06	1e-06	1e-06	1e-06	1e-06	1e-06	-0.317381	-0.399543	-0.724878	-1.11078	-0.675582	1e-06	1e-06	1e-06	1e-06	1e-06	1e-06	-2.38851
APBB2	other	-3.24	0.195894	1e-06	1e-06	-0.569053	-0.954657	-1.51	0.323946	1e-06	0.510532	1e-06	1e-06	-0.735452	1e-06	1e-06	1e-06	1e-06	1e-06	1e-06	1e-06	1e-06	1e-06	0.286	0.298621	1e-06	-0.355502	1e-06	1e-06	-1.06065	1.56254	1e-06	1e-06	1e-06	1e-06	1e-06	1e-06	-5.24775
APCS	other	0.477	1e-06	0.635674	0.340122	0.607127	1e-06	1e-06	1e-06	1e-06	1e-06	1e-06	1e-06	1e-06	1e-06	1e-06	1e-06	1e-06	1e-06	1e-06	1e-06	1e-06	1e-06	1e-06	1e-06	1e-06	1e-06	1e-06	1e-06	1e-06	1e-06	1e-06	1e-06	1e-06	1e-06	1e-06	1e-06	0.788606
ARC	other	0.593	1e-06	0.15914	1.21331	1.04723	0.6016	-1.07	1e-06	1e-06	1e-06	1e-06	1e-06	1e-06	1e-06	1e-06	1e-06	1.5368	1e-06	1e-06	1e-06	1e-06	1e-06	1e-06	1e-06	1e-06	1e-06	1e-06	1e-06	0.890128	1e-06	1e-06	1e-06	1e-06	1e-06	1e-06	1e-06	4.65295
ARHGAP25	other	1.35	1e-06	1.33877	0.704226	1e-06	1e-06	1e-06	1e-06	1e-06	1e-06	1e-06	1e-06	1e-06	1e-06	1e-06	1e-06	-0.723222	1e-06	1e-06	1e-06	1e-06	1e-06	0.598	0.600398	1e-06	1e-06	1e-06	1e-06	1e-06	0.818615	1e-06	1e-06	1e-06	1e-06	1e-06	1e-06	2.00928
ARHGAP30	other	2.2	1e-06	0.652808	1.06475	1.10732	0.460529	1e-06	1e-06	1e-06	1e-06	1e-06	1e-06	1e-06	1e-06	1e-06	1e-06	1e-06	1e-06	1e-06	1e-06	1e-06	1e-06	1e-06	-0.202576	1e-06	1e-06	1e-06	1e-06	1e-06	1e-06	1e-06	1e-06	1e-06	1e-06	1e-06	1e-06	3.97724
ARHGDIA	other	-0.766	-0.352736	0.51487	0.584235	0.509545	0.543287	1e-06	1e-06	1e-06	1e-06	1e-06	1e-06	1e-06	0.56	0.289795	1e-06	1e-06	1e-06	1e-06	1e-06	1e-06	1e-06	1e-06	1e-06	1e-06	-0.803077	-0.528097	-0.677362	-0.94218	0.598405	1e-06	1e-06	1e-06	1e-06	1e-06	1e-06	-1.49903
ARHGEF1	other	2.15	1e-06	-0.316646	1e-06	-0.32553	-0.575485	1e-06	1e-06	0.620781	1e-06	1e-06	1e-06	1e-06	1e-06	1e-06	0.36	0.610502	1e-06	1e-06	1e-06	1e-06	1e-06	1e-06	1e-06	1e-06	-1.07422	1e-06	-0.877169	-1.47054	1e-06	1e-06	1e-06	1e-06	1e-06	1e-06	1e-06	-0.264985
ARMC10	other	-3.92	1e-06	-1.03098	-1.17428	-1.11414	-0.511616	1e-06	1e-06	1e-06	1e-06	1e-06	1e-06	1e-06	1e-06	1e-06	1e-06	1e-06	1e-06	1e-06	1e-06	1e-06	1e-06	1e-06	1e-06	1e-06	1e-06	1e-06	1e-06	-0.399188	1e-06	1e-06	1e-06	1e-06	1e-06	1e-06	1e-06	-6.08821
ARMC7	other	-0.91	1e-06	2.97629	3.11514	2.14201	0.701255	1e-06	-1.0765	1e-06	1e-06	1e-06	1e-06	1e-06	0.165	0.183975	1e-06	-1.09927	1e-06	1e-06	1e-06	1e-06	1e-06	1e-06	-0.66621	1e-06	1e-06	1e-06	1e-06	1e-06	1e-06	1e-06	1e-06	1e-06	1e-06	1e-06	1e-06	-0.420855
ARPC2	other	-0.787	1e-06	-0.179081	-0.709516	-0.436309	0.329759	1e-06	1e-06	1e-06	1e-06	1e-06	1e-06	1e-06	0.261	1e-06	1e-06	1e-06	1e-06	1e-06	1e-06	1e-06	1e-06	1e-06	1e-06	1e-06	1e-06	1e-06	-0.510313	1e-06	-0.345361	1e-06	1e-06	1e-06	1e-06	1e-06	1e-06	-2.01863
ARRB1	other	-1.25	1e-06	-0.831489	-1.57689	-1.16162	-0.339711	1e-06	1e-06	1e-06	-0.779491	-0.89	-0.710538	0.784309	-0.39	-0.648454	1.63	-1.6794	1e-06	1e-06	1e-06	1e-06	1e-06	-0.654	-0.59807	1e-06	-0.918878	-0.219042	1e-06	-0.899547	-1.69734	1e-06	1e-06	1e-06	1e-06	1e-06	1e-06	-11.1672
ARRDC3	other	1e-06	0.999035	1e-06	0.95913	0.939598	0.697556	1e-06	0.822725	1e-06	1e-06	1e-06	1e-06	1e-06	1e-06	-0.127935	-0.822	0.809692	1e-06	1e-06	1e-06	1e-06	1e-06	1e-06	1e-06	1e-06	1e-06	1e-06	1e-06	1e-06	1e-06	1e-06	1e-06	1e-06	1e-06	1e-06	1e-06	4.27783
AXIN2	other	1.08	-0.315481	0.486972	0.891568	0.565474	0.471182	1e-06	1e-06	1e-06	-0.887473	1e-06	1e-06	1e-06	-0.149	-0.198908	0.883	-0.511183	1e-06	1e-06	1e-06	1e-06	1e-06	1e-06	1e-06	1e-06	1e-06	1e-06	1e-06	1e-06	1e-06	1e-06	1e-06	1e-06	1e-06	1e-06	1e-06	1.34223
BAD	other	2.08	-0.398655	-0.139866	-1.0404	-0.959952	1e-06	1e-06	1e-06	1e-06	1e-06	1e-06	1e-06	1e-06	1e-06	1e-06	0.754	1e-06	1e-06	1e-06	1e-06	1e-06	1e-06	1e-06	1e-06	1e-06	1e-06	1e-06	1e-06	1e-06	1e-06	1e-06	1e-06	1e-06	1e-06	1e-06	1e-06	0.574891
BAK1	other	-1.09	1e-06	0.401331	1.0128	0.926917	1.33418	1e-06	1e-06	1e-06	1e-06	0.893	0.931982	-1.20325	1e-06	1e-06	1e-06	1e-06	1e-06	1e-06	1e-06	1e-06	1e-06	1e-06	1e-06	1e-06	0.527853	1e-06	1e-06	-0.603309	1e-06	1e-06	1e-06	1e-06	1e-06	1e-06	1e-06	2.32887
BATF2	other	0.71	1e-06	1.56074	0.609544	1e-06	0.35978	1e-06	1e-06	1e-06	1e-06	1e-06	1e-06	1e-06	1e-06	1e-06	-2.32	-1.35125	1e-06	1e-06	1e-06	3.2396	3.78165	1e-06	1e-06	1e-06	1e-06	1e-06	1e-06	1e-06	1e-06	1e-06	1e-06	1e-06	3.67505	1.55435	0.926208	9.62421
BAZ1A	other	1.85	1e-06	0.615626	1.02681	0.855914	0.830598	1e-06	0.410449	1e-06	1e-06	0.853	0.593317	-0.830727	0.308	1e-06	-0.409	1e-06	1e-06	1e-06	1e-06	1e-06	1e-06	1e-06	-0.408467	1e-06	1e-06	1e-06	1e-06	1e-06	0.848877	1e-06	1e-06	1e-06	2.09889	1e-06	1e-06	7.41205
BBS9	other	-2.68	1e-06	-0.497341	-0.723869	-1.01448	-0.652944	1e-06	1e-06	-0.75298	1e-06	1e-06	1e-06	1e-06	1e-06	-0.218825	1e-06	1e-06	1e-06	1e-06	1e-06	1e-06	1e-06	1e-06	1e-06	1e-06	1e-06	0.407203	1e-06	1e-06	-0.724819	1e-06	1e-06	1e-06	1e-06	1e-06	1e-06	-5.86334
BCL2L11	other	-1.49	1e-06	1.25736	-0.829141	-2.23034	-3.21679	2.7	1e-06	1e-06	-1.06525	1e-06	0.642042	1e-06	0.157	0.155478	1e-06	0.917518	1e-06	1e-06	1e-06	1e-06	1.16821	1e-06	1e-06	-0.545232	-0.781563	1e-06	-0.971707	-1.57187	2.38533	1e-06	1.50409	1e-06	1e-06	1e-06	-1.31911	-5.64867
BID	other	-2.21	1e-06	0.256964	1.11333	0.354405	0.479699	1e-06	0.404828	0.537043	1e-06	-0.226	1e-06	1e-06	0.244	1e-06	-0.655	0.742708	1e-06	1e-06	1e-06	1e-06	1e-06	1e-06	0.291233	1e-06	0.662147	1e-06	1e-06	0.308141	1e-06	1e-06	1e-06	1e-06	1e-06	1e-06	1.00639	2.79598
BIN1	other	-1.9	-1.07398	1.65255	0.876138	1.18357	1e-06	-1.77	0.650861	0.933508	1e-06	0.132	1e-06	1e-06	0.352	0.357548	1e-06	0.724236	1e-06	1e-06	1e-06	1e-06	1e-06	1e-06	-0.620246	1e-06	1e-06	1e-06	-0.414066	1e-06	-2.71027	1e-06	1e-06	1e-06	-1.73374	1e-06	1e-06	-6.66497
BLNK	other	2.28	1e-06	1e-06	1e-06	-0.460613	-0.261377	1e-06	1e-06	1e-06	1e-06	1e-06	1e-06	1e-06	1e-06	1e-06	1e-06	1e-06	1e-06	1e-06	1e-06	1e-06	1e-06	1e-06	1e-06	1e-06	-0.725166	1e-06	-0.8494	-0.693179	-1.94875	1e-06	1e-06	1e-06	1e-06	1e-06	1e-06	-2.65846
BORA	other	-0.682	1e-06	-0.652459	-1.38347	-0.815601	0.802639	1e-06	1e-06	1e-06	1e-06	1e-06	1e-06	1e-06	0.314	0.263611	-0.689	-1.60153	1e-06	1e-06	1e-06	1e-06	1e-06	1e-06	1e-06	1e-06	1e-06	1e-06	1e-06	1e-06	1e-06	1e-06	1e-06	1e-06	1e-06	1e-06	1e-06	-3.13887
Bst2	other	-1.69	1e-06	0.56871	4.35612	2.41678	1.05694	1e-06	1e-06	1e-06	1e-06	3.54	1.58231	-3.52027	-0.405	-0.290224	-0.595	1e-06	1e-06	1e-06	1e-06	1e-06	1.54919	1e-06	-0.634151	1e-06	1e-06	1e-06	1e-06	1e-06	2.36308	1e-06	1e-06	1e-06	2.02289	1e-06	2.72888	13.9128
C14orf93	other	1e-06	1e-06	0.362273	1e-06	1e-06	-0.412437	1e-06	1e-06	1e-06	1e-06	1e-06	1e-06	1e-06	-0.282	-0.124721	1e-06	-1.01409	1e-06	1e-06	1e-06	1e-06	1e-06	1e-06	-0.168596	1e-06	1e-06	1e-06	1e-06	1e-06	1e-06	1e-06	1e-06	1e-06	1e-06	1e-06	1e-06	-2.36408
C15orf39	other	-1.26	-0.576716	1.1696	2.12139	1.36431	1.03176	1e-06	0.422743	1e-06	1e-06	1e-06	1e-06	1e-06	1e-06	1e-06	1e-06	1e-06	1e-06	1e-06	1e-06	1e-06	1e-06	1e-06	-0.510146	1e-06	1e-06	1e-06	1e-06	1e-06	0.424158	1e-06	1e-06	1e-06	1e-06	1e-06	1e-06	1.84793
C16orf72	other	-2.47	1e-06	1.05529	1.72507	1.31518	0.343468	1e-06	1e-06	1e-06	1e-06	1e-06	1e-06	1e-06	1e-06	1e-06	0.317	1.64411	1e-06	1e-06	1e-06	1e-06	1e-06	1e-06	1e-06	1e-06	1e-06	1e-06	1e-06	1e-06	1e-06	1e-06	1e-06	1e-06	1e-06	1e-06	1e-06	1.81958
C16orf87	other	2.28	0.391261	0.240678	0.405222	0.215602	0.259024	1e-06	1e-06	1e-06	1e-06	1e-06	1e-06	1e-06	0.288	1e-06	-0.423	0.350373	1e-06	1e-06	1e-06	1e-06	1e-06	1e-06	1e-06	1e-06	1e-06	1e-06	1e-06	1e-06	1e-06	1e-06	1e-06	1e-06	1e-06	1e-06	1e-06	3.52583
C16orf95	other	-1.75	-0.299587	-0.690731	-0.74609	-0.649022	1e-06	1e-06	1e-06	1e-06	1e-06	0.471	1e-06	1e-06	1e-06	1e-06	1e-06	1e-06	1e-06	1e-06	1e-06	1e-06	1e-06	1e-06	1e-06	1e-06	1e-06	1e-06	1e-06	1e-06	1e-06	1e-06	1e-06	1e-06	1e-06	1e-06	1e-06	-2.28294
C18orf25	other	-1.97	0.352488	0.582933	1e-06	0.260219	1e-06	1e-06	1e-06	1e-06	1e-06	1e-06	1e-06	-0.705675	1e-06	1e-06	-0.483	1e-06	1e-06	1e-06	1e-06	1e-06	1e-06	1e-06	1e-06	1e-06	1e-06	1e-06	1e-06	1e-06	0.513347	1e-06	1e-06	1e-06	1e-06	1e-06	1e-06	-2.61553
C20orf194	other	-1.89	-0.151286	1e-06	1e-06	-0.797107	-1.11885	1e-06	-0.358124	1e-06	1e-06	1e-06	1e-06	1e-06	-0.182	-0.168796	0.368	1e-06	1e-06	1e-06	1e-06	1e-06	1e-06	1e-06	1e-06	1e-06	1e-06	1e-06	1e-06	1e-06	1e-06	1e-06	1e-06	1e-06	1e-06	1e-06	1e-06	-4.29814
C3orf62	other	0.656	1e-06	0.81852	0.936574	0.302335	-0.226733	1e-06	1e-06	1e-06	1e-06	1e-06	1e-06	1e-06	1e-06	1e-06	0.425	0.437973	1e-06	1e-06	1e-06	1e-06	1e-06	1e-06	0.158052	1e-06	1e-06	1e-06	1e-06	1e-06	1e-06	1e-06	1e-06	1e-06	1e-06	0.574858	1e-06	2.44557
C5orf34	other	0.44	1e-06	-0.205279	1e-06	0.533767	1.45522	1e-06	1e-06	1e-06	1e-06	1e-06	1e-06	1e-06	0.149	0.153624	-0.698	1.83211	1e-06	1e-06	1e-06	1e-06	1e-06	1e-06	1e-06	1e-06	1e-06	1e-06	1e-06	1e-06	1e-06	1e-06	1e-06	1e-06	1e-06	1e-06	1e-06	4.07102
C8orf58	other	-1.68	1e-06	1.2413	1e-06	-0.625255	-0.559501	1e-06	-0.5819	1e-06	-0.459701	1e-06	1e-06	1e-06	1e-06	1e-06	1e-06	-1.56853	1e-06	1e-06	1e-06	1e-06	1e-06	1e-06	1e-06	1e-06	1e-06	1e-06	1e-06	1e-06	1e-06	1e-06	1e-06	1e-06	1e-06	1e-06	1e-06	-6.71616
CAMLG	other	0.919	1e-06	-0.802967	-1.05808	-1.25441	-0.817668	1e-06	1e-06	1e-06	1e-06	1e-06	1e-06	1e-06	-0.166	1e-06	1e-06	1e-06	1e-06	1e-06	1e-06	1e-06	1e-06	1e-06	1e-06	1e-06	1e-06	1e-06	1e-06	1e-06	1e-06	1e-06	1e-06	1e-06	1e-06	1e-06	1e-06	-1.57416
CAMP	other	0.394	1e-06	1e-06	1e-06	1e-06	1e-06	1e-06	1e-06	1e-06	1e-06	1e-06	1e-06	1e-06	1e-06	1e-06	-0.464	1e-06	1e-06	1e-06	1e-06	1e-06	1e-06	1e-06	1e-06	1e-06	1e-06	1e-06	1e-06	1e-06	1e-06	1e-06	1e-06	1e-06	1e-06	1e-06	1e-06	-0.069966
CARD6	other	0.743	1e-06	1e-06	0.574908	1e-06	-0.865197	1e-06	1e-06	1e-06	1e-06	1e-06	1e-06	1e-06	1e-06	1e-06	-0.49	0.290659	1e-06	1e-06	1e-06	1e-06	1e-06	-0.368	-0.265839	1e-06	1e-06	1e-06	1e-06	1e-06	1e-06	1e-06	1e-06	1e-06	1e-06	1e-06	1e-06	-0.380439
CBX8	other	1e-06	1e-06	1e-06	1e-06	-0.294952	1e-06	1e-06	1e-06	1e-06	1.3198	1e-06	1e-06	1e-06	1e-06	1e-06	-0.397	-0.923456	1e-06	1e-06	1e-06	1e-06	1e-06	1e-06	1e-06	1e-06	1e-06	1e-06	1e-06	1e-06	-1.0779	1e-06	1e-06	1e-06	1e-06	1e-06	1e-06	-1.37347
CCDC117	other	0.987	1e-06	1e-06	2.73737	2.70263	1.37912	1e-06	0.599153	1e-06	0.769688	1e-06	1e-06	1e-06	-0.196	-0.292033	1e-06	1.3305	1e-06	1e-06	1e-06	1e-06	1e-06	1e-06	-0.221254	1e-06	-0.319051	1e-06	1e-06	0.54896	1e-06	1e-06	1e-06	1e-06	1e-06	1e-06	1e-06	10.0261
CCDC39	other	1e-06	1e-06	-0.382582	-1.63438	-2.28419	-1.04028	1e-06	1e-06	1e-06	1e-06	1e-06	1e-06	1e-06	1e-06	1e-06	1e-06	1e-06	1e-06	1e-06	1e-06	1e-06	1e-06	1e-06	1e-06	1e-06	1e-06	1e-06	1e-06	1e-06	1e-06	1e-06	1e-06	1e-06	1e-06	1e-06	1e-06	-4.57624
CCDC71L	other	1.1	1e-06	1e-06	1e-06	1e-06	1e-06	1e-06	0.482596	1e-06	0.729563	1e-06	1e-06	1e-06	1e-06	1e-06	1e-06	1e-06	1e-06	1e-06	1e-06	1e-06	1e-06	1e-06	1e-06	1e-06	1e-06	1e-06	1e-06	1e-06	1e-06	1e-06	1e-06	1e-06	1e-06	1e-06	1e-06	2.31219
CCK	other	1e-06	1e-06	1e-06	1e-06	1e-06	-0.272003	1e-06	-0.630862	1e-06	1e-06	1e-06	1e-06	1e-06	1e-06	1e-06	1e-06	1e-06	1e-06	1e-06	1e-06	1e-06	1e-06	1e-06	1e-06	1e-06	1e-06	1e-06	1e-06	1e-06	1e-06	1e-06	1e-06	1e-06	1e-06	1e-06	1e-06	-0.902831
Ccl8	other	1e-06	1e-06	1e-06	1e-06	1e-06	1e-06	1e-06	1e-06	1e-06	1e-06	2.56	3.5957	-3.68751	1e-06	-0.570045	-0.681	2.35029	1e-06	1e-06	1e-06	4.14341	6.82764	1e-06	-0.233581	1e-06	1e-06	1e-06	1e-06	1e-06	4.62518	3.01991	5.14687	-2.68725	4.71287	2.05979	1e-06	31.1823
CCNG2	other	-3.23	0.544029	-1.5253	-3.61638	-3.29839	-2.48863	1e-06	1e-06	1e-06	1e-06	1e-06	1e-06	1e-06	-0.312	1e-06	-0.266	0.856046	1e-06	-0.474047	1e-06	1e-06	1e-06	1e-06	1e-06	1e-06	-1.04618	1e-06	1e-06	0.95494	1.08099	1e-06	1e-06	1e-06	1e-06	1e-06	1e-06	-9.77029
CCNL1	other	0.947	0.453431	0.575763	1.21235	1.29526	1e-06	1e-06	1.16617	1e-06	1e-06	0.414	0.438093	-0.503013	1e-06	-0.395314	1e-06	2.01459	1e-06	1e-06	1e-06	1e-06	1e-06	1e-06	1e-06	1e-06	1e-06	1e-06	1e-06	1e-06	1e-06	1e-06	1e-06	1e-06	1e-06	1e-06	1e-06	6.46682
CCNY	other	-2.36	1e-06	1e-06	1e-06	1e-06	1e-06	1e-06	1e-06	-0.60823	1e-06	1e-06	1e-06	1e-06	1e-06	-0.265095	0.186	-0.539166	1e-06	1e-06	1e-06	1e-06	1e-06	1e-06	0.491466	1e-06	1e-06	1e-06	1e-06	1e-06	1e-06	1e-06	1e-06	1e-06	1e-06	1e-06	1e-06	-3.095
CD180	other	1.02	1e-06	1e-06	1e-06	1e-06	1e-06	1e-06	0.823535	1e-06	1e-06	1e-06	1e-06	1e-06	1e-06	1e-06	1e-06	1e-06	1e-06	1e-06	1e-06	1e-06	1e-06	1e-06	1e-06	1e-06	1e-06	1e-06	1e-06	0.256571	1e-06	-2.35741	-2.15495	1e-06	-4.5277	1e-06	1e-06	-6.93992
CD44	other	-4.05	1e-06	-0.547369	1e-06	0.722363	1.19701	-2.63	2.61756	0.685114	1e-06	1e-06	1e-06	1e-06	0.731	0.175706	1e-06	1e-06	1e-06	1e-06	1e-06	1e-06	1e-06	1e-06	1e-06	1e-06	0.453165	1e-06	1e-06	1e-06	0.717013	1e-06	1e-06	1e-06	1e-06	1e-06	1e-06	1.16632
CD48	other	1.05	1e-06	1e-06	1e-06	1e-06	1e-06	1e-06	1e-06	1e-06	1e-06	1e-06	1e-06	1e-06	1e-06	1e-06	1e-06	1e-06	1e-06	1e-06	0.607	1e-06	0.965918	1e-06	1e-06	1e-06	1e-06	1e-06	1e-06	1e-06	1.03542	1e-06	1e-06	1e-06	1e-06	1e-06	1e-06	3.65837
CD68	other	1e-06	-0.324479	1e-06	1e-06	-0.533036	-0.578535	1e-06	1e-06	1e-06	1e-06	1e-06	1e-06	1e-06	0.161	0.211723	-1.89	1e-06	1e-06	1e-06	1e-06	1e-06	1e-06	-0.678	-0.483646	1e-06	-1.08602	1e-06	-0.664164	-0.957739	1e-06	1e-06	1e-06	1e-06	1e-06	1e-06	1e-06	-6.82287
CD8A	other	1e-06	1e-06	1e-06	-0.221917	1e-06	0.137144	1e-06	1e-06	1e-06	1e-06	1e-06	-0.17579	1e-06	0.12	1e-06	1e-06	1e-06	1e-06	1e-06	1e-06	1e-06	1e-06	1e-06	1e-06	1e-06	1e-06	1e-06	1e-06	1e-06	1e-06	1e-06	1e-06	1e-06	1e-06	1e-06	1e-06	-0.140531
CD8B	other	0.602	1e-06	0.710282	1.61484	1.60115	0.690547	1e-06	1e-06	1e-06	1e-06	1e-06	1e-06	1e-06	1e-06	1e-06	1e-06	1e-06	1e-06	1e-06	1e-06	1e-06	1e-06	1e-06	1e-06	1e-06	1e-06	1e-06	1e-06	1e-06	1e-06	1e-06	1e-06	1e-06	1e-06	1e-06	1e-06	3.79829
CD93	other	0.859	0.343476	-0.307594	-0.678694	0.912898	2.4476	1e-06	1e-06	1e-06	0.87927	-0.298	1e-06	0.210828	0.361	0.204481	1	-0.568916	1e-06	1e-06	1e-06	1e-06	1e-06	1e-06	1e-06	1e-06	1e-06	1e-06	1e-06	1e-06	-2.38163	-2.2529	1e-06	1e-06	-6.39499	1e-06	-1.18944	-6.2384
CDC37L1	other	0.799	0.184258	-0.249571	0.474218	0.190701	0.480815	1e-06	1e-06	1e-06	1e-06	1e-06	1e-06	1e-06	1e-06	1e-06	1e-06	1e-06	1e-06	1e-06	1e-06	1e-06	1e-06	1e-06	1e-06	1e-06	1e-06	1e-06	-0.519847	1e-06	1e-06	1e-06	1e-06	1e-06	1e-06	1e-06	1e-06	1.85874
CDC42EP2	other	-0.721	-0.464577	0.513354	1.01435	0.832066	0.684537	-1.47	1e-06	1e-06	0.600979	1e-06	1e-06	1e-06	0.212	-0.213798	-0.408	1.07394	1e-06	1e-06	1e-06	1e-06	1e-06	1e-06	-0.541158	1e-06	1e-06	1e-06	1e-06	1e-06	0.52374	1.40333	1e-06	1e-06	5.46523	1e-06	1e-06	7.47831
CDC42EP4	other	-1.93	1e-06	-0.169737	1e-06	1e-06	1.00025	1e-06	1e-06	1e-06	1e-06	1e-06	0.702413	1e-06	1e-06	1e-06	-0.248	1e-06	1e-06	1e-06	1e-06	1e-06	1e-06	-0.529	-0.559004	1e-06	-0.777658	-0.588765	1e-06	-1.37188	1e-06	1e-06	1e-06	1e-06	1e-06	1e-06	-0.726137	-4.85802
CDH1	other	0.574	1e-06	1e-06	1e-06	1e-06	1e-06	1.75	1e-06	-1.18023	1e-06	1e-06	1e-06	1e-06	1e-06	1e-06	1e-06	1e-06	1e-06	1e-06	1e-06	1e-06	1e-06	1e-06	1e-06	1e-06	1e-06	1e-06	1e-06	1e-06	1e-06	1e-06	1e-06	1e-06	1e-06	1e-06	1e-06	1.1438
CDH11	other	0.497	1e-06	-0.123034	1e-06	0.494481	1.3105	-3.35	1e-06	1.18591	1e-06	1e-06	1e-06	1e-06	-0.918	-1.00576	-0.225	-0.771542	1e-06	1e-06	1e-06	1e-06	1e-06	-1.47	-1.5065	1e-06	1e-06	1e-06	1e-06	1e-06	1e-06	2.90238	1e-06	1e-06	1e-06	1e-06	1e-06	-2.73346
CDH5	other	1e-06	1e-06	0.228868	-0.623	-0.208882	1e-06	1e-06	1e-06	1e-06	1e-06	1e-06	1e-06	0.170994	0.15	1e-06	1e-06	-0.311117	1e-06	1e-06	1e-06	1e-06	1e-06	1e-06	-0.300652	1e-06	1e-06	1e-06	1e-06	-1.33739	1e-06	1e-06	1e-06	1e-06	1e-06	1e-06	0.385282	-2.30361
CDH9	other	0.828	1e-06	1e-06	-0.311254	0.16452	1e-06	1.67	1e-06	1e-06	1e-06	1e-06	1e-06	1e-06	1e-06	1e-06	1e-06	1e-06	1e-06	1e-06	1e-06	1e-06	1e-06	1e-06	1e-06	1e-06	1e-06	1e-06	1e-06	1e-06	1e-06	1e-06	1e-06	1e-06	1e-06	1e-06	1e-06	2.3513
CENPA	other	-0.572	1e-06	0.286412	0.845587	1.47906	1.67521	1e-06	1e-06	1e-06	1e-06	1e-06	1e-06	1e-06	0.385	0.489962	0.502	-1.68151	1e-06	1e-06	1e-06	1e-06	1e-06	1e-06	0.214813	1e-06	-0.341632	1e-06	1e-06	1e-06	1e-06	1e-06	1e-06	1e-06	-4.29228	-1.54211	1e-06	-3.12429
CFL2	other	-2.04	1e-06	-0.772685	0.992733	0.323557	0.514072	1e-06	1e-06	1e-06	1e-06	1e-06	1e-06	1e-06	1e-06	0.138777	0.403	1.38064	1e-06	1e-06	1e-06	1e-06	1e-06	1e-06	1e-06	1e-06	1e-06	1e-06	1e-06	1e-06	1e-06	1e-06	1e-06	1e-06	1e-06	1e-06	1e-06	2.48549
CFLAR	other	-2.13	0.182209	-0.559268	-1.44645	-0.830284	0.765777	1e-06	1.3553	0.917058	-0.434471	1.01	0.452522	-1.24041	1e-06	1e-06	1e-06	1e-06	1e-06	1e-06	1e-06	1.29113	1.52486	-0.817	-0.883673	1e-06	0.775913	1e-06	0.500025	0.550346	2.16191	1e-06	1e-06	1e-06	2.52743	1e-06	1.54675	8.33824
CHAD	other	0.478	1e-06	0.274073	1e-06	-0.145398	1e-06	1e-06	1e-06	1e-06	1e-06	1e-06	1e-06	1e-06	1e-06	1e-06	1e-06	1e-06	1e-06	1e-06	1e-06	1e-06	1e-06	1e-06	1e-06	1e-06	1e-06	1e-06	1e-06	1e-06	1e-06	1e-06	1e-06	1e-06	1e-06	1e-06	1e-06	0.0585621
CISD2	other	4.39	1e-06	-0.803718	-0.278645	1e-06	1e-06	1e-06	-0.333527	1e-06	1e-06	1e-06	1e-06	1e-06	1e-06	1e-06	1e-06	1e-06	1e-06	1e-06	1e-06	1e-06	1e-06	1e-06	1e-06	1e-06	1e-06	1e-06	1e-06	1e-06	1e-06	1e-06	1e-06	1e-06	1e-06	1e-06	1e-06	4.58158
CISH	other	-0.362	2.16363	1e-06	1e-06	1e-06	1e-06	1e-06	-0.635034	-1.01029	1e-06	1e-06	1e-06	1e-06	1e-06	1e-06	1e-06	1e-06	1e-06	1e-06	1e-06	1e-06	1e-06	1e-06	1e-06	1e-06	1e-06	1e-06	1e-06	-0.799918	-0.848847	1e-06	1e-06	1e-06	1e-06	1e-06	1e-06	-1.49242
CLDN5	other	0.834	1e-06	1e-06	-0.800534	-1.14432	1e-06	1e-06	1e-06	1e-06	1e-06	1e-06	1e-06	1e-06	1e-06	0.148652	1.44	1e-06	1e-06	1e-06	1e-06	1e-06	1e-06	1.04	0.929135	1e-06	1e-06	1e-06	0.401775	-1.5641	1e-06	1e-06	1e-06	1e-06	1e-06	1e-06	1e-06	1.28463
CLEC4E	other	-1.66	1e-06	1e-06	1e-06	1e-06	1e-06	1e-06	1.88248	1e-06	1e-06	1e-06	1e-06	1e-06	1e-06	1e-06	1e-06	1e-06	1e-06	1e-06	1e-06	1e-06	1e-06	1e-06	1e-06	1e-06	0.55595	1e-06	1e-06	1e-06	1e-06	1e-06	1e-06	1e-06	1e-06	1e-06	6.44971	7.22816
CNRIP1	other	-1.32	1e-06	-0.650023	-0.716664	-1.06736	-0.409693	1e-06	1e-06	1e-06	1e-06	1e-06	1e-06	1e-06	0.376	0.344501	0.738	1.36379	1e-06	1e-06	1e-06	1e-06	1e-06	1e-06	1e-06	0.284118	1e-06	1e-06	1e-06	1e-06	1e-06	1e-06	1e-06	1e-06	1e-06	1e-06	1e-06	0.242735
COL16A1	other	1e-06	1e-06	0.329351	1.20878	0.520716	1e-06	1e-06	1e-06	1e-06	1.49916	1e-06	-0.376688	1e-06	1e-06	1e-06	1e-06	1e-06	1e-06	1e-06	1e-06	1e-06	1e-06	1e-06	1e-06	1e-06	0.278866	1e-06	1e-06	1e-06	0.852561	1e-06	1e-06	1e-06	1e-06	1e-06	1e-06	3.65407
COQ10B	other	-0.458	1e-06	1e-06	1.03505	1.07733	0.875528	1e-06	0.506227	1e-06	1e-06	1e-06	1e-06	1e-06	0.154	1e-06	1e-06	0.675296	1e-06	1e-06	1e-06	1e-06	1e-06	1e-06	1e-06	1e-06	1e-06	1e-06	1e-06	1e-06	0.583659	1e-06	1e-06	1e-06	1e-06	1e-06	1e-06	4.44912
COQ9	other	-2.93	1e-06	0.27005	-0.43552	-0.536038	1e-06	1e-06	1e-06	1e-06	1e-06	1e-06	1e-06	1e-06	-0.34	-0.324819	1e-06	-1.0382	1e-06	1e-06	1e-06	1e-06	1e-06	1e-06	0.222242	1e-06	1e-06	1e-06	1e-06	1e-06	-0.54886	1e-06	1e-06	1e-06	1e-06	1e-06	1e-06	-6.20121
CPEB4	other	3.01	1e-06	1.27468	2.15608	1.06267	1e-06	1e-06	1e-06	1e-06	1e-06	1e-06	1e-06	1e-06	1e-06	-0.160543	-0.802	2.13691	1e-06	1e-06	1e-06	1e-06	1e-06	1e-06	1e-06	1e-06	-0.561479	-0.302064	-0.433903	1.69912	1e-06	1e-06	1e-06	1e-06	1e-06	1e-06	1e-06	6.53015
CRK	other	0.787	-0.224942	0.42224	1e-06	0.415383	0.476699	1e-06	1e-06	1e-06	1e-06	1e-06	1e-06	1e-06	0.581	0.216619	-0.4	0.716622	1e-06	1e-06	1e-06	1e-06	1e-06	1e-06	1e-06	1e-06	0.349898	-0.345077	-0.440209	0.747411	1e-06	1e-06	1e-06	1e-06	1e-06	1e-06	1e-06	2.45819
CSRP3	other	1.03	1e-06	1e-06	1e-06	1e-06	1e-06	-1.94	1e-06	1e-06	1e-06	1e-06	1e-06	1e-06	1e-06	1e-06	1e-06	1e-06	1e-06	1e-06	1e-06	1e-06	1e-06	1e-06	1e-06	1e-06	0.434305	1e-06	1e-06	1e-06	1e-06	-1.43771	1e-06	1e-06	1e-06	1e-06	1e-06	-1.91338
CTNNA2	other	1e-06	1e-06	0.338209	0.579573	0.455095	-0.214841	-3.22	1.59157	1e-06	1e-06	1e-06	1e-06	1e-06	1e-06	1e-06	1e-06	1e-06	1e-06	1e-06	1e-06	1e-06	1e-06	1e-06	1e-06	1e-06	1e-06	1e-06	1e-06	1e-06	1e-06	1e-06	1e-06	1e-06	1e-06	1e-06	1e-06	-1.14678
CTR9	other	1e-06	1e-06	0.226695	0.481277	0.491218	0.415346	1e-06	1e-06	1e-06	1e-06	-0.365	1e-06	0.614447	1e-06	1e-06	-0.48	1e-06	1e-06	1e-06	1e-06	1e-06	1e-06	1e-06	1e-06	1e-06	1e-06	0.533805	1e-06	1e-06	-0.833158	1e-06	1e-06	1e-06	1e-06	1e-06	1e-06	0.631266
CWF19L2	other	-3.39	1e-06	1e-06	-0.373319	1e-06	1e-06	1e-06	1e-06	1e-06	-2.84156	1e-06	1e-06	1e-06	1e-06	1e-06	-1.13	1e-06	1e-06	1e-06	1e-06	1e-06	1e-06	1e-06	1e-06	1e-06	1e-06	1e-06	1e-06	1e-06	1e-06	1e-06	1e-06	1e-06	1e-06	1e-06	1e-06	-7.73485
DBNDD1	other	-0.614	1e-06	1e-06	0.509786	0.948061	1e-06	1e-06	1e-06	1e-06	1e-06	1e-06	1e-06	1e-06	-0.452	-0.299752	0.682	1.37578	1e-06	1e-06	1e-06	1e-06	1e-06	1e-06	0.245171	1e-06	1e-06	1e-06	1e-06	1e-06	0.719516	1e-06	1e-06	1e-06	1e-06	-2.20821	1e-06	0.906375
DCAF7	other	2.47	1e-06	1e-06	-1.46689	-1.15117	-0.462453	1e-06	1e-06	1e-06	1e-06	1e-06	1e-06	1e-06	1e-06	1e-06	1e-06	-0.664052	1e-06	1e-06	1e-06	1e-06	1e-06	1e-06	0.244032	1e-06	1e-06	1e-06	1e-06	1e-06	-0.462418	1e-06	1e-06	1e-06	1e-06	1e-06	1e-06	-1.49291
DCBLD2	other	-2.66	0.23875	-0.567384	3.03313	3.72038	1.7473	-1.68	1e-06	1e-06	1e-06	1e-06	1e-06	1e-06	0.177	0.326496	-1.42	-0.317715	1e-06	1e-06	1e-06	1e-06	1e-06	1e-06	1e-06	1e-06	1e-06	0.423636	1e-06	1e-06	1e-06	1e-06	1e-06	1e-06	-1.8057	1e-06	1.38985	3.74054
DCTN1	other	-2.07	1e-06	0.139964	1e-06	-0.531215	1e-06	1e-06	1e-06	1e-06	1e-06	1e-06	1e-06	1e-06	-0.186	1e-06	-0.319	1e-06	1e-06	1e-06	1e-06	1e-06	1e-06	1e-06	1e-06	1e-06	1e-06	1e-06	1e-06	1e-06	1e-06	1e-06	1e-06	1e-06	1e-06	1e-06	1e-06	-3.24615
DCTN2	other	-2.58	0.260618	1e-06	-0.997938	-0.928246	1e-06	1e-06	1e-06	1e-06	1e-06	1e-06	1e-06	1e-06	-0.238	-0.182436	0.334	1e-06	1e-06	1e-06	1e-06	1e-06	1e-06	1e-06	1e-06	1e-06	-0.606457	1e-06	1e-06	1e-06	0.447504	1e-06	1e-06	1e-06	1e-06	1e-06	1e-06	-4.49093
DCTN3	other	1e-06	1e-06	-0.361941	-1.12997	-1.18855	1e-06	1e-06	1e-06	1e-06	1e-06	1e-06	1e-06	1e-06	-0.216	1e-06	1e-06	1e-06	1e-06	1e-06	1e-06	1e-06	1e-06	1e-06	0.23386	1e-06	1e-06	1e-06	-0.587315	-0.512856	-0.813732	1e-06	1e-06	1e-06	1e-06	1e-06	1e-06	-3.85259
DEDD2	other	-1.76	1e-06	0.416991	1.79989	1.76808	1e-06	1e-06	-0.36521	1e-06	1e-06	1e-06	1e-06	1e-06	-0.229	-0.411258	1e-06	2.59672	1e-06	1e-06	1e-06	1e-06	1e-06	1e-06	1e-06	1e-06	1e-06	1e-06	1e-06	1e-06	1e-06	1e-06	1e-06	1e-06	1e-06	1e-06	1e-06	2.98226
DENND5A	other	-1.57	1e-06	0.725893	0.61605	0.865363	0.647931	1e-06	0.602753	0.813732	1e-06	0.295	0.292369	1e-06	1e-06	-0.175352	-0.544	0.845114	1e-06	1e-06	1e-06	1e-06	1e-06	-0.386	-0.333033	1e-06	-0.928163	-0.445035	-0.675318	-0.728245	1.71149	1e-06	1e-06	1e-06	1.96033	1e-06	1e-06	2.13911
DNAJB2	other	1e-06	1e-06	0.368625	0.71635	0.448355	-0.411488	1e-06	1e-06	1e-06	1e-06	1e-06	1e-06	1e-06	-0.247	1e-06	1e-06	0.482847	1e-06	1e-06	1e-06	1e-06	1e-06	1e-06	-0.635352	1e-06	1e-06	1e-06	0.755253	1e-06	1e-06	1e-06	1e-06	1e-06	1e-06	1e-06	1e-06	0.740369
DNAJB4	other	1.44	1e-06	-0.77609	0.383626	1e-06	1e-06	1e-06	-1.1955	-1.6237	-0.48411	1e-06	1.40462	1e-06	-0.429	-0.24914	1e-06	0.897748	1e-06	1e-06	1e-06	1e-06	1e-06	1e-06	1e-06	1e-06	1e-06	1e-06	1e-06	1.6006	1.39334	1e-06	1e-06	1e-06	1e-06	1e-06	1e-06	3.9146
DOCK8	other	1e-06	1e-06	0.642316	-0.52941	-0.970951	-1.33787	1e-06	1e-06	1e-06	1e-06	1e-06	1e-06	1e-06	1e-06	1e-06	1e-06	1e-06	1e-06	1e-06	1e-06	1e-06	1e-06	1e-06	1e-06	1e-06	1e-06	1e-06	1e-06	1e-06	1e-06	1e-06	1e-06	1e-06	1e-06	1e-06	1e-06	-3.48052
DOK3	other	2.13	1e-06	1.40613	-0.485462	-0.747654	-0.355362	1e-06	-1.18538	1e-06	0.916108	1e-06	1e-06	1e-06	1e-06	1e-06	1e-06	1e-06	1e-06	1e-06	1e-06	1e-06	1e-06	1e-06	1e-06	1e-06	1e-06	1e-06	1e-06	1e-06	-2.42223	1e-06	1e-06	1e-06	1e-06	1e-06	1e-06	-3.55607
DRAM2	other	-2.18	1e-06	-0.380232	-1.17502	-1.00754	-0.331021	1e-06	1e-06	1e-06	1e-06	1e-06	1e-06	1e-06	0.186	1e-06	1e-06	1e-06	1e-06	1e-06	1e-06	1e-06	1e-06	1e-06	1e-06	1e-06	1e-06	-0.349371	1e-06	1e-06	1e-06	1e-06	1e-06	1e-06	1e-06	1e-06	1e-06	-4.4767
DSG1	other	1e-06	1e-06	0.151129	1e-06	0.258442	1e-06	1e-06	1e-06	1.8613	1e-06	1e-06	1e-06	1e-06	1e-06	1e-06	1e-06	1e-06	1e-06	1e-06	1e-06	1e-06	1e-06	1e-06	1e-06	1e-06	1e-06	1e-06	1e-06	1e-06	1e-06	1e-06	1e-06	1e-06	1e-06	1e-06	1e-06	1.96864
DTL	other	-1.4	1e-06	0.287552	0.316883	1.13637	1.72104	1e-06	1e-06	-0.950739	1e-06	-0.699	1e-06	1e-06	0.31	1e-06	-0.859	-0.757746	1e-06	1e-06	1e-06	1e-06	1e-06	1e-06	1e-06	1e-06	1e-06	1e-06	1e-06	1e-06	-0.885132	1e-06	1e-06	1e-06	-4.79859	-1.1308	1e-06	-8.28424
EFHD1	other	1e-06	1e-06	1e-06	1e-06	1e-06	1e-06	1e-06	-0.875285	1e-06	1e-06	1e-06	1e-06	1e-06	1e-06	-0.139581	1e-06	1e-06	1e-06	1e-06	1e-06	1e-06	1e-06	1e-06	1e-06	1e-06	1e-06	1e-06	1e-06	1.01033	1e-06	1e-06	1e-06	1.86555	1e-06	1e-06	1e-06	1.86105
EHD1	other	-2.91	1e-06	0.513154	1.20356	1.49495	1.15822	-1.89	1.24615	0.910131	1e-06	1e-06	1e-06	1e-06	1e-06	1e-06	1e-06	-0.591326	1e-06	1e-06	1e-06	1e-06	1e-06	1e-06	-0.288531	1e-06	0.7303	1e-06	-0.829927	-0.450731	1.51341	1e-06	1e-06	1e-06	1e-06	1e-06	3.48727	4.27035
EIF3A	other	0.838	-0.193485	-0.163772	0.726501	0.765009	0.343903	1e-06	1e-06	1e-06	1e-06	-0.421	1e-06	1e-06	1e-06	1e-06	0.348	0.34772	1e-06	1e-06	1e-06	1e-06	1e-06	1e-06	1e-06	1e-06	1e-06	1e-06	1e-06	1e-06	-1.01384	1e-06	1e-06	1e-06	1e-06	1e-06	1e-06	1.90461
Eif3e	other	-1.1	1e-06	1e-06	1e-06	-0.23131	1e-06	1e-06	1e-06	1e-06	1e-06	1e-06	1e-06	1e-06	1e-06	1e-06	1e-06	1e-06	1e-06	1e-06	1e-06	1e-06	1e-06	1e-06	1e-06	1e-06	1e-06	1e-06	1e-06	1e-06	1e-06	1e-06	1e-06	1e-06	1e-06	1e-06	1e-06	-1.33128
ELAVL1	other	2.42	1e-06	-0.692443	1e-06	0.57879	1.19424	1e-06	0.529196	1e-06	1e-06	1e-06	1e-06	1e-06	0.147	1e-06	0.616	-0.376688	1e-06	1e-06	1e-06	1e-06	1e-06	0.56	0.497626	1e-06	0.442283	1e-06	1e-06	0.481477	1e-06	1e-06	1e-06	1e-06	1e-06	1e-06	1e-06	7.78239
EMC3	other	3.3	1e-06	1e-06	1e-06	1e-06	1e-06	1e-06	1e-06	1e-06	1e-06	1e-06	1e-06	1e-06	0.405	0.383015	-0.253	0.306232	1e-06	1e-06	1e-06	1e-06	1e-06	1e-06	1e-06	1e-06	1e-06	1e-06	1e-06	-0.375888	1e-06	1e-06	1e-06	1e-06	1e-06	1e-06	1e-06	3.76539
EPS15	other	-1.7	1e-06	-1.19942	-1.42963	-2.17609	-1.52232	1e-06	1e-06	-0.451607	1e-06	1e-06	1e-06	1e-06	-0.275	-0.257857	-0.33	-0.422043	1e-06	1e-06	1e-06	1e-06	1e-06	1e-06	1e-06	1e-06	1e-06	1e-06	1e-06	1e-06	1e-06	1e-06	1e-06	1e-06	1e-06	1e-06	1e-06	-7.36511
EPSTI1	other	-3.39	0.51511	1e-06	1.38776	1.60588	1.85287	1e-06	1e-06	1.08625	0.816591	1e-06	1e-06	1e-06	-0.152	-0.321444	-2.68	-0.299747	1e-06	1e-06	1e-06	4.55056	4.39017	0.444	1e-06	1e-06	1e-06	1e-06	1e-06	1e-06	1e-06	1e-06	1e-06	1e-06	3.2904	1e-06	1e-06	13.0964
ERRFI1	other	-0.66	0.302449	0.322224	1e-06	1e-06	-0.946105	1e-06	0.939161	1e-06	1e-06	1e-06	1e-06	1e-06	-0.278	-0.666349	-0.829	1.99737	1e-06	1e-06	1e-06	1e-06	1e-06	1e-06	1e-06	1e-06	1e-06	1e-06	1e-06	1e-06	1e-06	1e-06	1e-06	1e-06	1e-06	0.633606	1e-06	0.170929
ESYT1	other	-2.74	1e-06	1e-06	1e-06	1e-06	1e-06	1e-06	1e-06	1e-06	1e-06	1e-06	1e-06	1e-06	1e-06	1e-06	0.266	1e-06	1e-06	1e-06	1e-06	1e-06	1e-06	1e-06	1e-06	1e-06	1e-06	1e-06	1e-06	1e-06	-2.05118	1e-06	1e-06	1e-06	1e-06	1e-06	1e-06	-4.52515
Ewsr1	other	1.16	1e-06	0.584643	1.02689	1.41202	1.35335	1e-06	1e-06	1.00447	1e-06	1e-06	0.129811	1e-06	0.154	0.410389	-0.317	1e-06	1e-06	1e-06	1e-06	1e-06	1e-06	0.646	0.652551	1e-06	1e-06	0.38124	0.376812	1e-06	1.82918	1e-06	1e-06	1e-06	1e-06	1e-06	1e-06	9.63509
EXOC3L4	other	1e-06	1e-06	0.216653	-0.157862	-0.142021	-0.26748	1e-06	1e-06	1e-06	1e-06	1e-06	1e-06	1e-06	1e-06	1e-06	1e-06	1e-06	1e-06	1e-06	1e-06	1e-06	1e-06	1e-06	1e-06	1e-06	1e-06	1e-06	1e-06	1e-06	1e-06	1e-06	1e-06	1e-06	6.82256	2.50236	1e-06	8.54094
EZR	other	0.48	1e-06	-0.319871	1e-06	0.435525	1.09505	-1.58	1e-06	1e-06	1e-06	0.364	1e-06	1e-06	1e-06	1e-06	1e-06	0.379214	1e-06	1e-06	1e-06	1e-06	1e-06	1e-06	1e-06	1e-06	-1.29261	1e-06	1e-06	1e-06	0.91457	1e-06	1e-06	1e-06	1e-06	1e-06	1e-06	1.11564
FADD	other	-3.03	1e-06	1e-06	0.485216	0.312371	0.42764	1e-06	-0.347424	1e-06	1e-06	1e-06	1e-06	1e-06	1e-06	1e-06	1e-06	-1.89371	1e-06	1e-06	1e-06	1e-06	1e-06	1e-06	-0.261088	1e-06	1e-06	1e-06	-0.982974	-0.722706	1e-06	1e-06	1e-06	1e-06	1e-06	1e-06	1e-06	-6.01265
FAM133B	other	1e-06	0.348	0.554539	0.916874	0.752584	1e-06	1e-06	1e-06	1e-06	1e-06	1e-06	1e-06	1e-06	0.3	0.173805	1e-06	-0.946197	1e-06	1e-06	1e-06	1e-06	1e-06	1e-06	1e-06	1e-06	1e-06	1e-06	-0.399375	1e-06	1e-06	1e-06	1e-06	1e-06	-3.21686	1e-06	1e-06	-2.62568
FAM20A	other	0.91	1e-06	-0.142701	-0.417179	1e-06	1e-06	1e-06	1e-06	1e-06	1e-06	1e-06	1e-06	1e-06	1e-06	1e-06	1e-06	1e-06	1e-06	1e-06	1e-06	1e-06	1e-06	1e-06	1e-06	1e-06	1e-06	1e-06	1e-06	1e-06	1e-06	1e-06	1e-06	1e-06	4.81387	1e-06	1e-06	5.44943
FAM43A	other	-1.45	1e-06	0.43952	1e-06	-0.740546	-1.20911	1e-06	1e-06	1e-06	1e-06	1e-06	1e-06	1e-06	1e-06	-0.153105	1e-06	-4.94028	1e-06	1e-06	1e-06	1e-06	1e-06	1.09	0.93749	1e-06	1e-06	1e-06	1e-06	1e-06	1e-06	1e-06	1e-06	1e-06	1e-06	1e-06	1e-06	-6.90505
FAM84B	other	-1.31	1e-06	1e-06	1e-06	-0.82603	-1.59751	1e-06	-0.974066	1e-06	1e-06	1e-06	1e-06	1e-06	-1.29	-0.213416	1e-06	-0.799024	1e-06	1e-06	1e-06	1e-06	1e-06	1e-06	1e-06	1e-06	1e-06	1e-06	1e-06	1e-06	1e-06	1e-06	1e-06	1e-06	-2.72674	1e-06	1e-06	-9.73675
FGB	other	1e-06	1e-06	1e-06	1e-06	1e-06	1e-06	-1.15	1e-06	1e-06	-1.21181	1e-06	1e-06	1e-06	1e-06	1e-06	1e-06	1e-06	1e-06	1e-06	1e-06	1e-06	1e-06	1e-06	1e-06	1e-06	0.723094	0.258129	0.42728	0.533266	1e-06	1e-06	1e-06	1e-06	1e-06	1e-06	1e-06	-0.42001
FGFR1OP2	other	2.13	1e-06	-0.678195	-0.560855	0.915359	0.541091	1e-06	1e-06	-0.928609	-0.403827	1e-06	1e-06	1e-06	-0.192	-0.175215	-0.485	1.33775	1e-06	1e-06	1e-06	1e-06	1e-06	1e-06	1e-06	1e-06	0.329702	-0.175775	1e-06	-0.596963	1e-06	1e-06	1e-06	1e-06	1e-06	1e-06	1e-06	2.41388
FGG	other	0.45	1e-06	1e-06	1e-06	-0.10652	1e-06	1e-06	1e-06	1e-06	1e-06	1e-06	1e-06	1e-06	0.116	1e-06	1e-06	1e-06	1e-06	1e-06	1e-06	1e-06	1e-06	1e-06	1e-06	1e-06	1e-06	1e-06	1e-06	1e-06	1e-06	1e-06	1e-06	1e-06	1e-06	1e-06	1e-06	0.459513
FLOT2	other	-0.811	1e-06	-0.324809	-1.26165	-1.23143	-0.811363	1e-06	1e-06	1e-06	1e-06	1e-06	1e-06	1e-06	-1.46	-1.43748	0.225	-0.346905	1e-06	1e-06	1e-06	1e-06	1e-06	1e-06	1e-06	1e-06	-0.60606	1e-06	1e-06	-0.609873	1e-06	1e-06	1e-06	1.19953	2.18648	1e-06	1e-06	-4.63992
FLRT3	other	-0.73	0.204395	0.477266	0.846766	1e-06	-0.561101	1e-06	1e-06	1e-06	1e-06	-1.03	1e-06	1.44058	1e-06	1e-06	1e-06	1e-06	1e-06	1e-06	1e-06	1e-06	1e-06	1e-06	-0.519054	1e-06	1e-06	1e-06	1e-06	1e-06	1e-06	1e-06	1e-06	1e-06	1e-06	1e-06	1e-06	-0.825653
Fnbp1l	other	-2.24	1e-06	-0.452095	-0.713972	-0.447432	1e-06	1e-06	-0.548633	1e-06	1e-06	1e-06	1e-06	1e-06	-0.199	-0.133431	0.423	-0.403941	1e-06	1e-06	1e-06	1e-06	1e-06	1e-06	1e-06	1e-06	1e-06	1e-06	1e-06	1e-06	1e-06	1e-06	1e-06	1e-06	1e-06	1e-06	1e-06	-3.81129
FRMD6	other	1e-06	1e-06	0.874309	2.88034	2.69043	1.1567	1e-06	0.651866	1e-06	1e-06	1e-06	1e-06	1e-06	-0.434	1e-06	0.515	-1.28138	1e-06	1e-06	1e-06	1e-06	1e-06	1e-06	0.763668	1e-06	1e-06	1e-06	1e-06	1e-06	1e-06	1e-06	1e-06	1e-06	1e-06	1e-06	1e-06	6.06836
FST	other	1.27	0.365124	-1.28979	-1.44395	-1.68577	-1.71677	1.38	1e-06	1e-06	-2.13447	1.94	1.30794	-1.77156	0.754	0.235065	-0.89	0.422732	1e-06	1e-06	1e-06	1e-06	1e-06	1.08	1.36692	1e-06	0.752277	0.206334	1e-06	1.08383	0.481231	1e-06	1e-06	1e-06	1e-06	1e-06	1e-06	4.29273
GAB2	other	1e-06	1e-06	1e-06	-1.12585	-1.01161	-1.0291	1e-06	1e-06	1e-06	1e-06	1e-06	1e-06	1e-06	1e-06	1e-06	0.768	0.970657	1e-06	1e-06	1e-06	1e-06	1e-06	0.519	0.497735	1e-06	1e-06	1e-06	0.668894	1e-06	1e-06	1e-06	1e-06	1e-06	1e-06	1e-06	1e-06	0.257756
GADD45A	other	0.729	1e-06	0.449867	2.27015	2.50836	0.934176	1e-06	-0.573877	1e-06	1e-06	1e-06	1e-06	1e-06	1e-06	0.1368	1e-06	1e-06	1e-06	1e-06	1e-06	1e-06	1e-06	0.558	0.680914	1e-06	1e-06	1e-06	-0.313874	1e-06	2.8611	1e-06	1e-06	1e-06	2.61021	1e-06	1e-06	11.9511
GADD45B	other	3.37	0.252733	1.12192	1.65301	1.1154	-0.746022	1e-06	-0.670229	-0.454463	-0.658448	0.552	0.648697	1e-06	-0.48	-0.187986	-0.3	-1.18312	1e-06	1e-06	1e-06	1e-06	1e-06	0.688	0.684766	1e-06	1e-06	1e-06	-0.894171	1e-06	5.00489	1e-06	0.779123	-0.761524	1e-06	1e-06	-0.786471	6.50427
GAS2	other	0.332	1e-06	1e-06	1e-06	-0.28752	1e-06	1e-06	1e-06	-0.890081	1e-06	1e-06	1e-06	1e-06	1e-06	1e-06	1e-06	1e-06	1e-06	1e-06	1e-06	1e-06	1e-06	1e-06	1e-06	1e-06	1e-06	1e-06	1e-06	1e-06	1e-06	1e-06	1e-06	1e-06	1e-06	1e-06	1e-06	-0.845568
GAS5	other	1e-06	1e-06	0.164115	1e-06	-0.243144	-0.684196	1e-06	1e-06	1e-06	1e-06	1e-06	1e-06	1e-06	1e-06	1e-06	1e-06	1e-06	1e-06	1e-06	1e-06	1e-06	1e-06	1e-06	-0.17784	1e-06	0.259328	-0.26732	1e-06	1e-06	1e-06	1e-06	1e-06	1e-06	1e-06	1e-06	1e-06	-1.27726
GCA	other	-1.15	1e-06	-0.664604	1e-06	1e-06	1e-06	1.04	1e-06	1e-06	1e-06	1.12	1e-06	-1.14644	-0.493	-0.564249	-0.39	1e-06	1e-06	1e-06	1e-06	1e-06	1e-06	1e-06	1e-06	1e-06	1e-06	1e-06	1e-06	1e-06	-1.18257	1e-06	1e-06	1e-06	1e-06	1e-06	1e-06	-2.10163
GIMAP4	other	1e-06	1e-06	-1.05948	-3.69714	-3.16781	-1.48749	1.01	-0.658396	1e-06	1e-06	0.842	1e-06	-0.967101	-0.256	-0.267849	-0.355	-1.87807	1e-06	1e-06	1e-06	1e-06	1e-06	1e-06	1.22453	1e-06	1e-06	1e-06	1e-06	1e-06	1e-06	1e-06	1e-06	1e-06	1e-06	1.0832	1e-06	-7.51561
GINS3	other	0.632	-0.335237	-0.884772	0.394573	1.18004	1.48244	1e-06	-0.674585	-0.478892	0.470097	-0.307	1e-06	1e-06	0.359	0.588569	-0.849	-0.844118	1e-06	1e-06	1e-06	1e-06	1e-06	1e-06	1e-06	1e-06	1e-06	1e-06	1e-06	1e-06	-0.99077	1e-06	1e-06	1e-06	1e-06	1e-06	1e-06	1.51191
GLIPR1	other	-0.519	1e-06	-0.394478	1e-06	1e-06	0.67853	-1.89	1e-06	1e-06	0.770182	1e-06	1e-06	1e-06	0.513	0.44631	-0.97	1.10126	1e-06	1e-06	1e-06	1e-06	1e-06	1e-06	0.476214	1e-06	-0.571299	1e-06	1e-06	0.448829	-2.0456	1e-06	1e-06	1e-06	-2.25007	1e-06	1e-06	-3.41714
GMCL1	other	1e-06	1e-06	-0.612552	-0.672474	-0.535648	1e-06	1e-06	1e-06	1e-06	1e-06	1e-06	1e-06	1e-06	1e-06	1e-06	1e-06	-1.15873	1e-06	1e-06	1e-06	1e-06	1e-06	1e-06	1e-06	1e-06	-0.802295	0.391109	1e-06	-0.894313	-0.799915	1e-06	1e-06	1e-06	1e-06	1e-06	1e-06	-3.85969
GORAB	other	0.683	-0.207169	1.15736	0.759913	1e-06	1e-06	1e-06	1e-06	1e-06	1e-06	1e-06	1e-06	1e-06	1e-06	-0.175536	-0.278	-0.880325	1e-06	1e-06	1e-06	1e-06	1e-06	1e-06	1e-06	1e-06	1e-06	1e-06	1e-06	1e-06	1e-06	1e-06	1e-06	1e-06	1e-06	1e-06	1e-06	-1.25545
GPR137C	other	-1.98	1e-06	-0.272884	1e-06	-0.174308	1e-06	1e-06	1e-06	-0.592312	1e-06	1e-06	1e-06	1e-06	1e-06	1e-06	0.394	0.853977	1e-06	1e-06	1e-06	1e-06	1e-06	1e-06	1e-06	1e-06	1e-06	1e-06	1e-06	1e-06	1e-06	1e-06	1e-06	1e-06	1e-06	1e-06	1e-06	-1.22573
GRAP2	other	1e-06	1e-06	1e-06	1e-06	0.100089	1e-06	1e-06	1e-06	1e-06	1e-06	1e-06	1e-06	1e-06	1e-06	1e-06	1e-06	1e-06	1e-06	1e-06	1e-06	1e-06	1e-06	1e-06	1e-06	1e-06	0.433934	1e-06	1e-06	1e-06	1e-06	1e-06	1e-06	1e-06	1e-06	1e-06	1e-06	0.534057
GRWD1	other	1e-06	1e-06	0.575078	0.751776	1.21548	1.31523	1e-06	1e-06	1e-06	1e-06	1e-06	1e-06	1e-06	0.856	0.450859	-0.505	1e-06	1e-06	1e-06	1e-06	1e-06	1e-06	1e-06	1e-06	1e-06	-0.820215	-0.496583	1e-06	-1.24672	1e-06	1e-06	1e-06	1e-06	1e-06	1e-06	1e-06	0.945785
H1f0	other	-1.9	1e-06	0.692017	1e-06	0.443239	1e-06	1e-06	1e-06	-0.637383	1e-06	1e-06	-0.343725	1e-06	0.182	1e-06	-1.23	-1.85232	1e-06	1e-06	1e-06	1e-06	1e-06	1e-06	1e-06	1e-06	1e-06	1e-06	0.697904	0.397257	1.63553	1e-06	1e-06	-1.05493	1e-06	1e-06	-1.26446	-5.61888
H1FOO	other	1e-06	1e-06	1e-06	-0.114607	1e-06	1e-06	1e-06	1e-06	1e-06	1e-06	1e-06	1e-06	1e-06	1e-06	1e-06	1e-06	1e-06	1e-06	1e-06	1e-06	1e-06	1e-06	1e-06	1e-06	1e-06	1e-06	1e-06	1e-06	1e-06	1e-06	1e-06	1e-06	1e-06	1e-06	1e-06	1e-06	-0.114572
H2-T24	other	1e-06	1e-06	1e-06	1e-06	1e-06	1e-06	1e-06	1e-06	1e-06	1e-06	1e-06	1e-06	1e-06	1e-06	1e-06	1e-06	1e-06	1e-06	1e-06	1e-06	1e-06	1e-06	1e-06	1e-06	1e-06	1e-06	1e-06	1e-06	0.668618	1e-06	1e-06	1e-06	1e-06	1e-06	1e-06	2.15267	2.82132
HAX1	other	1.07	1e-06	1e-06	1e-06	1e-06	0.649052	1e-06	1e-06	1e-06	1e-06	1e-06	1e-06	1e-06	1e-06	1e-06	1e-06	1e-06	1e-06	1e-06	1e-06	1e-06	1e-06	1e-06	-0.230984	1e-06	0.399311	1e-06	0.417005	1e-06	0.494459	1e-06	1e-06	1e-06	1e-06	1e-06	1e-06	2.79887
HEATR5A	other	-3.34	0.129225	-1.26667	-0.784102	-0.731926	-0.449143	1e-06	1e-06	1e-06	1e-06	1e-06	1e-06	1e-06	1e-06	1e-06	1e-06	0.568473	1e-06	1e-06	1e-06	1e-06	1e-06	1e-06	1e-06	1e-06	1e-06	1e-06	1e-06	1e-06	1e-06	1e-06	1e-06	1e-06	1e-06	1e-06	1e-06	-3.34078
HERPUD1	other	1.56	1e-06	1e-06	1.02707	0.659364	1e-06	1e-06	0.542337	1e-06	1e-06	1e-06	1e-06	1e-06	1e-06	1e-06	1e-06	1e-06	1e-06	1e-06	1e-06	1e-06	1e-06	1e-06	1e-06	1e-06	-0.396605	1e-06	1e-06	1e-06	1e-06	1e-06	1e-06	1e-06	1e-06	1e-06	1e-06	3.3922
HILPDA	other	-3.51	0.395246	-0.244303	1e-06	1e-06	0.431473	1e-06	1e-06	1e-06	1e-06	-0.504	-0.331171	0.625132	0.309	1e-06	1e-06	-2.62574	1e-06	1e-06	1e-06	1e-06	1e-06	1e-06	1e-06	1e-06	1e-06	1e-06	1e-06	-1.00362	0.805888	1e-06	1e-06	1e-06	1e-06	1e-06	1e-06	-5.16346
HIST1H2AD	other	1e-06	1e-06	-0.577737	-0.503488	0.93412	1.19491	1e-06	1e-06	1e-06	1e-06	1e-06	1e-06	1e-06	1e-06	1e-06	1e-06	1e-06	1e-06	1e-06	1e-06	1e-06	1e-06	1e-06	1e-06	1e-06	1e-06	1e-06	1e-06	1e-06	1e-06	1e-06	1e-06	1e-06	3.44085	1e-06	1e-06	5.64416
HIST1H2AE	other	1.25	1e-06	1e-06	-0.496137	0.595266	0.951731	1e-06	1e-06	1e-06	1e-06	1e-06	1e-06	1e-06	1e-06	1e-06	1e-06	0.829667	1e-06	1e-06	1e-06	1e-06	1e-06	1e-06	-0.283057	1e-06	1e-06	1e-06	1e-06	1e-06	1.03781	1e-06	1e-06	1e-06	1e-06	1e-06	1e-06	3.88531
HIST2H2AC	other	1e-06	1e-06	-0.379065	1e-06	1e-06	0.926652	1e-06	1e-06	1e-06	1e-06	1e-06	1e-06	1e-06	1e-06	1e-06	-1.59	0.334237	1e-06	1e-06	1e-06	1e-06	1e-06	-1.11	-1.17062	1e-06	1e-06	1e-06	1e-06	1e-06	1e-06	1e-06	1e-06	1e-06	1e-06	1e-06	1e-06	-2.23064
HLA-A	other	-2.77	1e-06	-1.97088	-1.6839	-1.91811	-0.565299	1e-06	1e-06	1e-06	0.810563	0.708	0.41797	1e-06	-0.216	-0.278382	-1.4	1e-06	1e-06	1e-06	1e-06	1e-06	1e-06	1e-06	0.246926	-0.234101	1e-06	1e-06	1e-06	1e-06	0.583507	1e-06	1e-06	1e-06	1.98506	1.14041	1e-06	-1.20245
HOMER2	other	-1.08	1e-06	0.0911688	1e-06	1e-06	1e-06	1e-06	1e-06	1e-06	1e-06	1e-06	1e-06	1e-06	1e-06	1e-06	1e-06	1e-06	1e-06	1e-06	1e-06	1e-06	1e-06	1e-06	1e-06	1e-06	1e-06	1e-06	1e-06	1e-06	1e-06	1e-06	1.06183	1e-06	-2.67402	1e-06	1e-06	-2.78332
HPCA	other	0.691	1e-06	1e-06	-0.127484	-0.29617	-0.218642	1e-06	1e-06	1e-06	1e-06	1e-06	1e-06	1e-06	1e-06	1e-06	1e-06	1e-06	1e-06	1e-06	1e-06	1e-06	1e-06	1e-06	1e-06	1e-06	1e-06	1e-06	1e-06	1.69389	1e-06	1e-06	1e-06	1e-06	1e-06	1e-06	1e-06	1.74262
ICAM2	other	1e-06	1e-06	0.393114	1e-06	-0.217893	1e-06	1e-06	1e-06	-0.695957	1e-06	1e-06	1e-06	1e-06	0.379	0.433614	1e-06	-0.361633	1e-06	1e-06	1e-06	1e-06	1e-06	1e-06	1e-06	1e-06	-0.829875	-0.620798	-0.591903	-1.28471	1e-06	1e-06	1e-06	1.28194	1e-06	1e-06	1e-06	-2.9013
ICAM4	other	6.1	1e-06	0.58177	2.93904	2.10617	0.798615	2.39	1e-06	1e-06	1e-06	1e-06	1e-06	1e-06	1e-06	1e-06	1e-06	1e-06	1e-06	1e-06	1e-06	1e-06	1e-06	1e-06	0.13198	-0.103654	1e-06	1e-06	1e-06	1e-06	1e-06	2.03182	1e-06	1e-06	1.94298	1e-06	-0.505351	17.2499
ICAM5	other	2.53	1e-06	0.4449	0.919593	0.713291	0.31373	1e-06	1e-06	1e-06	1e-06	1e-06	1e-06	1e-06	1e-06	1e-06	1e-06	1e-06	1e-06	1e-06	1e-06	1e-06	1e-06	1e-06	1e-06	-0.0808091	1e-06	1e-06	1e-06	1e-06	1e-06	1e-06	1e-06	1e-06	1e-06	1e-06	1e-06	3.95094
IER3	other	1e-06	1.90384	0.811994	-0.212867	-0.353855	-0.808925	1e-06	2.04026	1.23097	1e-06	-0.416	-0.55232	0.634168	-0.291	1e-06	0.349	-1.23202	1e-06	1e-06	1e-06	-1.35927	1e-06	1e-06	1e-06	1e-06	1e-06	1e-06	1e-06	1e-06	1.12669	1e-06	1e-06	1e-06	1e-06	1e-06	2.14141	3.3881
IER5	other	0.753	1e-06	1.64674	4.3205	3.67526	1.57448	-1.18	0.883015	1e-06	1e-06	1e-06	1e-06	1e-06	0.185	-0.376185	0.494	1.69712	1e-06	1e-06	1e-06	1e-06	1e-06	-0.76	-0.772487	1e-06	1e-06	1e-06	1e-06	1e-06	1.653	1e-06	1e-06	1e-06	1e-06	1e-06	1e-06	10.5
IFI35	other	-2.34	1e-06	0.994435	1.52599	1.46039	1e-06	1e-06	1e-06	0.903712	1.1195	5.02	3.34519	-4.96665	-0.327	-0.418357	-1.71	1e-06	1e-06	1e-06	1e-06	2.02759	2.53428	1e-06	0.290895	1e-06	1e-06	1e-06	1e-06	-0.774313	3.25413	1.16752	1.65488	1e-06	3.42315	0.839512	2.01182	19.0478
IFIT1B	other	1e-06	1e-06	1e-06	1e-06	1e-06	-0.243162	1e-06	1e-06	1e-06	1e-06	1e-06	1e-06	1e-06	1e-06	1e-06	1e-06	1e-06	1e-06	1e-06	1e-06	1e-06	1e-06	1e-06	1e-06	1e-06	1e-06	1e-06	1e-06	1e-06	1e-06	1e-06	1e-06	1e-06	1e-06	1e-06	1e-06	-0.243127
IFIT2	other	-0.788	-0.343048	-0.870514	-1.3505	-1.46885	-2.90772	1e-06	1e-06	1.0283	1e-06	7.48	2.92914	-8.2213	-0.371	-0.400677	-2.13	-1.94091	1e-06	1e-06	1e-06	2.63032	2.82493	1e-06	1e-06	1e-06	3.3961	1e-06	1e-06	1e-06	3.84056	1e-06	3.99059	-4.66968	1e-06	1e-06	5.16843	9.56719
IFIT3	other	-1.88	1e-06	-0.396455	-0.818487	-1.12299	-0.402305	1e-06	0.962224	1.66949	1e-06	7.59	5.21849	-7.87959	1e-06	-0.376156	-2.55	-1.45182	1e-06	1e-06	1e-06	3.90464	3.92038	1e-06	1e-06	1e-06	3.05896	1e-06	1e-06	1e-06	3.97324	1e-06	3.88476	-3.61763	4.68239	1e-06	5.74391	24.906
Ifitm1	other	-2.38	0.328685	0.158054	0.601549	0.920599	1e-06	1e-06	1e-06	1e-06	1e-06	5.16	3.21879	-5.1808	-0.663	-0.406943	-1.74	-0.234121	1e-06	1e-06	1e-06	2.47495	2.75629	1e-06	1e-06	1e-06	1e-06	1e-06	1e-06	1e-06	5.36495	2.26009	2.70628	1e-06	6.98002	1.32397	1e-06	23.3333
IFITM2	other	-2.68	0.231276	0.427665	-1.3442	-1.1439	1e-06	1e-06	1e-06	1e-06	1.41597	0.87	2.81664	-4.96618	1e-06	1e-06	-0.444	1e-06	1e-06	1e-06	1e-06	1e-06	1e-06	-0.379	-0.40485	1e-06	1e-06	-0.342589	1e-06	-0.540232	7.25231	1e-06	1.24431	1e-06	2.57068	1e-06	1e-06	3.7286
IFITM3	other	-1.01	0.23784	0.381176	-1.33963	-1.19896	1e-06	1e-06	1e-06	1e-06	1e-06	0.911	1e-06	-0.898286	1e-06	0.203377	-0.438	1e-06	1e-06	1e-06	1e-06	1e-06	1e-06	1e-06	-0.409405	1e-06	1e-06	1e-06	1e-06	-0.422485	5.82017	1e-06	1.31834	1e-06	3.53077	1e-06	1.57926	7.50284
IFRD1	other	-2.35	1e-06	0.924617	1.73331	1.47932	0.489615	1e-06	1e-06	1e-06	1e-06	1e-06	-0.356571	1e-06	-0.25	1e-06	-0.317	1.67006	1e-06	1e-06	1e-06	1e-06	1e-06	1e-06	1e-06	1e-06	1e-06	1e-06	1e-06	1e-06	0.879786	1e-06	1e-06	1e-06	1e-06	1e-06	1e-06	2.05394
IFRD2	other	-1.53	1e-06	1e-06	1e-06	0.505398	1.11974	1e-06	1e-06	1e-06	1e-06	1e-06	1e-06	1e-06	0.448	0.384859	0.375	0.266138	1e-06	1e-06	1e-06	1e-06	1e-06	1e-06	1e-06	1e-06	1e-06	1e-06	1e-06	1e-06	-0.790799	1e-06	1e-06	1e-06	1e-06	1e-06	1e-06	0.778362
IGDCC3	other	1.86	1e-06	4.81375	5.08384	4.85491	1.95021	1e-06	-1.70178	1e-06	1e-06	1e-06	1e-06	1e-06	1e-06	1e-06	1e-06	1e-06	1e-06	1e-06	1e-06	1e-06	1e-06	1e-06	1e-06	1e-06	1e-06	1e-06	1e-06	1e-06	1e-06	1e-06	1e-06	1e-06	1e-06	1e-06	1e-06	7.23347
IGFBP4	other	-2.55	1e-06	1e-06	-0.858736	-0.999469	-0.809505	1e-06	1e-06	-0.762704	1e-06	1e-06	1e-06	1e-06	0.22	0.173866	0.262	-0.767738	-0.917623	1e-06	1e-06	1e-06	-1.00004	1e-06	1e-06	1e-06	-0.52568	0.257138	-0.865279	-1.22286	4.26561	1e-06	1e-06	1e-06	1e-06	1e-06	1e-06	-6.101
INSIG2	other	-3.31	0.260624	-0.358834	0.278237	0.195704	1e-06	1e-06	1e-06	-0.575225	1e-06	1e-06	0.229042	0.233906	0.13	1e-06	1e-06	-1.96871	1e-06	1e-06	1e-06	1e-06	1e-06	1e-06	0.382474	1e-06	-0.302464	-0.463118	-0.33974	-0.516419	1e-06	1e-06	1e-06	1e-06	2.01086	1e-06	1e-06	-3.39598
INTS7	other	-2.37	0.288714	0.71624	1.30626	1.76035	1.26672	1e-06	1e-06	1e-06	1e-06	1e-06	1e-06	1e-06	1e-06	1e-06	-1.21	1e-06	1e-06	1e-06	1e-06	1e-06	1e-06	1e-06	1e-06	1e-06	1e-06	0.384319	0.806087	-1.04695	-1.12147	1e-06	1e-06	1e-06	1e-06	1e-06	1e-06	-0.652172
IQGAP1	other	-3.48	1e-06	-0.414635	1e-06	-0.200716	1e-06	1e-06	1e-06	1e-06	1e-06	-0.724	1e-06	1e-06	-0.432	-0.479161	1e-06	0.574847	1e-06	1e-06	1e-06	1e-06	1e-06	1e-06	1e-06	1e-06	0.572626	1e-06	0.47336	0.401654	1e-06	1e-06	1e-06	1e-06	1e-06	1e-06	1e-06	-2.87873
Irgm1	other	1e-06	1e-06	1e-06	1e-06	1e-06	1e-06	1e-06	1e-06	1e-06	1e-06	1e-06	1e-06	1e-06	1e-06	1e-06	1e-06	1e-06	1e-06	1e-06	1e-06	1e-06	1e-06	1e-06	1e-06	1e-06	1.0042	1e-06	1e-06	1e-06	1e-06	1e-06	1e-06	1e-06	1e-06	1e-06	1.97792	2.98215
IRGQ	other	0.867	1e-06	-0.344289	-0.214699	1e-06	1e-06	1e-06	1.66216	0.565278	1e-06	1e-06	1e-06	1e-06	1e-06	1e-06	1e-06	1e-06	1e-06	1e-06	1e-06	1e-06	1e-06	1e-06	1e-06	1e-06	1e-06	1e-06	1e-06	1e-06	-0.823221	1e-06	1e-06	1e-06	1e-06	1e-06	1e-06	2.40084
ISG15	other	-1.14	1e-06	-0.326405	0.794227	0.71058	1.27681	1e-06	1e-06	0.621662	0.606338	4.53	1.30516	-4.5377	1e-06	1e-06	-0.804	1e-06	1e-06	1e-06	1e-06	1.1817	1.77324	1e-06	1e-06	1e-06	1e-06	1e-06	1e-06	1e-06	5.15497	1e-06	1.63896	-1.9941	3.80033	1e-06	1e-06	15.2446
ITGAE	other	2.33	1e-06	1e-06	1e-06	-0.449479	0.300583	-0.764	-0.341311	1e-06	1e-06	-0.299	1e-06	0.240737	0.334	0.458266	1.07	-0.340517	1e-06	1e-06	1e-06	1e-06	1e-06	1e-06	1e-06	1e-06	1e-06	1e-06	1e-06	1e-06	1e-06	1e-06	1e-06	1e-06	1e-06	1e-06	1e-06	2.5393
JAKMIP2	other	0.807	1e-06	1e-06	1e-06	1e-06	1e-06	1e-06	1e-06	1e-06	1e-06	1e-06	1e-06	1e-06	1e-06	1e-06	1e-06	1e-06	1e-06	1e-06	1e-06	1e-06	1e-06	1e-06	1e-06	1e-06	1e-06	1e-06	1e-06	1e-06	1e-06	1e-06	1e-06	1e-06	1e-06	1e-06	1e-06	0.807035
KBTBD11	other	1e-06	1e-06	-0.522891	-2.00415	-2.72749	-2.72165	1e-06	-0.841729	1e-06	1e-06	1e-06	1e-06	1e-06	1e-06	1e-06	1e-06	1e-06	1e-06	1e-06	1e-06	1e-06	1e-06	1e-06	1e-06	1e-06	1e-06	1e-06	1e-06	1e-06	1e-06	1e-06	1e-06	1e-06	1e-06	1e-06	1e-06	-7.7721
KDELC2	other	-0.674	1e-06	-1.18746	-0.850417	0.304945	0.41388	1e-06	1e-06	1e-06	1e-06	1e-06	1e-06	1e-06	0.366	0.416991	-0.839	1e-06	1e-06	1e-06	1e-06	1e-06	1e-06	1e-06	1e-06	1e-06	1e-06	1e-06	1e-06	1e-06	1e-06	1e-06	1e-06	1e-06	1e-06	1e-06	1e-06	0.325884
KIAA0232	other	0.855	1e-06	0.65101	0.985494	0.26841	-0.30691	1e-06	1e-06	1e-06	1e-06	-0.533	1e-06	1e-06	1e-06	1e-06	1e-06	-0.62188	1e-06	1e-06	1e-06	1e-06	1e-06	1e-06	1e-06	1e-06	1e-06	1e-06	1e-06	1e-06	-1.69137	1e-06	1e-06	1e-06	1e-06	1e-06	1e-06	-1.69524
KIAA1522	other	-2.33	1e-06	0.343638	-1.3642	-1.16305	-0.668752	1e-06	-0.897466	1e-06	1e-06	1e-06	1e-06	1e-06	1e-06	1e-06	0.433	1.11013	1e-06	1e-06	1e-06	1e-06	1e-06	-1.34	-1.30759	1e-06	1e-06	1e-06	1e-06	1e-06	1e-06	1e-06	1e-06	1e-06	1e-06	1e-06	1e-06	-7.87154
KLHL24	other	1.5	1e-06	-1.08382	-3.75081	-3.72105	-3.02209	1e-06	1e-06	-0.601494	1e-06	1e-06	1e-06	1e-06	-0.613	-0.174529	0.322	-0.379285	1e-06	1e-06	1e-06	1e-06	1e-06	1e-06	1e-06	1e-06	1e-06	1e-06	1e-06	1e-06	-0.43744	1e-06	1e-06	1e-06	1e-06	1e-06	1e-06	-9.79385
KLHL7	other	-2.97	0.331176	-1.06436	-1.98174	-1.76731	0.888803	-0.887	1e-06	1e-06	1e-06	1e-06	1e-06	1e-06	0.199	-0.125537	0.441	1e-06	1e-06	1e-06	1e-06	1e-06	1e-06	1e-06	1e-06	1e-06	-0.342469	1e-06	1e-06	0.453279	-0.521369	1e-06	1e-06	1e-06	1e-06	1e-06	1e-06	-5.21778
KRR1	other	1.92	1e-06	-0.245947	1e-06	1e-06	0.547311	-0.874	-2.13997	1e-06	1e-06	1e-06	1e-06	1e-06	1e-06	1e-06	1e-06	-1.11679	1e-06	1e-06	1e-06	1e-06	1e-06	1e-06	1e-06	1e-06	0.715455	-0.336814	1e-06	1e-06	-0.414451	1e-06	1e-06	1e-06	1e-06	1e-06	1e-06	-1.45328
KRT14	other	3.49	1e-06	1e-06	1e-06	1e-06	1e-06	0.997	1e-06	1e-06	1e-06	1e-06	1e-06	1e-06	1e-06	1e-06	1e-06	1e-06	1e-06	1e-06	1e-06	1e-06	1e-06	1e-06	1e-06	1e-06	1e-06	1e-06	1e-06	1e-06	1e-06	1e-06	1e-06	1e-06	1e-06	1e-06	1e-06	4.48703
LAMC3	other	0.912	-0.255458	1e-06	-0.25693	-0.243902	0.197453	-1.66	1e-06	-2.54298	1e-06	1e-06	1e-06	1e-06	1e-06	1e-06	1e-06	1e-06	1e-06	1e-06	1e-06	1e-06	1e-06	1e-06	1e-06	1e-06	1e-06	1e-06	1e-06	1e-06	1e-06	1e-06	1e-06	1e-06	1e-06	1.38284	1e-06	-2.46694
LGALS3	other	1.45	1e-06	0.577564	0.267661	-0.339269	-1.46664	1e-06	1e-06	1e-06	1e-06	1e-06	1e-06	1e-06	1e-06	1e-06	1e-06	1e-06	1e-06	1e-06	1e-06	1e-06	1e-06	1e-06	1e-06	1e-06	-1.53229	0.703295	-0.84175	-0.743554	1e-06	1e-06	1e-06	1e-06	1e-06	1e-06	1e-06	-3.08008
LILRB4	other	1e-06	1e-06	0.123588	1e-06	-0.222046	-0.176422	1e-06	1e-06	1e-06	1e-06	1e-06	1e-06	1e-06	1e-06	1e-06	1e-06	1e-06	1e-06	1e-06	1e-06	1e-06	1e-06	1e-06	1e-06	1e-06	1e-06	1e-06	1e-06	1e-06	1.21351	1e-06	1e-06	1e-06	1e-06	1e-06	1e-06	0.691491
LIMS1	other	1.29	1e-06	-0.630477	-0.987544	-0.809558	-0.797616	1e-06	-1.60038	1e-06	1e-06	1e-06	1e-06	1e-06	-0.48	-0.176007	1e-06	1e-06	1e-06	1e-06	1e-06	1e-06	1e-06	1e-06	0.459523	1e-06	-0.365146	1e-06	-0.617093	1e-06	1e-06	1e-06	1e-06	1e-06	1e-06	1e-06	1e-06	-3.45332
LMAN1	other	-2.05	1e-06	-1.34139	1e-06	0.344673	0.959952	1e-06	1e-06	1e-06	1e-06	1e-06	1e-06	1e-06	0.149	1e-06	1e-06	1e-06	1e-06	1e-06	-0.694	1e-06	1e-06	1e-06	1e-06	1e-06	-0.641326	-0.224469	0.444716	-0.587776	1e-06	1e-06	1e-06	1e-06	1e-06	1e-06	1e-06	-0.957818
LRP2BP	other	0.601	1e-06	-0.230566	0.211292	-0.20343	1e-06	1e-06	1e-06	1e-06	1e-06	1e-06	1e-06	1e-06	1e-06	1e-06	1e-06	1e-06	1e-06	1e-06	1e-06	1e-06	1e-06	1e-06	1e-06	1e-06	1e-06	1e-06	1e-06	1e-06	1e-06	1e-06	1e-06	1e-06	1e-06	1e-06	1e-06	0.83946
LRP4	other	-1.26	1e-06	1.66648	0.626574	1e-06	0.369704	1e-06	1e-06	1e-06	1e-06	1e-06	1e-06	1e-06	1e-06	1e-06	1e-06	1e-06	1e-06	1e-06	1e-06	1e-06	1e-06	1e-06	1e-06	1e-06	1e-06	1e-06	1e-06	1e-06	-0.705411	1e-06	1e-06	1e-06	1e-06	-0.953513	1e-06	-3.58909
LRRC18	other	0.812	1e-06	1e-06	1e-06	1e-06	-0.290652	1e-06	-1.97834	1e-06	1e-06	1e-06	1e-06	1e-06	1e-06	1e-06	1e-06	1e-06	1e-06	1e-06	1e-06	1e-06	1e-06	1e-06	1e-06	1e-06	1e-06	1e-06	1e-06	1e-06	1e-06	1e-06	1e-06	1e-06	1e-06	1e-06	1e-06	-1.45696
LSM3	other	0.36	1e-06	-0.737881	-0.652987	-0.379902	1e-06	1e-06	1e-06	1e-06	1e-06	1e-06	1e-06	1e-06	0.466	0.355711	1e-06	-0.431189	1e-06	1e-06	1e-06	1e-06	1e-06	1e-06	0.37199	1e-06	1e-06	1e-06	0.688553	1e-06	-0.391756	1e-06	1e-06	1e-06	1e-06	1e-06	1e-06	1.12433
LTBP1	other	0.449	1e-06	-1.19965	-1.89712	-1.83174	-1.14058	1e-06	1e-06	1e-06	1e-06	1e-06	1e-06	1e-06	1e-06	1e-06	1e-06	1e-06	1e-06	1e-06	1e-06	1e-06	1e-06	1e-06	1e-06	1e-06	0.831272	1e-06	1e-06	1.1418	1e-06	1e-06	1e-06	1e-06	1e-06	1e-06	1e-06	-1.24768
LTBP2	other	0.833	1e-06	1e-06	1e-06	1e-06	0.453424	1e-06	1e-06	1e-06	1e-06	1e-06	1e-06	1e-06	-0.492	-0.188385	1.05	1e-06	1e-06	1e-06	1e-06	1e-06	1e-06	1e-06	1e-06	1e-06	-0.707418	1e-06	-0.743205	1e-06	1e-06	1e-06	1e-06	-1.79421	1e-06	-1.90443	1e-06	-3.49319
LY6E	other	-2.25	1e-06	1e-06	-0.444736	-0.701275	0.316978	1e-06	1e-06	1e-06	1e-06	2	0.31158	-2.00488	1e-06	0.273191	-1.64	1e-06	1e-06	1e-06	1e-06	1e-06	1e-06	1e-06	1e-06	1e-06	1e-06	1e-06	1e-06	1e-06	3.47907	1e-06	1e-06	1e-06	3.51275	1e-06	1e-06	2.8527
MAD2L1	other	-1.79	1e-06	-1.24109	-0.837278	0.680302	2.26462	-1.25	1e-06	1e-06	1e-06	1e-06	1e-06	1e-06	0.702	0.680173	1e-06	-0.696238	1e-06	1e-06	1e-06	1e-06	1e-06	1e-06	0.320567	1e-06	1e-06	-0.290477	1e-06	1e-06	1e-06	1e-06	1e-06	1e-06	-2.23897	-0.853654	1e-06	-2.06784
MAGEB5	other	1e-06	1e-06	0.512719	1e-06	-0.81737	-1.32721	1e-06	1e-06	1e-06	1e-06	1e-06	1e-06	1e-06	1e-06	1e-06	1e-06	1e-06	1e-06	1e-06	1e-06	1e-06	1e-06	1e-06	1e-06	1e-06	1e-06	1e-06	1e-06	1e-06	1e-06	1e-06	1e-06	1e-06	1e-06	1e-06	1e-06	-2.65727
MAP1LC3B	other	0.785	1e-06	-0.811402	1.04169	0.665146	1e-06	1e-06	1e-06	1e-06	1e-06	1e-06	1e-06	1e-06	0.127	1e-06	1e-06	1.45465	1e-06	1e-06	1e-06	1e-06	1e-06	1e-06	1e-06	1e-06	1e-06	1e-06	1e-06	1e-06	1e-06	1e-06	1e-06	1e-06	1e-06	1e-06	1e-06	4.88492
MAPK8IP1	other	1e-06	1e-06	1e-06	1e-06	0.863359	1e-06	-0.781	1.33529	1e-06	-2.3453	1e-06	1e-06	1e-06	1e-06	1e-06	1e-06	1e-06	1e-06	1e-06	1e-06	1e-06	1e-06	1e-06	1e-06	1e-06	1e-06	1e-06	0.345192	1e-06	1e-06	1e-06	1e-06	1e-06	1e-06	1e-06	1e-06	-0.58242
Marcks	other	-2.35	1e-06	-0.523526	-0.319592	-0.522268	-0.401424	1e-06	0.576886	0.411955	1e-06	1e-06	0.475919	1e-06	-0.275	-0.322392	-0.279	-0.477375	1e-06	1e-06	1e-06	1e-06	1e-06	1e-06	1e-06	1e-06	1.76643	-0.335309	0.863135	1e-06	3.54485	1e-06	1e-06	1e-06	1e-06	1e-06	1e-06	2.88037
MARCKSL1	other	-2.55	1e-06	1e-06	-1.06537	-1.01199	1e-06	1e-06	1e-06	1e-06	1e-06	-0.347	1e-06	1e-06	-0.242	-0.23705	0.543	1e-06	1e-06	1e-06	1e-06	1e-06	1e-06	1e-06	1e-06	1e-06	1.41574	1e-06	0.654934	1.1097	3.17084	-1.43066	-1.27651	1e-06	3.49341	1e-06	4.34099	6.56806
MBTD1	other	0.889	1e-06	-0.298936	1e-06	-0.562072	1e-06	1e-06	1e-06	1e-06	1e-06	1e-06	1e-06	1e-06	1e-06	1e-06	1e-06	1e-06	1e-06	1e-06	1e-06	1e-06	1e-06	1e-06	1e-06	1e-06	1e-06	1e-06	1e-06	0.544756	1e-06	1e-06	1e-06	1e-06	1e-06	1e-06	1e-06	1.17065
MCMBP	other	-3.71	1e-06	-0.262964	0.622441	0.682552	0.519686	1e-06	0.613579	0.504191	0.369557	-0.291	1e-06	1e-06	1e-06	-0.202191	1e-06	1e-06	1e-06	1e-06	1e-06	1e-06	1e-06	1e-06	1e-06	1e-06	1e-06	1e-06	1e-06	1e-06	1e-06	1e-06	1e-06	1e-06	1e-06	1e-06	1e-06	-0.628194
MED31	other	1.8	-0.269327	-0.674506	1e-06	1e-06	1e-06	1e-06	-0.466243	1e-06	1e-06	1e-06	1e-06	1e-06	1e-06	1e-06	1e-06	0.962621	1e-06	1e-06	1e-06	1e-06	1e-06	1e-06	1e-06	1e-06	-0.311214	1e-06	1e-06	1e-06	-0.559611	1e-06	1e-06	1e-06	1e-06	1e-06	1e-06	1.83076
METRNL	other	-1.4	-0.525256	0.629807	0.485944	-0.369086	-1.38473	1e-06	1e-06	1e-06	-1.00183	1e-06	1e-06	1e-06	-0.133	1e-06	0.494	1.63288	1e-06	1e-06	1e-06	1e-06	1e-06	1e-06	1e-06	1e-06	-0.744093	1e-06	1e-06	-1.5299	1e-06	1e-06	1e-06	1e-06	1e-06	1e-06	1e-06	-5.10486
MEX3C	other	0.803	1e-06	0.45164	0.690282	1e-06	-0.40135	1e-06	1e-06	1e-06	1e-06	1e-06	1e-06	1e-06	1e-06	1e-06	1e-06	1e-06	1e-06	1e-06	1e-06	1e-06	1e-06	1e-06	1e-06	1e-06	1e-06	1e-06	1e-06	1e-06	1e-06	1e-06	1e-06	1e-06	1e-06	1e-06	1e-06	0.640324
MFGE8	other	1e-06	1e-06	-0.841336	-1.5877	-1.23164	-0.798526	1e-06	1e-06	1e-06	1e-06	1e-06	1e-06	1e-06	-0.284	1e-06	0.272	1e-06	1e-06	1e-06	1e-06	1e-06	1e-06	1e-06	1e-06	1e-06	-0.592569	1e-06	1e-06	1e-06	1e-06	1e-06	1e-06	1e-06	1e-06	1e-06	1e-06	-3.38107
MFSD11	other	1.72	1e-06	-0.456024	1e-06	-0.175784	1e-06	1e-06	1e-06	1e-06	1e-06	1e-06	1e-06	1e-06	1e-06	1e-06	1e-06	-0.435356	1e-06	1e-06	1e-06	1e-06	1e-06	1e-06	1e-06	1e-06	1e-06	1e-06	1e-06	1e-06	-0.428575	1e-06	1e-06	1e-06	1e-06	1e-06	1e-06	1.13634
MID1	other	-1.26	1e-06	-0.637733	-0.566152	-0.86982	-1.15316	1e-06	1e-06	1e-06	-0.727457	0.246	0.173486	1e-06	-0.166	-0.415101	-0.404	0.571218	1e-06	1e-06	1e-06	1e-06	1e-06	1e-06	0.186433	1e-06	1e-06	0.69561	-0.902574	-1.07955	-1.00532	1e-06	1e-06	1e-06	1e-06	1e-06	1e-06	-6.03864
MIR17HG	other	-1.97	1e-06	-0.326686	1e-06	1e-06	1e-06	1e-06	1e-06	2.37861	1e-06	1e-06	1e-06	1e-06	1e-06	1e-06	1e-06	1e-06	1e-06	1e-06	1e-06	1e-06	1e-06	1e-06	1e-06	1e-06	1e-06	1e-06	1e-06	1e-06	1e-06	1e-06	1e-06	1e-06	1e-06	1e-06	1e-06	0.735331
MKI67	other	-1.75	0.235798	-0.33995	-1.33673	0.546925	1.51085	-1.09	1e-06	1e-06	1e-06	1e-06	1e-06	0.807842	1e-06	0.173163	1e-06	1e-06	1.19975	1e-06	1e-06	1e-06	1e-06	1e-06	1e-06	1e-06	0.830718	-0.804508	1e-06	1e-06	-0.541851	1e-06	1e-06	1e-06	-5.16656	-2.49092	1e-06	-7.53556
MOSPD2	other	0.655	1e-06	1e-06	1e-06	-0.433129	1e-06	1e-06	1e-06	1e-06	1e-06	1e-06	1e-06	1e-06	1e-06	1e-06	-0.577	0.472029	1e-06	1e-06	1e-06	1e-06	1e-06	1e-06	1e-06	1e-06	-1.16388	1e-06	-1.20081	-0.606442	-0.736085	1e-06	1e-06	1e-06	1e-06	1e-06	1e-06	-3.59028
MRPL52	other	1e-06	1e-06	-1.28703	-1.13484	-0.685494	0.699925	1e-06	1e-06	1e-06	1e-06	1e-06	1e-06	1e-06	1e-06	0.145087	0.786	1e-06	1e-06	1e-06	1e-06	1e-06	0.943109	1e-06	1e-06	1e-06	0.421949	1e-06	1e-06	-0.722835	1e-06	1e-06	1e-06	1e-06	1e-06	1e-06	0.937594	2.67755
MRPS34	other	-0.717	1e-06	1e-06	-0.538554	-0.331696	0.782645	1e-06	-0.444409	1e-06	1e-06	1e-06	1e-06	1e-06	0.329	0.160571	1e-06	-0.355074	1e-06	1e-06	1e-06	1e-06	1e-06	1e-06	1e-06	1e-06	1e-06	1e-06	1e-06	1e-06	-1.81074	1e-06	1e-06	1e-06	1e-06	1e-06	1e-06	-2.92523
Mt1	other	1e-06	1e-06	1e-06	1e-06	1e-06	1e-06	1e-06	1e-06	1e-06	1e-06	1e-06	1e-06	1e-06	1e-06	1e-06	1e-06	1e-06	1e-06	1e-06	1e-06	1e-06	1e-06	1e-06	1e-06	1e-06	-0.57282	1e-06	-0.572201	-1.25754	1e-06	1e-06	1e-06	1e-06	1e-06	1e-06	1e-06	-2.40253
MTSS1	other	-1.53	1e-06	0.509077	-0.937114	-1.60488	-1.15241	1e-06	0.725925	-1.29429	-1.7935	-0.573	1e-06	0.921874	-0.621	-0.400767	0.375	-1.06612	1e-06	1e-06	1e-06	1e-06	1e-06	1e-06	1e-06	1e-06	1e-06	0.324318	1e-06	1e-06	1.99486	-1.21321	-2.80269	-1.52606	-2.75708	1e-06	-0.755087	-16.1943
MVP	other	-2.98	1e-06	-0.23949	-1.0182	-0.666255	1e-06	-1.04	1e-06	1e-06	0.709171	1e-06	1e-06	1e-06	-0.255	-0.231824	1e-06	1e-06	1e-06	1e-06	1e-06	1e-06	1e-06	1e-06	-0.549829	1e-06	1e-06	-0.277603	1e-06	-1.04832	1.27738	1e-06	1e-06	1e-06	1e-06	1e-06	0.955377	-4.88559
MYD88	other	1e-06	1e-06	0.213606	-0.906584	-0.671628	1e-06	1e-06	1e-06	1e-06	1e-06	2.41	0.765721	-2.41965	1e-06	1e-06	-1.58	-0.794569	1e-06	1e-06	1e-06	1e-06	1e-06	1e-06	-0.284125	1e-06	1e-06	1e-06	1e-06	-1.10232	1e-06	1e-06	1e-06	1e-06	1.61432	1e-06	0.56769	-2.61473
MYOM2	other	1e-06	1e-06	-0.31378	0.668455	0.351903	0.361368	-1.95	1e-06	1e-06	1e-06	1e-06	1e-06	1e-06	1e-06	1e-06	1e-06	-0.754563	1e-06	1e-06	1e-06	1e-06	1e-06	1e-06	1e-06	1e-06	1e-06	1e-06	1e-06	1e-06	-1.12245	1e-06	1e-06	1e-06	1e-06	1e-06	1e-06	-2.13148
Ncaph	other	-2.12	1e-06	0.900523	1.5574	1.62837	0.741005	-1.21	1e-06	1e-06	1e-06	1e-06	1e-06	1e-06	1e-06	1e-06	1e-06	1e-06	1e-06	1e-06	1e-06	1e-06	1e-06	1e-06	1e-06	1e-06	1e-06	1e-06	1e-06	1e-06	-5.1206	1e-06	1e-06	1e-06	1e-06	1e-06	1e-06	-5.42432
NCAPH2	other	-0.685	1e-06	-0.335827	0.559752	1.06721	0.759575	1e-06	1e-06	1e-06	1e-06	1e-06	1e-06	1e-06	1e-06	1e-06	1e-06	1e-06	1e-06	1e-06	1e-06	1e-06	1e-06	1e-06	1e-06	1e-06	-0.36926	1e-06	0.269925	-0.298934	1e-06	1e-06	1e-06	1e-06	1e-06	-0.572905	1e-06	1.06622
NCOA5	other	1e-06	1e-06	1.00545	1.18348	0.852682	0.562148	1e-06	1e-06	1e-06	1e-06	1e-06	1e-06	1e-06	0.303	0.233116	0.555	1e-06	1e-06	1e-06	1e-06	1e-06	1e-06	1e-06	1e-06	1e-06	1e-06	-0.417375	0.537816	1e-06	1e-06	1e-06	1e-06	1e-06	1e-06	1e-06	1e-06	2.80444
Neat1	other	1e-06	1e-06	1e-06	-2.0814	-1.54681	-1.37151	1e-06	1e-06	1e-06	1e-06	1e-06	1e-06	1e-06	1e-06	1e-06	1e-06	1e-06	1e-06	1e-06	1e-06	1e-06	1e-06	1e-06	1e-06	1e-06	-0.272661	1e-06	1e-06	1e-06	1e-06	1e-06	1e-06	1e-06	1e-06	1e-06	1e-06	-5.27235
NEDD9	other	0.848	1e-06	0.810764	0.947684	0.951507	-0.704259	1e-06	0.459195	1e-06	1e-06	1e-06	0.393624	1e-06	1e-06	-0.354294	-0.468	1.8184	1e-06	1e-06	1e-06	1e-06	1e-06	1e-06	1e-06	1e-06	-0.74434	-0.736901	-1.07868	0.291531	1e-06	1e-06	1e-06	1e-06	-2.5733	-0.888614	1e-06	-2.64918
NET1	other	0.699	1e-06	0.690806	0.571176	1.13769	1.56417	-1.08	-0.491676	1e-06	1e-06	1e-06	1e-06	0.802614	1e-06	0.17418	1e-06	0.341855	1e-06	1e-06	1e-06	1e-06	1e-06	1e-06	1e-06	1e-06	1e-06	0.44254	-1.0566	1e-06	2.84869	1e-06	1e-06	1e-06	1e-06	1e-06	1e-06	5.26286
NISCH	other	-1.44	1e-06	0.495575	1e-06	1e-06	-0.411832	1e-06	-0.440819	1e-06	1e-06	-0.324	1e-06	1e-06	-0.582	-0.725509	0.599	1e-06	1e-06	1e-06	1e-06	1e-06	1e-06	1e-06	1e-06	1e-06	-0.654846	1e-06	-0.758411	1e-06	-1.31895	1e-06	-1.22478	1e-06	1e-06	1e-06	1e-06	-7.7777
NLRP3	other	0.544	1e-06	0.092033	1e-06	1e-06	1e-06	1e-06	1e-06	-1.80385	1e-06	1e-06	1e-06	1e-06	1e-06	1e-06	1e-06	1e-06	1e-06	1e-06	1e-06	1e-06	1e-06	1e-06	1e-06	1e-06	1e-06	1e-06	1e-06	1e-06	-3.15173	1e-06	1e-06	1e-06	1e-06	1e-06	1.43619	-3.06738
NLRP5	other	1e-06	1e-06	1.85057	1.66172	2.72601	1e-06	1e-06	1e-06	1e-06	1e-06	1e-06	1e-06	1e-06	1e-06	-0.118841	1e-06	1e-06	1e-06	1e-06	1e-06	1e-06	1e-06	1e-06	1e-06	1e-06	0.392953	1e-06	0.566661	0.56128	1e-06	1e-06	1e-06	1e-06	1e-06	1e-06	1e-06	3.93924
Oas1b	other	1e-06	1e-06	1e-06	1e-06	1e-06	1e-06	1e-06	1e-06	1e-06	1e-06	1e-06	1e-06	1e-06	1e-06	1e-06	1e-06	1e-06	1e-06	1e-06	1e-06	1e-06	1e-06	1e-06	1e-06	1e-06	0.337245	1e-06	0.384016	1e-06	1e-06	1e-06	1e-06	1e-06	1e-06	1e-06	1e-06	0.721295
OLFM4	other	1e-06	1e-06	1e-06	1e-06	1e-06	1e-06	1.03	1e-06	1e-06	1e-06	1e-06	1e-06	1e-06	1e-06	1e-06	1e-06	1e-06	1e-06	1e-06	1e-06	1e-06	1e-06	1e-06	1e-06	1e-06	1e-06	1e-06	1e-06	1e-06	1e-06	1e-06	1e-06	1e-06	1e-06	1e-06	1e-06	1.03004
ORAI2	other	2.28	1e-06	1e-06	1e-06	0.562085	0.652464	1e-06	-0.522954	1e-06	1e-06	1e-06	1e-06	1e-06	0.317	1e-06	1e-06	-0.4587	1e-06	1e-06	1e-06	1e-06	1e-06	1e-06	1e-06	1e-06	1e-06	1e-06	1e-06	1e-06	1.1606	1e-06	1e-06	1e-06	1e-06	1e-06	1e-06	3.99052
OSGIN2	other	-1.08	1e-06	0.188114	0.272631	1e-06	-0.354192	1e-06	1.32331	0.964473	1e-06	0.425	0.336626	1e-06	1e-06	1e-06	1e-06	1.85795	1e-06	1e-06	1e-06	1e-06	1e-06	1e-06	0.269783	1e-06	-0.434055	1e-06	-0.741477	-0.418382	1.33809	1e-06	1e-06	1e-06	1e-06	1e-06	1e-06	3.57167
PARD6G	other	-1.47	1e-06	-1.62251	-5.36217	-4.48725	-3.45016	1e-06	1e-06	1.88115	1e-06	1e-06	1e-06	1e-06	1e-06	1e-06	1e-06	1e-06	1e-06	1e-06	1e-06	1e-06	1e-06	1e-06	1e-06	1e-06	0.334136	1e-06	1e-06	1.00865	1e-06	1e-06	1e-06	1e-06	1e-06	1e-06	1e-06	-9.9231
PARVA	other	-1.3	1e-06	-0.562353	-1.33524	-0.946188	-0.938076	1e-06	1e-06	1e-06	-0.37065	1e-06	1e-06	1e-06	1e-06	-0.137136	1e-06	0.228452	1e-06	1e-06	1e-06	1e-06	1e-06	1e-06	1e-06	1e-06	1e-06	0.389748	-0.504847	1e-06	1e-06	1e-06	1e-06	1e-06	1e-06	1e-06	1e-06	-4.35156
PARVB	other	-1.19	1e-06	0.537623	0.780196	0.227841	0.3694	1e-06	1e-06	1e-06	1e-06	1e-06	1e-06	1e-06	0.306	0.210937	0.365	0.715601	1e-06	1e-06	1e-06	1e-06	1e-06	1e-06	1e-06	1e-06	-0.552137	1e-06	-0.629985	-1.08302	-1.26186	1e-06	1e-06	1e-06	1e-06	1e-06	1e-06	-2.27963
PCDH7	other	-3.97	1e-06	-0.278984	-0.625715	-0.464378	0.789756	-2.08	-2.57367	-1.49377	1.41105	0.425	2.20887	-0.407826	0.505	0.742897	-0.634	-0.303524	1e-06	1e-06	1e-06	1e-06	1e-06	1e-06	0.371726	1e-06	0.713577	1e-06	-0.664608	1.23196	1e-06	1e-06	1.83958	1e-06	1e-06	1e-06	1e-06	-2.69907
PCDHB7	other	1e-06	1e-06	1e-06	-0.0964577	1e-06	1e-06	1e-06	1e-06	1e-06	1e-06	1e-06	1e-06	1e-06	1e-06	1e-06	1e-06	1e-06	1e-06	1e-06	1e-06	1e-06	1e-06	1e-06	1e-06	1e-06	1e-06	1e-06	1e-06	1e-06	1e-06	1e-06	1e-06	1e-06	1e-06	1e-06	1e-06	-0.0964227
PCF11	other	2.03	1e-06	1.12403	2.98874	2.17619	1e-06	1e-06	1e-06	1e-06	1e-06	0.128	1e-06	-0.288028	1e-06	1e-06	1e-06	1.75255	1e-06	1e-06	1e-06	1e-06	1e-06	1e-06	1e-06	1e-06	1e-06	1e-06	1e-06	1e-06	1e-06	1e-06	1e-06	1e-06	1e-06	1e-06	1e-06	7.66345
PCP4	other	1e-06	1e-06	1e-06	0.324559	1e-06	1e-06	1e-06	1e-06	1e-06	1e-06	1e-06	1e-06	1e-06	1e-06	1e-06	1e-06	1e-06	1e-06	1e-06	1e-06	1e-06	1e-06	1e-06	1e-06	1e-06	1e-06	1e-06	1e-06	1e-06	1e-06	1e-06	1e-06	1e-06	1e-06	1e-06	1e-06	0.324594
PDPN	other	0.637	1e-06	-0.436497	1e-06	0.225853	0.933591	1e-06	0.570798	0.902378	0.42542	1e-06	1e-06	1e-06	1e-06	1e-06	1e-06	1e-06	1e-06	1e-06	1e-06	1e-06	1e-06	1e-06	1e-06	1e-06	-2.29535	1e-06	1e-06	1e-06	1.4315	1e-06	2.47304	-1.58031	3.84861	1e-06	0.470684	8.47974
PHF11	other	-1.52	0.180697	-0.585064	-0.891973	-0.807007	1e-06	1e-06	1e-06	0.770594	0.38162	2.37	1.09731	-2.54252	-0.263	-0.143485	-0.885	1e-06	1e-06	1e-06	1e-06	1e-06	1e-06	1e-06	1e-06	1e-06	1e-06	1e-06	1e-06	1e-06	1.66709	1e-06	1e-06	1e-06	1e-06	1e-06	1e-06	-0.00058356
PHF19	other	-1.74	1e-06	-0.556494	-0.328606	0.736006	1.90071	1e-06	1e-06	1e-06	1e-06	1e-06	1e-06	1e-06	-0.243	0.307527	0.265	-0.433682	1e-06	1e-06	1e-06	1e-06	1e-06	1e-06	1e-06	-0.208545	1e-06	1e-06	1e-06	1e-06	1e-06	1e-06	1e-06	1e-06	-2.5214	1e-06	1e-06	-1.70947
PHLDA1	other	-3.77	0.59118	1.85324	3.94509	3.60494	1.43217	-1.23	0.676149	1e-06	-0.452095	1e-06	0.600058	1e-06	0.871	0.246709	2.07	1.734	1e-06	1e-06	1e-06	1e-06	1e-06	0.843	0.704344	1e-06	1e-06	1e-06	-0.977447	0.689352	1e-06	-2.23665	-3.23651	1e-06	-3.87937	-0.585273	1e-06	-0.212588
PIK3AP1	other	0.513	1e-06	1e-06	1e-06	1e-06	1e-06	1e-06	-2.41479	1e-06	1e-06	1e-06	1e-06	1e-06	1e-06	1e-06	1e-06	1e-06	1e-06	1e-06	1e-06	1e-06	1e-06	1e-06	1e-06	1e-06	0.665874	1e-06	1e-06	1e-06	1e-06	1e-06	1e-06	1e-06	1e-06	1e-06	1e-06	-1.23589
PLEK	other	1.12	1e-06	1e-06	1e-06	1e-06	1e-06	1e-06	1e-06	1e-06	1e-06	1e-06	1e-06	1e-06	1e-06	1e-06	1e-06	1e-06	1e-06	1e-06	1e-06	1e-06	1e-06	1e-06	1e-06	1e-06	-0.674748	-0.851738	-0.719676	-0.930297	1e-06	1.97543	2.55583	1e-06	1e-06	1e-06	1e-06	2.47483
PLIN4	other	1e-06	1e-06	1.61277	-0.472583	-1.8922	-3.43146	1e-06	1e-06	1e-06	1e-06	1e-06	1e-06	1e-06	1e-06	1e-06	1e-06	1e-06	1e-06	1e-06	1e-06	1e-06	1e-06	1e-06	1e-06	1e-06	1e-06	1e-06	1e-06	1e-06	1e-06	1e-06	1e-06	1e-06	1e-06	1e-06	1e-06	-7.40898
Pmaip1	other	2.23	1e-06	1e-06	2.30654	2.54831	1.95992	-1.35	1.19211	0.451601	1e-06	1.53	1.96585	-2.04556	0.214	1e-06	1e-06	2.40378	-0.727703	1e-06	1e-06	1.6678	1.71057	1e-06	-0.256613	1e-06	1e-06	1e-06	-0.970054	-1.81694	3.77219	2.49252	1e-06	1e-06	1e-06	1e-06	1e-06	19.2783
PNRC1	other	-2.38	1e-06	-1.01252	-3.43124	-3.13792	-1.89389	1e-06	1e-06	1e-06	1e-06	1e-06	1e-06	-0.348297	1e-06	1e-06	1e-06	1e-06	1e-06	1e-06	1e-06	1e-06	1e-06	1e-06	0.20574	1e-06	1e-06	1e-06	1e-06	1e-06	1.27523	1e-06	1e-06	1e-06	3.00599	1e-06	1e-06	-5.69184
PPFIBP1	other	-1.46	1e-06	-0.814748	-1.487	-1.69932	-2.01156	1e-06	1e-06	-0.461787	1e-06	0.346	1e-06	1e-06	0.532	0.438973	-0.587	1e-06	1e-06	1e-06	1e-06	1e-06	1e-06	-0.539	-0.473293	1e-06	1e-06	1e-06	1e-06	1e-06	-2.55223	1e-06	1e-06	1e-06	-2.0601	-0.783407	1e-06	-11.983
PPP1R10	other	3.72	1e-06	1.35742	2.67113	2.52833	1.09932	1e-06	1e-06	1e-06	1e-06	1e-06	1e-06	1e-06	1e-06	1e-06	0.407	2.17065	1e-06	1e-06	1e-06	1e-06	1e-06	1e-06	-0.261527	1e-06	-0.912574	-0.654456	1e-06	1e-06	-0.462722	1e-06	1e-06	1e-06	1e-06	1e-06	1e-06	8.94775
PRRC1	other	-1.4	1e-06	-0.595918	-0.574167	-0.675044	0.247936	1e-06	1e-06	1e-06	1e-06	1e-06	1e-06	1e-06	1e-06	-0.18688	1e-06	-0.5845	1e-06	1e-06	1e-06	1e-06	1e-06	1e-06	1e-06	1e-06	1e-06	1e-06	1e-06	1e-06	1e-06	1e-06	1e-06	1e-06	1e-06	1e-06	1e-06	-2.57671
PSMD8	other	-1.18	1e-06	-0.204018	-0.369935	1e-06	0.642516	1e-06	1e-06	1e-06	1e-06	1e-06	1e-06	1e-06	0.259	0.282748	0.318	0.502099	1e-06	1e-06	1e-06	1e-06	1e-06	1e-06	0.225568	1e-06	1e-06	1e-06	1e-06	1e-06	1e-06	1e-06	1e-06	1e-06	1e-06	1e-06	1e-06	0.884042
PSME1	other	-1.04	1e-06	-1.00556	-1.24211	-1.36852	1e-06	1e-06	1e-06	1e-06	0.55197	0.752	0.540866	-0.832901	-0.358	-0.354134	-0.604	-0.239596	1e-06	1e-06	1e-06	1e-06	1e-06	1e-06	1e-06	1e-06	1e-06	1e-06	1e-06	-0.872139	1.34256	1e-06	1e-06	1e-06	1e-06	1.26284	1.15532	-0.300267
PSTPIP1	other	0.729	1e-06	1e-06	1e-06	1e-06	1e-06	1e-06	1e-06	1e-06	1e-06	1e-06	1e-06	1e-06	1e-06	1e-06	1e-06	1e-06	1e-06	1e-06	1e-06	1e-06	1e-06	1e-06	1e-06	1e-06	1e-06	1e-06	1e-06	1e-06	-1.00299	1e-06	-0.862855	1.44876	1e-06	1e-06	1e-06	0.311942
PTX3	other	-2.7	1e-06	1e-06	1.19299	1.11091	0.786725	-1.1	0.790841	1e-06	1e-06	1e-06	-0.416564	1e-06	1e-06	-0.879158	-0.477	-0.555753	1e-06	1e-06	1e-06	1e-06	1e-06	1e-06	0.287757	0.486149	1e-06	1e-06	-1.53205	-1.2778	1e-06	1e-06	1e-06	-1.51126	3.3047	1e-06	1e-06	-2.48949
Pvr	other	-0.982	1e-06	-0.738796	1.59803	1.44476	0.724333	1e-06	1e-06	1e-06	0.820113	1e-06	1e-06	1e-06	0.433	0.360864	-0.518	1e-06	1e-06	1e-06	1e-06	1e-06	1e-06	1e-06	1e-06	1e-06	-0.69986	-0.740552	-1.23497	-0.659059	1.12697	1e-06	1e-06	1e-06	2.52964	1e-06	1.02939	5.97147
R3HDM1	other	-0.905	0.233979	0.627409	1e-06	-0.207096	0.511984	1e-06	1e-06	1e-06	1e-06	1e-06	1e-06	1e-06	1e-06	1e-06	1e-06	0.393446	1e-06	1e-06	1e-06	1e-06	1e-06	1e-06	-0.188273	1e-06	1e-06	1e-06	1e-06	-0.719458	-0.630908	1e-06	1e-06	1e-06	1e-06	1e-06	1e-06	-2.13871
RAB11FIP1	other	-1.35	1e-06	-0.253302	-0.699723	-1.98774	-1.99845	3.26	-2.15342	-2.0209	-1.07841	1e-06	1e-06	1e-06	-0.442	-0.473534	0.281	-1.08776	1e-06	1e-06	1e-06	1e-06	1e-06	1e-06	0.871011	1e-06	1e-06	1e-06	1e-06	1e-06	1.07219	1e-06	1e-06	1e-06	1e-06	1e-06	1e-06	-7.55442
RAD23B	other	-1.35	1e-06	-0.830081	1e-06	0.234704	0.304805	1e-06	1e-06	1e-06	1e-06	1e-06	1e-06	1e-06	-0.197	-0.234135	-0.234	1e-06	1e-06	1e-06	1e-06	1e-06	1e-06	1e-06	0.460288	1e-06	1e-06	1e-06	1e-06	1e-06	1e-06	-1.99375	1e-06	1e-06	1e-06	1e-06	1e-06	-2.17898
RALGDS	other	-1.71	1e-06	1e-06	-0.750898	-1.2596	-1.13513	1e-06	1e-06	1e-06	1e-06	1e-06	0.754652	1e-06	1e-06	0.207985	0.287	-2.21646	1e-06	1e-06	1e-06	1e-06	1e-06	0.916	0.89223	1e-06	1e-06	1e-06	-1.01154	-1.18876	-2.14962	1e-06	1e-06	1e-06	1e-06	1e-06	3.84665	-4.51746
RANBP1	other	-0.369	1e-06	-0.395306	-0.323671	0.337163	1.27284	-0.837	1e-06	1e-06	1e-06	-0.217	1e-06	1e-06	0.275	0.325077	0.328	1e-06	1e-06	1e-06	1e-06	1e-06	1e-06	1e-06	0.308986	1e-06	0.438244	1e-06	1e-06	1e-06	-0.750329	1e-06	1e-06	1e-06	1e-06	1e-06	1e-06	1.18364
RAPGEF2	other	-2.29	1e-06	0.845598	1.28003	0.905291	1e-06	1e-06	0.38939	1e-06	-0.606797	1e-06	1e-06	1e-06	1e-06	1e-06	1e-06	1.04355	1e-06	1e-06	1e-06	1e-06	1e-06	1e-06	1e-06	1e-06	1e-06	1e-06	1e-06	1e-06	0.687008	1.62834	1e-06	1e-06	2.47433	1e-06	1e-06	4.66557
RAPH1	other	-0.882	-0.492268	-0.513731	0.624568	0.548131	0.475999	1e-06	1.03443	0.935527	0.515993	1e-06	1e-06	1e-06	-0.219	-0.397884	1e-06	1.18693	0.512985	1e-06	1e-06	1e-06	1e-06	1e-06	1e-06	1e-06	1e-06	1e-06	1e-06	1e-06	1e-06	1e-06	1e-06	1e-06	-3.12208	1e-06	1e-06	1.23509
Rasal2	other	-2.35	1e-06	1.05546	1.81206	1.65438	0.913683	2.23	1e-06	-0.452076	1e-06	1e-06	1e-06	1e-06	0.124	1e-06	1e-06	1e-06	1e-06	1e-06	1e-06	1e-06	1e-06	1e-06	1e-06	1e-06	1e-06	1e-06	1e-06	1e-06	-0.645097	1e-06	1e-06	1e-06	1e-06	1e-06	-0.742713	1.4888
RASGEF1B	other	0.625	1e-06	1e-06	-0.117122	1e-06	1e-06	1e-06	1e-06	1e-06	1e-06	1e-06	1e-06	1e-06	1e-06	1e-06	1e-06	1e-06	1e-06	1e-06	1e-06	1e-06	1e-06	1e-06	1e-06	1e-06	1e-06	1e-06	1e-06	1e-06	1e-06	1e-06	1e-06	1e-06	1e-06	1e-06	1e-06	0.507912
RASSF1	other	0.98	-0.256783	1.62771	1.75859	1.67032	0.542836	1e-06	1e-06	1e-06	1e-06	1e-06	1e-06	-0.507336	1e-06	-0.319136	1e-06	0.520199	1e-06	1e-06	1e-06	1e-06	1e-06	1e-06	0.208168	1e-06	1e-06	1e-06	1e-06	1e-06	1e-06	1e-06	1e-06	1e-06	1e-06	1e-06	1e-06	2.96918
RASSF4	other	-2.6	1e-06	2.69845	-2.2729	-2.37849	-1.60367	1e-06	-0.633393	1e-06	-1.64756	1e-06	1e-06	1e-06	1e-06	1e-06	1e-06	1e-06	1e-06	1e-06	1e-06	1e-06	1e-06	0.503	0.544533	1e-06	1e-06	1e-06	1e-06	1e-06	2.14307	1e-06	1e-06	1e-06	1.97743	1e-06	1e-06	-8.6664
Rbm38	other	-0.468	1e-06	1e-06	1e-06	1e-06	0.548204	1e-06	1e-06	1e-06	1e-06	-0.462	-0.235835	0.305464	0.25	1e-06	0.438	0.929788	1e-06	1e-06	1e-06	1e-06	1e-06	1e-06	1e-06	1e-06	1e-06	1e-06	1e-06	0.336263	-0.599961	1e-06	-1.40805	1e-06	1e-06	1e-06	1e-06	-0.366106
RBMS1	other	-1.92	1e-06	-0.537254	-0.478932	-0.480485	-0.341487	1e-06	1e-06	1e-06	1e-06	1e-06	0.416948	1e-06	0.136	-0.151977	-0.831	0.51134	1e-06	1e-06	1e-06	1e-06	1e-06	-0.605	-0.719591	1e-06	1e-06	-0.195546	1e-06	-0.669171	-0.609075	1.15196	2.06301	1e-06	1e-06	1e-06	1e-06	-2.18573
RCSD1	other	0.46	1e-06	-0.599748	-2.12969	-1.72131	-0.445466	1e-06	1e-06	1e-06	1e-06	1e-06	1e-06	1e-06	1e-06	1e-06	1e-06	1e-06	1e-06	1e-06	1e-06	1e-06	1e-06	1e-06	1e-06	1e-06	1e-06	1e-06	1e-06	1e-06	1e-06	1e-06	1e-06	1e-06	1e-06	0.854138	1e-06	-2.38254
REPIN1	other	0.983	1e-06	1.32834	0.959882	0.639871	0.590888	1e-06	1e-06	1e-06	1e-06	-0.281	1e-06	0.300684	1e-06	1e-06	1e-06	-0.779425	1e-06	1e-06	1e-06	1e-06	1e-06	1e-06	1e-06	1e-06	-0.45713	1e-06	0.492454	-0.32082	1.83152	1e-06	1e-06	1e-06	1e-06	1e-06	1e-06	2.63161
RFC4	other	-2.37	1e-06	-0.746224	-0.317051	0.640517	1.60432	-0.837	-0.435584	-0.631805	1e-06	1e-06	1e-06	1e-06	0.546	0.481033	1e-06	-0.76428	1e-06	1e-06	1e-06	1e-06	1e-06	1e-06	0.320782	1e-06	1e-06	-0.249495	1e-06	1e-06	1e-06	-2.34456	-1.56101	1.5349	1e-06	1e-06	1e-06	-3.63698
RGMB	other	-1.59	1e-06	-0.415957	1e-06	1e-06	0.470179	1e-06	0.519555	1e-06	1e-06	1e-06	1e-06	1e-06	1e-06	1e-06	-0.668	0.666345	1e-06	1e-06	1e-06	1e-06	1e-06	1e-06	0.461628	1e-06	1e-06	1e-06	1e-06	1e-06	1e-06	1e-06	1e-06	1e-06	1e-06	1e-06	1e-06	0.275693
RGS1	other	1e-06	1e-06	0.66543	0.496858	0.34833	0.270329	-1.99	-3.01375	1e-06	1e-06	1e-06	1e-06	1e-06	1e-06	1e-06	1e-06	1e-06	1e-06	1e-06	1e-06	1e-06	1e-06	1e-06	1e-06	1e-06	1e-06	1e-06	-1.29661	-1.95345	4.83807	1e-06	1e-06	1e-06	1e-06	1e-06	1e-06	-2.96563
RGS2	other	0.624	1e-06	0.509038	3.55556	3.05002	2.08099	1e-06	0.995725	0.852858	1e-06	-0.479	0.556978	0.854719	0.335	1e-06	-1.76	2.97812	1e-06	1e-06	1e-06	1.68598	1.48314	1e-06	1e-06	1e-06	0.91315	0.701924	0.8077	1.22609	1e-06	1e-06	-2.20185	1.16437	1e-06	1e-06	-1.91552	17.0009
RGS3	other	0.518	-0.3608	1.57791	1.09887	1.12002	0.541365	1e-06	0.621448	0.948935	1e-06	1e-06	1e-06	1e-06	-0.424	1e-06	1.3	-1.59259	1e-06	1e-06	1e-06	-1.32704	1e-06	1e-06	1e-06	1e-06	-0.850813	1e-06	1e-06	-1.35143	1e-06	1e-06	1e-06	1e-06	1e-06	1e-06	1e-06	-1.33592
RHPN1	other	0.6	1e-06	0.94081	0.563872	1.19885	-0.689965	1e-06	2.01498	1e-06	1e-06	1e-06	1e-06	1e-06	1e-06	1e-06	1e-06	1e-06	1e-06	1e-06	1e-06	1e-06	1e-06	1e-06	1e-06	1e-06	1e-06	0.231823	1e-06	1e-06	1e-06	1e-06	1e-06	1e-06	1e-06	1e-06	1e-06	2.97878
RNF121	other	1e-06	1e-06	1e-06	1e-06	0.270019	0.338136	-1	1e-06	1e-06	1e-06	1e-06	1e-06	1e-06	1e-06	1e-06	-0.596	-0.400726	1e-06	1e-06	1e-06	1e-06	1e-06	1e-06	0.517097	1e-06	1e-06	1e-06	0.597584	1e-06	1e-06	1e-06	1e-06	1e-06	1e-06	1e-06	1e-06	-0.273861
RNF145	other	0.834	0.417526	-0.507687	-0.397619	-0.591613	-0.523204	1e-06	0.675895	0.732862	1e-06	1e-06	1e-06	1e-06	1e-06	-0.224717	1e-06	-2.20937	1e-06	1e-06	1e-06	1e-06	1e-06	1e-06	1e-06	1e-06	1e-06	1e-06	1e-06	1e-06	1e-06	1e-06	1e-06	1e-06	1e-06	1e-06	1e-06	-0.778528
RNF166	other	-1.87	1e-06	1.10625	1.47025	0.513871	1e-06	1e-06	-0.845541	1e-06	1e-06	1e-06	1e-06	1e-06	1e-06	1e-06	-0.49	-0.604068	1e-06	1e-06	1e-06	1e-06	1e-06	1e-06	1e-06	1e-06	1e-06	-0.319887	1e-06	1e-06	1e-06	1e-06	1e-06	1e-06	-3.51588	1e-06	1e-06	-6.76748
RP9	other	2.19	1e-06	0.751979	1.71476	0.850184	0.606719	1e-06	-0.632955	1e-06	-0.408365	1e-06	1e-06	1e-06	0.328	0.477265	0.352	-0.313595	1e-06	1e-06	1e-06	1e-06	1e-06	1e-06	1e-06	1e-06	1e-06	1e-06	1e-06	1e-06	1e-06	1e-06	1e-06	1e-06	1e-06	1e-06	1e-06	4.41206
RPA2	other	-1.54	1e-06	-0.678425	-0.687793	-0.284055	0.36356	-0.924	-0.353629	1e-06	1e-06	1e-06	1e-06	1e-06	1e-06	0.253085	-0.639	-0.540019	1e-06	1e-06	1e-06	1e-06	1e-06	1e-06	1e-06	1e-06	0.360159	-0.64451	0.814662	0.730288	1e-06	1e-06	1e-06	1e-06	1e-06	1e-06	1e-06	-2.4128
RPL12	other	0.783	1e-06	1e-06	-0.664692	-0.626805	1e-06	1e-06	1e-06	1e-06	1e-06	1e-06	1e-06	1e-06	-0.329	-0.218651	1e-06	1e-06	1.123	1e-06	1e-06	1e-06	1e-06	1e-06	0.263757	1e-06	1e-06	0.235304	1e-06	-0.455185	1e-06	1e-06	1e-06	1e-06	1e-06	1e-06	1e-06	0.110759
RPL3	other	-0.961	1e-06	-0.268847	-0.784305	-0.30579	1e-06	1e-06	1e-06	1e-06	1e-06	1e-06	1e-06	1e-06	-0.2	1e-06	0.484	1e-06	1e-06	1e-06	1e-06	1e-06	1e-06	1e-06	0.164971	1e-06	-0.310668	1e-06	-0.259522	-0.35564	-0.750479	1e-06	1e-06	1e-06	1e-06	1e-06	1e-06	-3.00956
RPS27	other	2.52	1e-06	-0.42659	-0.652841	-0.828268	-0.535702	1e-06	1e-06	1e-06	1e-06	1e-06	1e-06	1e-06	1e-06	1e-06	1e-06	1e-06	1e-06	1e-06	1e-06	1e-06	1e-06	1e-06	1e-06	1e-06	1e-06	1e-06	1e-06	1e-06	1e-06	1e-06	1e-06	1e-06	1e-06	1e-06	1e-06	0.92981
RPS29	other	2.28	-0.241611	-0.818019	-1.39792	-2.20721	-1.96229	1e-06	1e-06	-0.612916	1e-06	1e-06	1e-06	1e-06	-0.486	-0.431635	0.635	0.316252	1e-06	1e-06	1e-06	1e-06	1e-06	-0.697	-0.83367	1e-06	1e-06	1e-06	1e-06	1e-06	1e-06	1e-06	1e-06	1e-06	1e-06	1e-06	1e-06	-4.82096
RRP9	other	-0.967	1e-06	0.45675	1.55568	1.37969	1.86818	-1.01	1e-06	0.518118	0.531342	1e-06	1e-06	1e-06	1e-06	1e-06	1e-06	1e-06	1e-06	1e-06	1e-06	1e-06	1e-06	1e-06	1e-06	1e-06	1e-06	1e-06	0.431132	1e-06	-1.04403	1e-06	1e-06	1e-06	1e-06	1e-06	1e-06	2.8064
RRS1	other	-1.5	-0.242136	1e-06	1.63832	1.73546	1.82814	-1.57	1e-06	1e-06	1e-06	-0.349	1e-06	0.391263	0.324	0.260968	-0.276	-1.56617	1e-06	1e-06	1e-06	1e-06	1e-06	1e-06	0.184772	1e-06	1e-06	-0.524893	0.379716	1e-06	-2.09106	1e-06	-2.23294	1e-06	1e-06	1e-06	1e-06	-3.60954
RTN4	other	-1.09	1e-06	-0.5351	0.814343	0.816301	0.621994	1e-06	1.19729	1e-06	1e-06	1e-06	1e-06	1e-06	0.141	-0.119909	1e-06	0.417542	1e-06	1e-06	1e-06	1e-06	1e-06	1e-06	0.296315	1e-06	1e-06	1e-06	1e-06	0.387834	1e-06	1e-06	1e-06	1e-06	1e-06	1e-06	-0.331751	3.68609
S100A10	other	0.563	1e-06	-0.793225	-1.72243	-1.84966	-1.04773	-0.914	-0.918379	1e-06	1e-06	1e-06	1e-06	1e-06	1e-06	-0.156557	0.462	-0.306317	1e-06	1e-06	1e-06	1e-06	1e-06	-0.579	-0.268281	1e-06	1e-06	-0.267287	1e-06	1e-06	0.927204	1e-06	1e-06	1e-06	1e-06	1e-06	1e-06	-5.28419
S100A11	other	1e-06	1e-06	1e-06	-0.936547	-0.914291	0.641473	-0.993	1e-06	1e-06	1e-06	0.188	1e-06	1e-06	0.201	0.138996	1e-06	1e-06	1e-06	1e-06	1e-06	1e-06	1e-06	1e-06	-0.482752	1e-06	1e-06	-0.150702	-0.618421	1e-06	1e-06	1e-06	1e-06	1e-06	1e-06	1e-06	1e-06	-2.92622
Saa3	other	1e-06	1e-06	1e-06	1e-06	1e-06	1e-06	1e-06	1e-06	1e-06	1e-06	1e-06	1e-06	1e-06	1e-06	1e-06	1e-06	1e-06	1e-06	1e-06	1e-06	1e-06	1e-06	1e-06	1e-06	1e-06	1e-06	1e-06	1e-06	1e-06	1e-06	1e-06	1e-06	1e-06	1e-06	1e-06	3.43825	3.43829
Samd9l	other	-3.61	1e-06	-0.331128	-1.19018	-0.87379	1e-06	1e-06	1.10647	1.57971	0.497532	1e-06	1e-06	1e-06	1e-06	1e-06	-1.68	-0.500981	1e-06	1e-06	1e-06	3.35012	3.04508	1e-06	1e-06	1e-06	1e-06	1e-06	1e-06	1e-06	1e-06	1e-06	1e-06	1e-06	2.85594	1.03877	1e-06	5.94982
SAMSN1	other	1e-06	1e-06	-0.230133	-0.387251	-0.627578	0.432023	-1.79	1.1191	1e-06	1e-06	-1.13	1e-06	1.96086	1e-06	1e-06	0.808	1e-06	1e-06	1e-06	1e-06	1e-06	1e-06	1e-06	1e-06	1e-06	1e-06	1e-06	1e-06	1e-06	1.68379	1e-06	1e-06	1e-06	2.37727	1e-06	1e-06	4.67638
SCAP	other	-2.09	1e-06	1e-06	-0.709892	-0.734604	1e-06	1e-06	1e-06	1e-06	1e-06	1e-06	1e-06	1e-06	1e-06	0.214112	1e-06	1e-06	1e-06	1e-06	1e-06	1e-06	1e-06	1e-06	-0.338638	1e-06	1e-06	1e-06	1e-06	1e-06	-0.658581	1e-06	1e-06	1e-06	1e-06	1e-06	1e-06	-4.31757
SCUBE2	other	1.96	1e-06	-0.103506	1e-06	-0.497271	1e-06	1e-06	1e-06	1e-06	1e-06	1e-06	1e-06	1e-06	1e-06	1e-06	1e-06	1e-06	1e-06	1e-06	1e-06	1e-06	1e-06	1e-06	1e-06	1e-06	0.316978	0.232957	1e-06	1e-06	1e-06	1e-06	1e-06	1e-06	1e-06	1e-06	1e-06	2.1162
SDC2	other	-2.8	1e-06	-0.479226	0.689774	0.42757	1e-06	1e-06	1e-06	-1.03179	-1.51029	1e-06	1e-06	1e-06	1e-06	1e-06	1e-06	1e-06	1e-06	1e-06	1e-06	1e-06	1e-06	1e-06	1e-06	1e-06	1e-06	-0.281276	1e-06	0.708314	-2.05819	1e-06	1e-06	-2.63146	1e-06	1e-06	1e-06	-8.0081
SDC4	other	0.373	0.231136	0.680127	1.25844	0.927548	-0.365962	1e-06	2.18945	1.05336	1e-06	-0.44	-0.465228	1e-06	-0.22	1e-06	1e-06	0.346106	1e-06	1e-06	1e-06	1e-06	1e-06	1e-06	1e-06	1e-06	0.406946	0.43844	1e-06	1e-06	1e-06	1e-06	1e-06	1e-06	1e-06	1e-06	1e-06	5.05313
SDE2	other	1.52	1e-06	1e-06	1e-06	1e-06	1e-06	1e-06	0.584201	1e-06	1e-06	1e-06	1e-06	1e-06	1e-06	1e-06	-0.531	0.83228	1e-06	1e-06	1e-06	1e-06	1e-06	1e-06	1e-06	1e-06	1e-06	1e-06	1e-06	1e-06	1e-06	1e-06	1e-06	1e-06	1e-06	1e-06	1e-06	2.40551
SERPINE1	other	-1.53	0.222441	2.60327	4.00143	4.14611	2.66961	1e-06	1.20886	0.979531	0.785036	0.199	1e-06	1e-06	0.497	0.217494	0.373	1e-06	1e-06	1e-06	1e-06	1e-06	1e-06	1e-06	1e-06	1e-06	1e-06	1e-06	-0.788006	-0.386256	-2.63211	-2.16868	-2.41734	1e-06	1e-06	-0.794712	1e-06	1.97914
SERPINF1	other	0.801	1e-06	1e-06	-0.52943	-0.383495	1e-06	-0.944	1e-06	1e-06	1e-06	1e-06	1e-06	1e-06	1e-06	1e-06	1e-06	1e-06	1e-06	1e-06	1e-06	1e-06	1e-06	1e-06	1e-06	1e-06	1e-06	1e-06	0.552364	1e-06	1e-06	1e-06	1e-06	1e-06	1e-06	1e-06	1e-06	-0.503531
SERPING1	other	-0.729	1e-06	2.25846	2.02143	2.35871	-0.540982	1e-06	1e-06	1e-06	1e-06	0.431	1e-06	-0.40986	1e-06	1e-06	-2.44	1e-06	1e-06	1e-06	1e-06	1e-06	1.52255	1e-06	1e-06	1e-06	-1.2971	1e-06	1e-06	-1.28355	4.65041	2.97928	1.20963	2.3297	4.31986	2.83288	1e-06	15.6965
SF3A1	other	-2.39	1e-06	1e-06	0.697131	0.370227	1e-06	-0.953	1e-06	1e-06	1e-06	1e-06	0.577827	0.417688	1e-06	1e-06	1e-06	1e-06	1e-06	1e-06	1e-06	1e-06	1e-06	1e-06	1e-06	1e-06	1e-06	1e-06	1e-06	-0.460209	0.503772	1e-06	1e-06	1e-06	1e-06	1e-06	1e-06	-1.23654
SF3A3	other	0.938	1e-06	1e-06	0.294592	0.413409	0.997368	1e-06	1e-06	1e-06	1e-06	-0.282	1e-06	1e-06	1e-06	1e-06	0.317	-0.415614	1e-06	1e-06	1e-06	1e-06	1e-06	1e-06	0.453072	1e-06	0.518981	1e-06	1e-06	-0.763238	-0.783851	1e-06	1e-06	1e-06	1e-06	1e-06	1e-06	1.68774
SF3B4	other	-1.04	1e-06	1e-06	0.349417	1e-06	0.665228	1e-06	1e-06	1e-06	1e-06	1e-06	1e-06	1e-06	-0.14	-0.174472	1e-06	1e-06	1e-06	1e-06	1e-06	1e-06	1e-06	1e-06	0.298687	1e-06	-0.481672	1e-06	1e-06	1e-06	1e-06	1e-06	1e-06	1e-06	1e-06	1e-06	1e-06	-0.522784
SFTPC	other	0.561	1e-06	1e-06	1e-06	1e-06	1e-06	1e-06	1e-06	1e-06	1e-06	1e-06	1e-06	1e-06	1e-06	1e-06	1e-06	1e-06	1e-06	1e-06	1e-06	1e-06	1e-06	1e-06	1e-06	1e-06	1e-06	1e-06	1e-06	1e-06	1e-06	1e-06	1e-06	1e-06	1e-06	1e-06	1e-06	0.561035
SH3BGRL	other	1e-06	0.293789	-1.12266	-2.76538	-2.73737	-1.41498	1e-06	1e-06	1e-06	1e-06	0.356	1e-06	-0.532157	-0.327	-0.201464	1e-06	1e-06	1e-06	1e-06	1e-06	1e-06	1e-06	1e-06	1e-06	1e-06	0.524787	-0.263356	1e-06	0.812628	-0.973294	1e-06	1e-06	1e-06	1e-06	1e-06	1e-06	-6.1051
SH3BP5	other	-3.12	1e-06	-0.866794	-1.21531	-0.244628	1e-06	-0.957	0.736937	1.39684	1e-06	1e-06	-0.517699	1e-06	1e-06	1e-06	1e-06	1e-06	1e-06	1e-06	1e-06	1e-06	1e-06	1e-06	0.158705	1e-06	0.629789	1e-06	-0.574605	-1.02695	1e-06	1e-06	1e-06	1e-06	1e-06	1e-06	1e-06	-3.86711
SIGLEC1	other	0.792	1e-06	1e-06	1e-06	-0.156272	-0.211786	1e-06	1e-06	1e-06	1e-06	1e-06	1e-06	1e-06	1e-06	1e-06	1e-06	1e-06	1e-06	1e-06	1e-06	1e-06	1e-06	1e-06	1e-06	1e-06	1e-06	1e-06	1e-06	1e-06	2.35978	1e-06	1e-06	1e-06	1e-06	1e-06	1e-06	2.78375
SIVA1	other	-0.624	1e-06	-0.673384	-1.25514	-0.446261	0.473255	1e-06	-0.342359	1e-06	1e-06	-0.253	1e-06	1e-06	-0.316	1e-06	0.285	1e-06	1e-06	1e-06	1e-06	1e-06	1e-06	1e-06	0.283937	1e-06	1e-06	1e-06	0.421113	0.489354	1e-06	1e-06	1e-06	1e-06	1e-06	1e-06	1e-06	-0.61069
SKP2	other	-1.7	1e-06	-0.369139	-0.370506	0.794759	1.42809	-1.14	-0.555509	1e-06	1e-06	-0.61	1e-06	0.850354	0.576	0.553639	-0.347	-1.50469	1e-06	1e-06	1e-06	1e-06	1e-06	1e-06	1e-06	1e-06	-0.377252	1e-06	1e-06	1e-06	-0.635447	1e-06	1e-06	1e-06	1e-06	1e-06	1e-06	-2.66841
SLAMF7	other	0.837	1e-06	1.2541	1.96317	2.20245	0.90868	1e-06	1e-06	-1.56769	1e-06	1e-06	1e-06	1e-06	1e-06	1e-06	0.389	1e-06	1e-06	1e-06	0.753	1e-06	1.65445	1e-06	1e-06	1e-06	1e-06	1e-06	1e-06	1e-06	4.49888	1e-06	1e-06	1e-06	2.82972	1.32696	1.46515	16.0067
SLBP	other	1e-06	1e-06	0.192633	1.24142	1.21358	0.871751	-0.913	1e-06	1e-06	1e-06	1e-06	1e-06	1e-06	1e-06	-0.177588	0.239	1.40697	1e-06	1e-06	1e-06	1e-06	1e-06	1e-06	1e-06	1e-06	1e-06	1e-06	1e-06	0.693171	1e-06	1e-06	1e-06	1e-06	1e-06	1e-06	1e-06	4.38271
Slfn2	other	1e-06	1e-06	1e-06	1e-06	1e-06	1e-06	1e-06	1e-06	1e-06	1e-06	1e-06	1e-06	1e-06	1e-06	1e-06	1e-06	1e-06	1e-06	1e-06	1e-06	1e-06	1e-06	1e-06	1e-06	1e-06	1.19144	1e-06	1e-06	1e-06	1e-06	1e-06	1e-06	1e-06	1e-06	1e-06	1.73578	2.92725
SNAPC3	other	-2.91	1e-06	-0.368313	-0.740449	-0.974826	-0.422764	1e-06	1e-06	1e-06	1e-06	1e-06	1e-06	1e-06	1e-06	1e-06	1e-06	1e-06	1e-06	1e-06	1e-06	1e-06	1e-06	1e-06	1e-06	1e-06	1e-06	1e-06	1e-06	1e-06	1e-06	-1.52644	-1.11765	1e-06	1e-06	1e-06	1e-06	-7.32379
SOCS1	other	-2.33	1e-06	0.939691	1.0059	0.964911	1e-06	1e-06	3.79397	2.73813	2.61291	1.62	2.16232	-2.08746	1e-06	0.257124	1e-06	2.89806	1e-06	1e-06	1e-06	1e-06	1.22992	0.251	0.206372	1e-06	1e-06	1e-06	1e-06	1e-06	2.19299	5.03432	7.10735	-2.11031	4.4511	1.5254	1e-06	32.5843
SOCS7	other	-0.655	1e-06	1e-06	1e-06	-0.217929	1e-06	1e-06	1e-06	1e-06	1e-06	1e-06	1e-06	1e-06	1e-06	1e-06	0.413	1e-06	1e-06	1e-06	1e-06	1e-06	1e-06	1e-06	1e-06	1e-06	1e-06	1e-06	1e-06	0.829183	1e-06	1e-06	1e-06	1e-06	1e-06	1e-06	1e-06	0.369286
SOS1	other	-2.08	0.272711	0.136357	-0.564983	-0.464023	-0.56684	1e-06	1e-06	1e-06	1e-06	0.559	0.405321	1e-06	1e-06	1e-06	1e-06	1.75081	1e-06	1e-06	1e-06	1e-06	1e-06	1e-06	1e-06	1e-06	1e-06	1e-06	1e-06	1e-06	0.734568	1e-06	1e-06	1e-06	1e-06	1e-06	1e-06	-0.0897687
SPAG9	other	1.77	1e-06	1e-06	0.939562	0.936111	1e-06	1e-06	1e-06	0.454296	-0.568485	1e-06	1e-06	1e-06	-0.157	-0.200333	-0.407	1.86401	1e-06	1e-06	1e-06	1e-06	1e-06	1e-06	1e-06	-0.374466	1e-06	1e-06	1e-06	1e-06	0.482695	1e-06	1e-06	1e-06	1e-06	1e-06	1e-06	4.73942
Spry1	other	-0.947	0.687573	1e-06	1e-06	1.22264	0.864618	0.919	-0.378667	1e-06	1e-06	1e-06	1e-06	1e-06	-1.08	-0.67795	0.434	-0.736519	1e-06	1e-06	1e-06	1e-06	1e-06	1e-06	1e-06	1e-06	1e-06	1e-06	1e-06	1e-06	1e-06	1e-06	1e-06	1e-06	1e-06	1e-06	1e-06	0.307719
SPRY2	other	1e-06	-0.83956	1.49248	2.43951	2.55887	0.849238	-1.47	-0.646169	1e-06	-0.567224	-0.257	-0.728008	0.579994	-0.286	-0.19332	1e-06	1.05999	1e-06	1e-06	1e-06	1e-06	1e-06	1e-06	0.638619	1e-06	1e-06	1e-06	1e-06	1e-06	1e-06	1e-06	1e-06	1e-06	-3.72112	1e-06	1e-06	-2.07464
Srgn	other	1.68	1e-06	-1.47775	-1.87993	-0.835982	1e-06	1e-06	1e-06	1e-06	1e-06	1e-06	1e-06	1e-06	1e-06	-0.286975	-0.847	1e-06	1e-06	1e-06	1e-06	1e-06	1e-06	1e-06	-0.630691	1e-06	1e-06	-0.639577	-0.638938	-0.376913	0.901645	1e-06	1e-06	1e-06	1e-06	1e-06	1e-06	-2.07658
SRSF7	other	1.33	1e-06	-1.12503	-0.581168	0.460566	0.870497	1e-06	0.647722	1e-06	1e-06	1e-06	1e-06	1e-06	-0.558	-1.01339	1e-06	1e-06	1e-06	1e-06	1e-06	1e-06	1e-06	1e-06	1e-06	1e-06	1e-06	1e-06	-0.598684	0.479551	-0.528547	1e-06	-0.944073	1e-06	1e-06	1e-06	1e-06	0.689522
SSBP1	other	-1.63	1e-06	-1.3298	-0.903128	-0.411551	0.592857	1e-06	1e-06	1e-06	1e-06	1e-06	1e-06	1e-06	1e-06	1e-06	1e-06	1e-06	1e-06	1e-06	1e-06	1e-06	1e-06	1e-06	0.451227	1e-06	1e-06	1e-06	1e-06	-0.369983	-0.372633	1e-06	1e-06	1e-06	1e-06	1e-06	1e-06	-1.31339
SSR1	other	-1.93	1e-06	-0.908968	0.512146	0.800086	1.09205	1e-06	1e-06	1e-06	0.347104	1e-06	0.381064	1e-06	1e-06	1e-06	-0.96	-0.275363	1e-06	1e-06	1e-06	1e-06	1e-06	1e-06	1e-06	1e-06	0.434747	0.26577	0.419097	0.366596	-0.815792	1e-06	1e-06	1e-06	1e-06	1e-06	1e-06	1.54649
SST	other	2.45	1e-06	0.0870602	1e-06	1e-06	1e-06	1e-06	1e-06	1e-06	1e-06	1e-06	-0.10181	1e-06	1e-06	1e-06	1e-06	1e-06	1e-06	1e-06	1e-06	1e-06	1e-06	1e-06	1e-06	1e-06	1e-06	0.24262	1e-06	1e-06	1e-06	1e-06	1e-06	1e-06	1e-06	1e-06	1e-06	2.50378
STAP1	other	1.41	1e-06	1e-06	1e-06	1e-06	1e-06	1e-06	1e-06	1.94948	1e-06	1e-06	1e-06	1e-06	1e-06	1e-06	1e-06	1e-06	1e-06	1e-06	1e-06	1e-06	1e-06	1e-06	1e-06	1e-06	1.10888	1e-06	1e-06	1e-06	1.2752	1e-06	1e-06	1e-06	2.87983	1e-06	1e-06	8.62343
STC2	other	-2.98	0.528094	2.05872	3.78897	3.05157	1.68052	-1.35	1.64405	2.0079	1e-06	0.389	-0.630536	-0.759244	0.491	0.428569	1e-06	0.474733	1e-06	1e-06	1e-06	1e-06	1e-06	1e-06	1e-06	1e-06	1e-06	1e-06	1e-06	0.703319	1e-06	1e-06	1e-06	1e-06	1e-06	1e-06	1e-06	7.40924
SUPT20H	other	3.58	1e-06	1e-06	1e-06	1e-06	1e-06	-0.859	1e-06	1e-06	1.02872	-0.416	1e-06	1e-06	1e-06	1e-06	-1.01	1e-06	1e-06	1e-06	1e-06	1e-06	1e-06	1e-06	0.299695	1e-06	1e-06	1e-06	1e-06	1e-06	1e-06	1e-06	1e-06	1e-06	1e-06	1e-06	1e-06	2.62344
SWAP70	other	-1.43	1e-06	0.69574	0.208336	1e-06	0.307558	1e-06	1e-06	1e-06	1e-06	1e-06	1e-06	0.559787	-0.139	1e-06	0.865	0.892774	1e-06	1e-06	1e-06	1e-06	1e-06	1e-06	1e-06	1e-06	1e-06	1e-06	-0.785912	1e-06	0.841732	1e-06	1e-06	1e-06	1e-06	1e-06	1e-06	0.62456
TAB2	other	-1.23	0.254945	0.765398	1.43605	0.787777	1e-06	1e-06	0.802784	1e-06	1e-06	1e-06	1e-06	1e-06	1e-06	1e-06	1e-06	1e-06	1e-06	1e-06	1e-06	1e-06	1e-06	1e-06	1e-06	1e-06	0.482183	-0.194201	1e-06	0.355501	1.14806	1e-06	1e-06	1e-06	1e-06	1e-06	1e-06	3.07773
TAF1D	other	1.42	1e-06	1e-06	1e-06	1e-06	1e-06	1e-06	0.506187	1e-06	1e-06	1e-06	1e-06	1e-06	-0.17	-0.188266	1e-06	0.448313	1e-06	1e-06	1e-06	1e-06	1e-06	1e-06	1e-06	-0.268049	1e-06	0.679411	-0.739976	0.414834	1e-06	1e-06	1e-06	1e-06	1e-06	1e-06	1e-06	2.10248
TANK	other	-0.735	0.165579	0.35778	1.15705	0.841243	1e-06	1e-06	0.999259	1e-06	1e-06	1e-06	0.770556	1e-06	-0.272	1e-06	1e-06	1e-06	1e-06	1e-06	1e-06	1e-06	1e-06	1e-06	1e-06	1e-06	1e-06	-0.427051	1e-06	-0.618982	1.95089	1e-06	1e-06	1e-06	1.84837	1e-06	1e-06	5.32216
TFF1	other	1e-06	1e-06	1.49145	0.867472	1e-06	1e-06	1e-06	1e-06	1e-06	1e-06	1e-06	1e-06	1e-06	1e-06	1e-06	1e-06	1e-06	1e-06	1e-06	1e-06	1e-06	1e-06	1e-06	1e-06	1e-06	1e-06	1e-06	1e-06	1e-06	1e-06	1e-06	1e-06	1e-06	1e-06	1e-06	1e-06	-0.62394
TFPI	other	-2.85	1e-06	-0.579924	-2.52002	-2.97632	-2.6509	1e-06	1e-06	-0.595444	-0.494089	-0.412	1e-06	1e-06	-0.323	-0.256523	0.596	1e-06	1e-06	1e-06	1e-06	1e-06	1e-06	1e-06	0.415739	1e-06	-1.18311	1e-06	-0.709639	-0.802479	2.32124	1e-06	1e-06	-2.28347	1e-06	-0.640849	1e-06	-14.7849
TFPT	other	1e-06	1e-06	-0.391219	1e-06	-0.474362	0.600272	1e-06	1e-06	1e-06	1e-06	1e-06	1e-06	1e-06	1e-06	1e-06	1e-06	1e-06	1e-06	1e-06	1e-06	1e-06	1e-06	1e-06	1e-06	1e-06	1e-06	1e-06	0.433309	1e-06	1e-06	1e-06	1e-06	1e-06	1e-06	1e-06	1e-06	0.95047
THBS1	other	-1.21	1e-06	-1.06043	1e-06	0.905068	1e-06	1e-06	-0.59339	1e-06	1e-06	1e-06	0.355573	1e-06	-0.682	-0.510414	1e-06	-1.3222	1e-06	1e-06	1e-06	1e-06	1e-06	1.13	1.26918	1e-06	1e-06	1e-06	1e-06	1e-06	4.84701	1e-06	1e-06	-2.03357	1e-06	1e-06	1e-06	3.21572
THBS4	other	0.763	1e-06	0.744239	0.359029	0.258377	1e-06	1e-06	1e-06	1e-06	1e-06	1e-06	1e-06	1e-06	1e-06	1e-06	1e-06	1e-06	1e-06	1e-06	1e-06	1e-06	1e-06	1e-06	1e-06	1e-06	0.295534	1e-06	1e-06	1e-06	-0.482795	1e-06	1e-06	1e-06	1e-06	1e-06	1e-06	0.448936
TICAM1	other	1e-06	0.262275	0.722162	1.80797	1.57316	0.616429	1e-06	1e-06	1e-06	1e-06	0.591	1e-06	-0.823675	1e-06	-0.286558	1e-06	1.64869	1e-06	1e-06	1e-06	1e-06	1e-06	1e-06	-0.427671	1e-06	1e-06	1e-06	1e-06	1e-06	1.25305	1e-06	1e-06	1e-06	1e-06	1e-06	1e-06	5.49254
TICAM2	other	1e-06	1e-06	1e-06	1e-06	1e-06	1e-06	1e-06	1e-06	1e-06	1e-06	1e-06	1e-06	1e-06	1e-06	1e-06	1e-06	1.58376	1e-06	1e-06	1e-06	1e-06	1e-06	-0.861	-0.779713	1e-06	1e-06	1e-06	1e-06	1e-06	1e-06	1e-06	1e-06	1e-06	1e-06	1e-06	1e-06	-0.0569192
TIRAP	other	0.957	1e-06	-0.196403	-0.684351	-1.0277	-0.182733	1e-06	-0.628325	0.768236	-0.925488	1e-06	1e-06	1e-06	1e-06	1e-06	1e-06	-0.643794	1e-06	1e-06	1e-06	1e-06	1e-06	1e-06	1e-06	1e-06	1e-06	1e-06	1e-06	1e-06	1e-06	1e-06	1e-06	1e-06	1e-06	1e-06	1e-06	-2.17072
TJP1	other	-2.33	1e-06	1e-06	-0.982923	-0.929987	-0.908178	1e-06	1e-06	1e-06	1e-06	0.319	1e-06	-0.3887	-0.209	-0.274177	1e-06	1e-06	1e-06	1e-06	1e-06	1e-06	1e-06	1e-06	1e-06	1e-06	1e-06	-0.2182	1e-06	1e-06	0.600655	1e-06	1e-06	1e-06	1e-06	1e-06	1e-06	-5.32148
TLN1	other	-0.536	1e-06	1e-06	-0.508202	-0.426699	1e-06	1e-06	1e-06	1e-06	0.611147	1e-06	1e-06	0.742347	1e-06	0.266399	-0.3	0.408641	1e-06	1e-06	1e-06	1e-06	-1.16937	1e-06	1e-06	1e-06	1e-06	0.586912	1e-06	1e-06	-1.26663	1e-06	1e-06	1e-06	1e-06	1e-06	1e-06	-1.59143
Tmeff2	other	2.52	0.24846	0.137015	-0.168249	1e-06	1e-06	1e-06	1.81217	-1.92548	1e-06	1e-06	1e-06	1e-06	-0.417	-0.251065	1e-06	1e-06	1e-06	1e-06	1e-06	1e-06	2.03189	1e-06	1e-06	1e-06	1e-06	1e-06	1e-06	1e-06	1e-06	1e-06	1e-06	1e-06	1e-06	1e-06	1e-06	3.71374
TMEM106B	other	-2.22	1e-06	-0.811818	-1.00461	-1.34014	-1.02008	1e-06	1e-06	1e-06	1e-06	1e-06	1e-06	1e-06	1e-06	1e-06	0.332	-1.23836	1e-06	1e-06	1e-06	1e-06	1e-06	1e-06	1e-06	1e-06	0.71534	1e-06	1.1755	1.43545	-0.948457	1e-06	1e-06	1e-06	1e-06	1e-06	1e-06	-3.30152
TMEM140	other	-2.46	1e-06	1e-06	1e-06	1e-06	1e-06	1.42	1e-06	1e-06	1e-06	3.18	2.463	-3.39926	-0.411	-0.266638	-1.02	-1.45597	1e-06	1e-06	1e-06	1.82895	2.09472	0.517	0.529472	1e-06	1e-06	-0.563528	0.288694	-1.37347	1.67846	1e-06	1e-06	1e-06	1e-06	1e-06	1e-06	3.05046
TMEM176B	other	0.789	1e-06	-0.198822	1e-06	1e-06	-0.375579	1e-06	1.7639	1e-06	1e-06	1e-06	1e-06	1e-06	1e-06	1e-06	1e-06	1e-06	1e-06	1e-06	1e-06	1e-06	1e-06	1e-06	1e-06	1e-06	-0.790966	1e-06	-0.40337	-0.904931	2.45536	1e-06	1e-06	1e-06	1e-06	1e-06	1e-06	2.73226
TNFAIP2	other	-3.19	0.402406	2.94753	2.35267	1.51755	0.840444	1e-06	4.92467	3.86465	0.519595	1e-06	3.29458	-0.658925	1e-06	1e-06	1e-06	1e-06	1e-06	1e-06	0.998	1.77308	3.01671	1e-06	-0.270312	1e-06	1e-06	1e-06	-0.759802	-1.41991	2.26757	1.54127	1.51849	1e-06	2.56773	0.950538	0.634534	23.738
TNFAIP6	other	-1.9	1e-06	-0.10138	-0.16933	-0.29961	1e-06	1e-06	6.22221	6.79769	1e-06	1e-06	1e-06	1e-06	1e-06	0.42037	-0.319	1e-06	1e-06	1e-06	1e-06	1e-06	1e-06	1e-06	1e-06	1e-06	1e-06	1e-06	1e-06	1e-06	6.00349	1e-06	1e-06	1e-06	8.84479	2.33222	1e-06	28.0342
Tnfsf9	other	-1.73	0.583772	1e-06	1e-06	-0.266564	1e-06	1e-06	1.46633	1e-06	1e-06	1e-06	1e-06	1e-06	1e-06	1e-06	1e-06	4.48416	1e-06	1e-06	1e-06	1e-06	1e-06	1e-06	1e-06	1e-06	1e-06	1e-06	-0.623713	1e-06	1.14493	2.12926	1e-06	1e-06	1e-06	1e-06	2.14523	9.33343
TNIP1	other	-2.27	1e-06	1e-06	-1.18377	-1.00738	1e-06	1e-06	1.35407	2.46908	0.474512	1e-06	-0.384945	1e-06	-0.428	-0.281251	1e-06	1e-06	1e-06	1e-06	1e-06	1e-06	1e-06	1e-06	1e-06	1e-06	1.14155	-0.356456	1e-06	-1.32515	1.58751	1e-06	-1.30677	1e-06	3.1231	1e-06	1.53054	3.13666
TOLLIP	other	-0.703	-0.180872	0.675357	1.08388	-0.634458	-0.785474	1e-06	1e-06	1e-06	1e-06	1e-06	1e-06	1e-06	1e-06	1e-06	1e-06	0.614529	1e-06	1e-06	1e-06	1e-06	1e-06	1e-06	1e-06	1e-06	-0.783076	1e-06	0.356403	-0.653576	1e-06	1e-06	1e-06	1e-06	1e-06	1e-06	1e-06	-2.36098
TOM1L1	other	-0.998	1e-06	-0.109953	-0.109337	1e-06	0.638521	1e-06	1e-06	1e-06	1e-06	1e-06	1e-06	1e-06	1e-06	1e-06	1e-06	1e-06	1e-06	1e-06	1e-06	1e-06	1e-06	1e-06	0.141337	1e-06	1e-06	1e-06	1e-06	1e-06	1e-06	1e-06	1e-06	1e-06	1e-06	1e-06	1e-06	-0.217495
TP53INP1	other	-1.41	1e-06	-1.12844	-1.61281	-1.37289	-1.16664	1e-06	-0.5102	-0.669605	1e-06	1e-06	1e-06	1e-06	-0.261	-0.166692	0.979	-0.803526	1e-06	1e-06	1e-06	1e-06	1e-06	1e-06	0.301672	1e-06	1e-06	1e-06	1e-06	1e-06	1e-06	1e-06	1e-06	1e-06	1e-06	1e-06	1e-06	-5.56422
TP53INP2	other	-0.485	1e-06	-0.479341	-1.48978	-1.28895	-0.750022	1e-06	0.443659	0.515391	1e-06	1e-06	1e-06	1e-06	1e-06	-0.214834	1e-06	0.757876	1e-06	1e-06	1e-06	1e-06	1e-06	1e-06	1e-06	1e-06	1e-06	1e-06	1e-06	1e-06	1e-06	1e-06	1e-06	1e-06	3.1564	1e-06	1e-06	1.1241
TPBG	other	-0.772	1e-06	1e-06	1e-06	-0.397561	1e-06	1e-06	0.970778	2.25969	1e-06	1e-06	1e-06	-0.287508	1e-06	0.145258	-0.363	-0.67669	1e-06	1e-06	1e-06	1e-06	1e-06	1e-06	1e-06	1e-06	1e-06	1e-06	1e-06	1e-06	1e-06	1e-06	1e-06	1e-06	1e-06	1e-06	1e-06	0.878997
TPD52L2	other	-1.23	-0.300984	-0.516819	0.495444	0.814856	0.66625	1e-06	1e-06	1e-06	1e-06	1e-06	1e-06	1e-06	1e-06	0.218708	0.31	0.839459	1e-06	1e-06	1e-06	1e-06	1e-06	1e-06	-0.230479	0.253617	0.383747	0.35308	-0.511939	-0.589775	1e-06	1e-06	1e-06	1e-06	1e-06	1e-06	1e-06	1.98882
Tpm1	other	-2.57	0.280327	-0.614053	1e-06	0.400948	0.308093	1e-06	1e-06	-2.13647	-1.53149	-0.195	1e-06	1e-06	-0.196	-0.266451	-0.342	-0.96982	1e-06	1e-06	1e-06	1e-06	1e-06	1e-06	1e-06	1e-06	0.65121	0.238122	0.465077	1.38001	-2.04824	1e-06	1.1724	1e-06	1e-06	1e-06	1e-06	-4.74521
TRADD	other	-1.54	1e-06	1e-06	-1.15705	-1.11806	-0.52023	1.1	1.29735	1e-06	-1.22923	0.646	1e-06	-0.754274	1e-06	-0.143002	-0.313	1e-06	1e-06	1e-06	1e-06	1e-06	1e-06	1e-06	-0.169616	1e-06	0.41843	1e-06	0.242597	0.344201	2.03418	1e-06	1e-06	1e-06	1e-06	1e-06	1e-06	-0.861693
TRAF1	other	-0.669	1e-06	1.66367	4.21437	3.70386	1.79836	1e-06	2.61206	2.132	-1.7636	1e-06	1e-06	1e-06	1e-06	-0.296074	1e-06	-0.691034	0.454176	1e-06	1e-06	1e-06	0.982734	1e-06	0.175834	1e-06	1.06677	-0.281526	1e-06	-0.56975	3.40513	1e-06	1e-06	1e-06	4.48118	1e-06	3.20702	22.2988
TRAPPC10	other	1e-06	1e-06	0.337119	-2.44539	-1.68606	-1.14265	1e-06	1e-06	1e-06	1e-06	1e-06	1e-06	1e-06	1e-06	1e-06	1e-06	1e-06	1e-06	1e-06	1e-06	1e-06	1e-06	1e-06	1e-06	1e-06	-0.566519	-0.493591	0.303565	-0.480248	1e-06	1e-06	1e-06	1e-06	1e-06	1e-06	1e-06	-6.84798
TRIM26	other	1e-06	1e-06	1e-06	0.384771	1e-06	1e-06	1e-06	1e-06	1e-06	1e-06	1.59	0.470037	-1.91127	1e-06	1e-06	-0.338	0.943311	1e-06	1e-06	1e-06	1e-06	1e-06	1e-06	1e-06	1e-06	1e-06	1e-06	1e-06	1e-06	0.650222	1e-06	1e-06	1e-06	1e-06	1e-06	1e-06	1.7891
TRIM41	other	-1.08	1e-06	1e-06	1e-06	-0.263451	1e-06	1e-06	-0.762533	1e-06	1e-06	1e-06	1e-06	1e-06	1e-06	0.128268	1e-06	1e-06	1e-06	1e-06	1e-06	1e-06	1e-06	1e-06	1e-06	1e-06	-0.367126	-0.388453	1e-06	0.420604	1e-06	1e-06	1e-06	1e-06	1e-06	1e-06	1e-06	-2.31266
TSC1	other	-0.605	1e-06	-0.61597	-1.65184	-1.50429	-0.960287	1e-06	1e-06	1e-06	1e-06	1e-06	1e-06	1e-06	1e-06	1e-06	-0.251	0.701724	1e-06	1e-06	1e-06	1e-06	1e-06	1e-06	1e-06	1e-06	-0.575893	1e-06	0.384487	-0.744278	-0.450404	1e-06	1e-06	1e-06	-1.70891	1e-06	1e-06	-6.7497
TSC2	other	-1.98	1e-06	-0.281753	-0.283677	-0.553624	1e-06	-1.63	1e-06	1e-06	1e-06	1e-06	1e-06	1e-06	1e-06	-0.176516	0.399	1e-06	1e-06	1e-06	1e-06	1e-06	1e-06	1e-06	-0.284601	1e-06	1e-06	1e-06	1e-06	1e-06	-1.09829	1e-06	1e-06	1e-06	1e-06	1e-06	1e-06	-5.32593
TSPAN33	other	-1.83	1e-06	0.127811	1e-06	1e-06	1e-06	1e-06	1.32274	1e-06	1e-06	1e-06	1e-06	1e-06	1e-06	1e-06	1e-06	1e-06	1e-06	1e-06	1e-06	1e-06	1e-06	1e-06	1e-06	1e-06	-2.31165	-1.1162	-1.50311	-1.94593	1e-06	1e-06	1e-06	1e-06	2.56149	1e-06	1e-06	-4.95045
TTC33	other	0.872	1e-06	1e-06	-0.550257	-0.839099	1e-06	1e-06	1e-06	1e-06	1e-06	1e-06	1e-06	1e-06	-0.169	1e-06	1e-06	0.710808	1e-06	1e-06	1e-06	1e-06	1e-06	1e-06	1e-06	1e-06	1e-06	-0.165227	1e-06	1e-06	1e-06	1e-06	1e-06	1e-06	1e-06	1e-06	1e-06	-0.140745
Ttf1	other	1.41	0.466884	1e-06	1e-06	1e-06	1e-06	1e-06	1e-06	1e-06	1e-06	1e-06	1e-06	0.493026	1e-06	1e-06	-0.345	1e-06	1e-06	1e-06	1e-06	1e-06	1e-06	1e-06	1e-06	1e-06	0.685822	1e-06	0.595152	-0.480481	1e-06	1e-06	1e-06	1e-06	1e-06	1e-06	1e-06	2.82543
TUBB6	other	-1.54	1e-06	-0.42551	1e-06	0.524353	0.577005	-0.783	1e-06	1e-06	1e-06	1e-06	1e-06	1e-06	0.934	0.860992	1e-06	0.62218	1e-06	1e-06	1e-06	1e-06	1e-06	1e-06	1e-06	1e-06	1e-06	1e-06	1e-06	1e-06	0.556847	1e-06	1e-06	1e-06	1e-06	1e-06	1e-06	2.17791
TUBGCP4	other	-1.77	1e-06	0.100716	-0.445065	1e-06	0.448939	1e-06	1e-06	1e-06	1e-06	1e-06	0.231925	1e-06	1e-06	1e-06	-0.297	-0.431752	1e-06	1e-06	1e-06	1e-06	1e-06	-0.367	1e-06	1e-06	1e-06	1e-06	1e-06	1e-06	-0.64517	1e-06	1e-06	1e-06	1e-06	1e-06	1e-06	-3.37581
TUBGCP5	other	-1.39	0.356326	0.354502	-0.21792	1e-06	0.551392	1e-06	-0.581982	1e-06	1e-06	1e-06	1e-06	1e-06	1e-06	1e-06	1e-06	-1.12549	1e-06	1e-06	1e-06	1e-06	1e-06	1e-06	0.390035	1e-06	1e-06	1e-06	-0.707578	-0.901718	1e-06	1e-06	1e-06	1e-06	1e-06	1e-06	1e-06	-3.98141
TXNIP	other	1.65	0.311751	1.02712	1.28829	0.640666	-0.792445	1e-06	-0.378609	-0.890393	1e-06	1e-06	1e-06	1e-06	-0.781	1e-06	0.377	-3.23946	-0.468844	1e-06	1e-06	1e-06	1e-06	1e-06	-0.333133	1e-06	-0.53337	1e-06	1e-06	1e-06	1e-06	1e-06	1e-06	1e-06	1e-06	1e-06	1e-06	-4.17664
Ubb	other	-0.636	1e-06	1e-06	0.729401	0.485833	1e-06	1e-06	1e-06	1e-06	1e-06	1e-06	1e-06	1e-06	-0.266	-0.281096	1e-06	0.368334	1e-06	1e-06	1e-06	1e-06	1e-06	1e-06	1e-06	1e-06	1e-06	1e-06	1e-06	0.372503	1e-06	1e-06	1e-06	1e-06	1e-06	1e-06	1e-06	0.773004
VPS37C	other	-1.38	1e-06	1e-06	0.554211	1e-06	1e-06	1e-06	1e-06	1e-06	1e-06	1e-06	1e-06	1e-06	1e-06	1e-06	1e-06	0.555139	1e-06	1e-06	1e-06	1e-06	1e-06	0.456	0.336009	1e-06	1e-06	1e-06	1e-06	1e-06	0.583976	1e-06	1e-06	1e-06	1e-06	1e-06	-0.993122	0.112243
WAS	other	0.87	-0.610048	1e-06	1e-06	1e-06	1e-06	1e-06	1e-06	1e-06	1e-06	1e-06	1e-06	1e-06	1e-06	1e-06	1e-06	1e-06	1e-06	1e-06	1e-06	1e-06	1e-06	1e-06	1e-06	1e-06	-0.523347	1e-06	1e-06	-0.482341	-1.33642	1e-06	1e-06	1e-06	1e-06	1e-06	1e-06	-2.08213
WFDC2	other	-1.85	1e-06	1e-06	1e-06	-0.12411	1e-06	1e-06	1e-06	1e-06	1e-06	1e-06	1e-06	1e-06	1e-06	1e-06	1e-06	1e-06	1e-06	1e-06	1e-06	1e-06	1e-06	1e-06	1e-06	1e-06	1e-06	1e-06	1e-06	1e-06	1e-06	1e-06	1e-06	1e-06	4.71664	1e-06	1e-06	2.74257
WIPI1	other	-3.12	1e-06	-0.448698	-1.0565	-1.87358	-1.87694	1e-06	1e-06	1e-06	1e-06	1e-06	1e-06	1e-06	-0.383	-0.441146	1e-06	-0.760991	1e-06	1e-06	1e-06	1e-06	1e-06	1e-06	1e-06	1e-06	1e-06	0.869855	1e-06	1e-06	1e-06	1e-06	1e-06	1e-06	1e-06	1e-06	1e-06	-8.19358
WSB1	other	-1.2	1e-06	1e-06	-1.51745	-2.0134	-2.423	1.93	1e-06	-0.79143	-0.841006	1e-06	0.363683	-0.308708	1e-06	0.426629	1e-06	-0.475534	1e-06	1e-06	1e-06	1e-06	1e-06	1e-06	0.541976	1e-06	1e-06	1e-06	1e-06	0.570572	1e-06	1e-06	1.34735	1e-06	1e-06	1e-06	1e-06	-4.39029
WTAP	other	-2.24	1e-06	-0.777281	0.562617	0.473148	0.626104	1e-06	1.83518	2.00545	0.486692	-0.21	1e-06	0.304727	-0.206	-0.329938	-0.696	1.31531	1e-06	1e-06	1e-06	1e-06	1e-06	1e-06	0.203787	-0.301983	1e-06	-0.21657	1e-06	-0.489602	1.52016	1e-06	1e-06	1e-06	3.40295	1e-06	1e-06	8.82333
XIST	other	0.695	1e-06	1e-06	1e-06	1e-06	1e-06	-1.06	-1.46841	1e-06	1e-06	1e-06	1e-06	1e-06	1e-06	1e-06	1e-06	1e-06	1e-06	1e-06	1e-06	1e-06	1e-06	1e-06	1e-06	1e-06	1e-06	1e-06	1e-06	0.416131	1e-06	1e-06	1e-06	1e-06	1e-06	1e-06	1e-06	-1.41725
YTHDC1	other	1.45	1e-06	-0.36315	1e-06	-0.275841	1e-06	1e-06	1e-06	1e-06	-0.376248	1e-06	1e-06	1e-06	1e-06	1e-06	1e-06	0.921787	1e-06	1e-06	1e-06	1e-06	1e-06	1e-06	1e-06	1e-06	1e-06	1e-06	0.451702	0.469594	1e-06	1e-06	1e-06	1e-06	1e-06	1e-06	1e-06	3.00417
YWHAB	other	-0.839	1e-06	-0.864371	-1.18861	-0.939974	-0.364695	-0.838	1e-06	1e-06	1e-06	1e-06	1e-06	1e-06	1e-06	1e-06	-0.319	-0.462551	1e-06	1e-06	1e-06	1e-06	1e-06	1e-06	0.380547	1e-06	0.488275	-0.320416	0.452245	0.418897	-0.701579	1e-06	1e-06	1e-06	1e-06	1e-06	1e-06	-3.36947
YWHAE	other	1e-06	1e-06	-0.47379	1.11551	1.1172	1.03283	1e-06	1e-06	1e-06	1e-06	1e-06	1e-06	1e-06	0.197	0.348265	1e-06	0.650136	1e-06	1e-06	1e-06	1e-06	1e-06	1e-06	1e-06	1e-06	1e-06	1e-06	-0.290444	1e-06	1e-06	1e-06	1e-06	1e-06	1e-06	1e-06	1e-06	4.64431
YWHAG	other	1e-06	1e-06	0.33956	1.18542	0.608434	1e-06	1e-06	1e-06	1e-06	1e-06	1e-06	1e-06	1e-06	0.284	1e-06	0.281	1.28634	1e-06	1e-06	1e-06	1e-06	1e-06	1e-06	1e-06	1e-06	1e-06	0.613793	1e-06	0.361087	1e-06	1e-06	1e-06	1e-06	1e-06	1e-06	1e-06	4.28054
ZBTB10	other	-1.88	0.456761	1e-06	1e-06	1e-06	1e-06	1e-06	1.25042	1e-06	-0.582737	1e-06	1e-06	1e-06	1e-06	1e-06	1e-06	1e-06	1e-06	1e-06	1e-06	1e-06	1e-06	1e-06	1e-06	1e-06	1e-06	1e-06	1e-06	1e-06	2.62687	1e-06	1e-06	1e-06	3.14194	1e-06	1e-06	5.01328
ZC3H12C	other	0.348	1e-06	1.7289	3.0161	2.5135	0.930817	1e-06	2.7195	1.91999	1e-06	1e-06	1e-06	1e-06	1e-06	-0.145641	1e-06	1.35885	1e-06	1e-06	1e-06	1e-06	1e-06	1e-06	1e-06	1e-06	1e-06	1e-06	1e-06	1e-06	1e-06	1e-06	1e-06	1e-06	1e-06	1e-06	3.1012	14.0334
ZFAND2A	other	1e-06	1e-06	1.49454	4.14011	3.14142	1.77287	1e-06	1e-06	1e-06	1e-06	1e-06	1e-06	1e-06	1e-06	1e-06	-0.57	4.26836	1e-06	1e-06	1e-06	1e-06	1e-06	1e-06	-0.389278	1e-06	-0.696099	1e-06	1e-06	-0.701446	1e-06	1e-06	1e-06	1e-06	1e-06	1e-06	-0.417617	9.0538
ZFAND5	other	-2.04	1e-06	0.447879	1.31513	1.09387	0.42759	1e-06	0.329374	1e-06	1e-06	-0.344	1e-06	0.585158	0.149	1e-06	1e-06	1e-06	1e-06	1e-06	1e-06	1e-06	1e-06	1e-06	1e-06	1e-06	1e-06	1e-06	1e-06	1e-06	0.742071	1e-06	1e-06	1e-06	1e-06	1e-06	1e-06	1.81034
Zfp101	other	1e-06	1e-06	1e-06	1e-06	1e-06	1e-06	1e-06	1e-06	1e-06	1e-06	1e-06	1e-06	1e-06	1e-06	1e-06	1e-06	1e-06	1e-06	1e-06	1e-06	1e-06	1e-06	1e-06	1e-06	1e-06	-0.852566	1e-06	1e-06	-0.679614	1e-06	1e-06	1e-06	1e-06	1e-06	1e-06	1e-06	-1.53215
ZNF800	other	0.827	1e-06	1e-06	0.334725	0.346715	1e-06	1e-06	1e-06	1e-06	1e-06	1e-06	1e-06	1e-06	0.435	0.213293	-0.31	1e-06	1e-06	1e-06	1e-06	1e-06	1e-06	1e-06	1e-06	1e-06	1e-06	1e-06	1e-06	1e-06	1e-06	1e-06	1e-06	1e-06	1e-06	1e-06	1e-06	1.84676
ZWINT	other	-1.24	1e-06	-1.00881	-1.0442	1.58042	2.27211	-1.22	1e-06	-0.640335	1e-06	1e-06	1e-06	1e-06	0.162	1e-06	1e-06	-0.368112	1e-06	1e-06	1e-06	1e-06	1e-06	1e-06	0.223504	1e-06	-0.316001	1e-06	1e-06	0.785923	-1.14772	1e-06	1e-06	1e-06	1e-06	1e-06	0.562309	0.61873
ADAM11	peptidase	0.591	1e-06	1.6293	2.03826	1.63269	0.529876	1e-06	1e-06	1e-06	1e-06	1e-06	1e-06	1e-06	1e-06	1e-06	1e-06	1e-06	1e-06	1e-06	1e-06	1e-06	1e-06	1e-06	1e-06	1e-06	0.402474	1e-06	1e-06	1e-06	1e-06	1e-06	-1.40881	1e-06	5.24866	1e-06	1e-06	7.40488
ADAM17	peptidase	-1.77	1e-06	0.338647	1.26875	0.933086	1e-06	1e-06	0.613864	0.620484	1e-06	0.296	1e-06	-0.323597	0.128	1e-06	-0.471	0.859326	1e-06	1e-06	1e-06	1e-06	1e-06	1e-06	-0.303573	1e-06	0.617485	1e-06	-0.386648	-0.772049	1e-06	1e-06	1e-06	1e-06	1e-06	1e-06	0.69154	1.66305
Adam1a	peptidase	1e-06	1e-06	1e-06	1e-06	1e-06	1e-06	1e-06	1e-06	1e-06	1e-06	1e-06	1e-06	1e-06	1e-06	1e-06	1e-06	1e-06	1e-06	1e-06	1e-06	1e-06	1e-06	1e-06	1e-06	1e-06	-0.996805	1e-06	1e-06	1e-06	1e-06	1e-06	1e-06	1e-06	1e-06	1e-06	1e-06	-0.99677
ADAM8	peptidase	1.07	1e-06	0.575228	1.83126	1.41649	0.392882	1e-06	1e-06	1e-06	1e-06	1e-06	1e-06	1e-06	1e-06	1e-06	1e-06	1e-06	1e-06	1e-06	1e-06	1e-06	1e-06	1e-06	1e-06	1e-06	1e-06	1e-06	1e-06	1e-06	3.67149	1e-06	-0.986212	1e-06	1e-06	1e-06	-1.75699	5.06373
ADAM9	peptidase	-2.07	1e-06	-0.809081	1e-06	1e-06	1e-06	1e-06	1e-06	1e-06	1e-06	1e-06	1e-06	0.468591	0.472	0.333942	0.423	1e-06	1e-06	1e-06	1e-06	1e-06	1e-06	1e-06	1e-06	1e-06	-0.461544	-0.589617	1e-06	-0.942032	1e-06	1e-06	1e-06	1e-06	-1.84289	1e-06	1e-06	-3.39944
ADAMTS1	peptidase	-1.18	0.435195	1e-06	1e-06	0.888845	2.23536	-1.66	1e-06	1e-06	3.30936	1e-06	1e-06	1e-06	0.852	1e-06	1e-06	4.00701	-0.982583	1e-06	1e-06	1e-06	1e-06	-2.73	-2.6574	1e-06	1e-06	1e-06	1e-06	1e-06	1e-06	1e-06	1e-06	1e-06	1e-06	1e-06	1e-06	2.51781
AEBP1	peptidase	0.647	1e-06	1e-06	0.392037	0.513931	1e-06	1e-06	1e-06	1e-06	0.561006	1e-06	1e-06	1e-06	-0.344	-0.310678	-0.675	0.505678	1e-06	1e-06	1e-06	1e-06	1e-06	1e-06	-0.578256	1e-06	1e-06	0.421549	1e-06	1e-06	1e-06	1e-06	1e-06	1e-06	1e-06	1e-06	1e-06	1.13329
ATG4C	peptidase	-3.18	1e-06	-0.318276	-0.418274	-0.483376	0.4869	1e-06	1e-06	-0.744878	1e-06	1e-06	1e-06	1e-06	1e-06	1e-06	1e-06	-1.28685	1e-06	1e-06	1e-06	1e-06	1e-06	1e-06	1e-06	-0.322297	1e-06	1e-06	1e-06	1e-06	1e-06	1e-06	1e-06	1e-06	1e-06	1e-06	1e-06	-5.63047
C1R	peptidase	0.542	0.272605	-0.675276	-1.11935	-0.257405	0.25537	1.57	1.76047	2.69664	3.04464	1.4	1.27027	-1.96639	1e-06	-0.186388	-2.74	0.415006	1e-06	1e-06	1e-06	1e-06	1e-06	1e-06	1e-06	0.380925	1e-06	1e-06	1e-06	1e-06	1.23558	1e-06	1e-06	1e-06	8.05045	4.04329	1e-06	21.343
CAPN2	peptidase	-2.15	1e-06	-0.248531	-0.408954	1e-06	0.345409	-1.31	1e-06	1e-06	1e-06	0.158	1e-06	1e-06	1e-06	1e-06	0.293	1e-06	1e-06	1e-06	1e-06	1e-06	1e-06	-0.427	-0.343236	1e-06	1e-06	-0.282967	1e-06	0.323619	1e-06	1e-06	1e-06	1e-06	1e-06	1e-06	1e-06	-3.55357
CASP1	peptidase	-3.64	0.17776	-1.23393	0.487111	1e-06	-0.775608	2.08	1e-06	1.1374	1.71112	2.49	1.9521	-2.54908	-0.55	-0.71455	-1.88	-0.224433	1e-06	1e-06	1e-06	1.80558	1.63817	1e-06	0.349274	1e-06	1e-06	-0.518956	1e-06	1e-06	1e-06	1e-06	1.10923	1e-06	1e-06	0.83703	1.1715	7.32759
CASP3	peptidase	-1.3	1e-06	-0.273854	0.167854	1e-06	0.377649	-1.3	1e-06	1e-06	1e-06	1e-06	1e-06	1e-06	0.342	0.116466	-0.373	0.667709	1e-06	1e-06	1e-06	1e-06	1e-06	1e-06	1e-06	0.584598	1e-06	1e-06	1e-06	1.03021	2.17757	1e-06	1e-06	1e-06	2.00762	1e-06	1e-06	4.77254
CASP4	peptidase	-2.32	1e-06	-0.547874	1e-06	1e-06	-0.735025	1e-06	1.43666	1e-06	1e-06	0.778	0.552074	-0.795467	1e-06	-0.119861	0.605	1.47013	1e-06	1e-06	1e-06	1.19169	1e-06	1e-06	1e-06	1e-06	1e-06	-0.522717	1e-06	-0.536802	1e-06	1.87248	1.59766	1e-06	1e-06	0.814164	3.84823	9.68411
CASP8	peptidase	-1.52	1e-06	-0.63878	-0.61956	-0.444563	0.447394	1e-06	-0.6714	1e-06	1e-06	1e-06	1e-06	1e-06	1e-06	1e-06	1e-06	1e-06	1e-06	1e-06	1e-06	1e-06	1e-06	1e-06	1e-06	1e-06	1e-06	1e-06	1e-06	1e-06	-0.775217	1e-06	1e-06	-1.42616	1e-06	1e-06	1e-06	-4.3707
CASP9	peptidase	-1.29	1e-06	0.982718	0.668013	1.11223	1e-06	1e-06	1e-06	1e-06	1e-06	1e-06	1e-06	1e-06	1e-06	1e-06	1e-06	-0.729883	1e-06	1e-06	1e-06	1e-06	1e-06	1e-06	1e-06	1e-06	0.494951	0.278749	0.305962	0.340189	1e-06	1e-06	1e-06	1e-06	1e-06	1e-06	1e-06	0.197516
CFB	peptidase	-2.53	1e-06	1e-06	-0.113609	-0.269544	1e-06	1e-06	4.29722	4.20581	5.25887	2.76	1e-06	-2.87653	-0.256	-0.8813	-2.52	1e-06	1e-06	1e-06	1e-06	1e-06	1e-06	1e-06	1e-06	1e-06	1e-06	0.31554	1e-06	1e-06	4.1403	1e-06	1e-06	1e-06	6.85101	2.24022	6.76955	27.3916
CFD	peptidase	-1.72	1e-06	-0.38087	-0.540072	-0.598627	0.226141	1e-06	1e-06	-1.44766	1e-06	1e-06	1e-06	1e-06	1e-06	1e-06	1e-06	1e-06	1e-06	1e-06	1e-06	1e-06	1e-06	1e-06	1e-06	1e-06	1e-06	1e-06	1e-06	1e-06	1e-06	1e-06	1e-06	1e-06	1e-06	1e-06	1e-06	-3.69932
CPA5	peptidase	0.535	1e-06	-0.163596	1e-06	1e-06	1e-06	1e-06	1e-06	1e-06	1e-06	1e-06	1e-06	1e-06	1e-06	1e-06	1e-06	1e-06	1e-06	1e-06	1e-06	1e-06	1e-06	1e-06	1e-06	1e-06	1e-06	1e-06	1e-06	1e-06	1e-06	1e-06	1e-06	1e-06	1e-06	1e-06	1e-06	0.69863
CPD	peptidase	-2.55	1e-06	1e-06	-1.25978	-0.9037	1e-06	1e-06	1e-06	1e-06	0.572251	1e-06	1e-06	1e-06	1e-06	1e-06	1e-06	1e-06	1e-06	1e-06	1e-06	1e-06	1e-06	1e-06	1e-06	1e-06	0.609506	-0.320325	-0.956127	0.575048	-0.719786	1e-06	1e-06	1e-06	1e-06	1e-06	0.585352	-4.36753
CPXM1	peptidase	0.741	1e-06	-0.297363	-0.369777	1e-06	1e-06	1e-06	1e-06	1e-06	1e-06	1e-06	1e-06	1e-06	1e-06	1e-06	1e-06	1e-06	1e-06	1e-06	1e-06	1e-06	1e-06	1e-06	1e-06	1e-06	0.492257	1e-06	1e-06	1e-06	1e-06	1e-06	1e-06	1e-06	1e-06	1e-06	1e-06	1.16087
DYNC1H1	peptidase	-2.98	1e-06	0.621616	1e-06	0.275212	0.459548	1e-06	1e-06	1e-06	1e-06	1e-06	1e-06	1e-06	0.193	0.162864	1e-06	0.889464	-0.78576	1e-06	1e-06	1e-06	1e-06	1e-06	1e-06	1e-06	-0.461806	-0.321857	1e-06	1e-06	1e-06	1e-06	1e-06	1e-06	1e-06	1e-06	1e-06	-3.19093
ENC1	peptidase	1.04	-0.982572	1e-06	1e-06	0.597975	1.10943	1e-06	-0.507361	-0.6121	1e-06	1e-06	0.677474	1e-06	0.236	0.497521	-0.281	-1.50077	1e-06	1e-06	1e-06	1.3123	1e-06	0.619	0.714295	1e-06	0.68966	1e-06	1e-06	1.76015	-3.39663	1e-06	-1.38009	1e-06	-2.57774	1e-06	-0.567343	-2.55178
FURIN	peptidase	1e-06	1e-06	1e-06	1e-06	1e-06	1e-06	1e-06	1e-06	1e-06	1e-06	1e-06	0.391875	1e-06	1e-06	0.164236	1e-06	1e-06	1e-06	1e-06	1e-06	1e-06	1e-06	1e-06	-0.712134	1e-06	-0.304997	1e-06	1e-06	-0.843429	-2.02781	1e-06	0.776771	1e-06	1e-06	1e-06	1e-06	-2.55546
LAP3	peptidase	-0.605	1e-06	-0.456192	0.215575	0.386405	0.303975	1e-06	1e-06	0.616008	1e-06	2.6	2.09158	-2.62953	-0.675	-0.503232	-1.05	1e-06	1e-06	1e-06	1e-06	3.54122	3.42545	1e-06	1e-06	1e-06	1e-06	1e-06	1e-06	1e-06	1.2683	1e-06	1e-06	1e-06	2.14475	0.997543	1e-06	12.5843
MALT1	peptidase	-2.13	1e-06	1e-06	1e-06	-0.487636	1e-06	1e-06	1e-06	-0.642103	-0.678927	1.06	0.879453	-1.40192	1e-06	1e-06	-0.961	0.696988	1e-06	1e-06	1e-06	1e-06	1e-06	1e-06	1e-06	1e-06	1e-06	1e-06	1e-06	1e-06	1e-06	1e-06	1e-06	1e-06	1e-06	1e-06	1e-06	-3.66511
MMP13	peptidase	1.78	1e-06	1e-06	1e-06	1e-06	1e-06	1e-06	1e-06	1e-06	1e-06	1e-06	1e-06	1e-06	1e-06	1e-06	1e-06	1e-06	1e-06	1e-06	1e-06	1e-06	1e-06	1e-06	1e-06	1e-06	3.5655	1e-06	1e-06	1e-06	1e-06	1e-06	1e-06	1e-06	1e-06	1e-06	2.06193	7.40746
MMP14	peptidase	1e-06	1e-06	-0.301533	-0.598992	-0.179675	0.504403	1e-06	1e-06	-0.748128	1e-06	1e-06	1e-06	1.08151	1e-06	0.197456	1e-06	1e-06	1e-06	1e-06	1e-06	1e-06	1e-06	1e-06	1e-06	1e-06	0.642722	0.584466	-0.700717	-0.845831	1e-06	1e-06	1e-06	1e-06	1e-06	1e-06	3.16652	3.40529
MMP15	peptidase	0.795	1e-06	0.836113	1e-06	-0.253941	-0.438826	1e-06	1e-06	1e-06	1e-06	1e-06	1e-06	1e-06	1e-06	1e-06	0.589	1e-06	1e-06	1e-06	1e-06	1e-06	1e-06	1e-06	1e-06	0.0764446	1e-06	1e-06	1e-06	1e-06	1e-06	1e-06	1e-06	1e-06	1e-06	1e-06	1e-06	-0.0684055
MMP7	peptidase	-0.409	1e-06	-0.481713	-0.277344	-0.340659	0.522039	1e-06	1e-06	1e-06	1e-06	1e-06	1e-06	1e-06	-0.241	-0.298017	1e-06	1e-06	1e-06	1e-06	1e-06	1e-06	1e-06	1e-06	1e-06	1e-06	1e-06	1e-06	1e-06	1e-06	1.83457	1e-06	1e-06	-1.96642	1e-06	1e-06	1e-06	-0.694094
MMP9	peptidase	1.93	1e-06	0.381937	1e-06	0.222574	1e-06	1e-06	1e-06	1e-06	1e-06	1e-06	1e-06	1e-06	1e-06	1e-06	1e-06	1e-06	1e-06	1e-06	1e-06	1e-06	1e-06	1e-06	1e-06	1e-06	0.394038	1e-06	0.382383	0.311606	1e-06	1e-06	1e-06	1e-06	1e-06	1e-06	3.19175	6.05044
NDEL1	peptidase	-3.25	1e-06	-0.434336	-0.832235	-0.576078	-0.412486	1e-06	1e-06	1e-06	1e-06	1e-06	1e-06	1e-06	1e-06	-0.296605	0.227	0.862805	1e-06	1e-06	1e-06	1e-06	1e-06	0.182	1e-06	1e-06	-0.545142	1e-06	0.66162	0.572457	0.410846	1e-06	1e-06	1e-06	1e-06	1e-06	1e-06	-2.56146
OTUD1	peptidase	-1.37	0.215818	0.340692	0.70625	0.441606	-1.11318	1e-06	1e-06	-0.512637	1e-06	1e-06	1e-06	1e-06	1e-06	1e-06	1e-06	1e-06	1e-06	1e-06	1e-06	1e-06	1e-06	1e-06	1e-06	1e-06	1e-06	1e-06	1e-06	1e-06	1e-06	1e-06	1e-06	1e-06	1e-06	1e-06	1e-06	-1.97281
PLAU	peptidase	-3.38	1e-06	1.39172	1.42662	1.00494	1.06862	-2.5	0.645996	1e-06	1e-06	1e-06	1e-06	1e-06	0.321	1.06613	0.298	0.459027	1e-06	1e-06	1e-06	1e-06	1e-06	-1.43	-1.40558	1e-06	0.977348	1e-06	0.518785	-0.759047	-2.37734	1e-06	1e-06	1e-06	1e-06	1e-06	1e-06	-5.4572
PSEN1	peptidase	-3.49	1e-06	-0.540675	-1.06967	-0.718194	-0.496527	1e-06	0.565565	0.452689	1e-06	0.577	1e-06	-0.591882	1e-06	-0.186916	-0.413	0.562435	1e-06	1e-06	1e-06	1e-06	1e-06	1e-06	1e-06	1e-06	-0.452602	1e-06	0.283096	-0.775604	1e-06	1e-06	1e-06	1e-06	1e-06	1e-06	1e-06	-5.21291
PSMA1	peptidase	-1.23	1e-06	-0.63004	-1.01477	-1.16732	0.569793	1e-06	1e-06	1e-06	1e-06	1e-06	1e-06	1e-06	0.293	0.322031	-0.422	0.489229	1e-06	1e-06	1e-06	1e-06	1e-06	1e-06	1e-06	1e-06	-0.367393	-0.522801	1e-06	-0.410068	1e-06	1e-06	1e-06	1e-06	1e-06	1e-06	1e-06	-2.83024
PSMA2	peptidase	-1.07	1e-06	-0.809264	-0.837657	-0.587936	0.417568	1e-06	1e-06	1e-06	1e-06	0.496	0.330103	-0.399572	-0.677	-0.564311	-0.539	-0.287521	1e-06	1e-06	1e-06	1e-06	1e-06	1e-06	1e-06	1e-06	1e-06	1e-06	1e-06	1e-06	1.12932	1e-06	1e-06	1e-06	1e-06	1e-06	1e-06	-1.78072
PSMA3	peptidase	0.837	0.117534	-0.892288	-0.581714	-0.520858	0.485828	1e-06	1e-06	0.384624	0.3605	0.539	0.547543	-0.440884	0.196	0.130906	-0.553	1e-06	1e-06	1e-06	1e-06	1e-06	1e-06	1e-06	0.29662	1e-06	1e-06	-0.216985	1e-06	1e-06	0.391718	1e-06	1e-06	1e-06	1e-06	1e-06	1e-06	2.86614
PSMA4	peptidase	-2.18	1e-06	-0.446597	1e-06	1e-06	0.593993	1e-06	1e-06	1e-06	1e-06	0.246	0.43439	1e-06	0.184	1e-06	-0.529	-0.326304	1e-06	1e-06	1e-06	1e-06	1e-06	1e-06	0.25478	1e-06	0.536838	1e-06	1e-06	1e-06	0.794621	1e-06	1e-06	1e-06	1e-06	1e-06	0.417485	0.873426
PSMA5	peptidase	-2.52	1e-06	-0.416942	-0.213891	1e-06	0.684395	1e-06	1e-06	0.375987	1e-06	0.389	1e-06	-0.535236	-0.138	-0.165951	-0.471	1e-06	1e-06	1e-06	1e-06	1e-06	1e-06	1e-06	0.227767	1e-06	1e-06	1e-06	1e-06	1e-06	0.685682	1e-06	1e-06	1e-06	1e-06	1e-06	0.748165	-0.516116
PSMA6	peptidase	1e-06	1e-06	-0.545351	1e-06	1e-06	0.525469	1e-06	1e-06	1e-06	1e-06	1e-06	1e-06	1e-06	-0.563	-0.303471	-0.708	-0.303947	1e-06	1e-06	1e-06	1e-06	1e-06	1e-06	1e-06	1e-06	0.423324	-0.296052	1e-06	1e-06	1e-06	1e-06	1e-06	1e-06	1.81324	1e-06	0.504387	1.63733
PSMA7	peptidase	1e-06	1e-06	-0.554824	1e-06	-0.39839	0.503771	1e-06	1e-06	1e-06	1e-06	1e-06	1e-06	1e-06	1e-06	1e-06	1e-06	1e-06	1e-06	1e-06	1e-06	1e-06	1e-06	1e-06	1e-06	1e-06	0.284281	1e-06	0.269708	1e-06	1e-06	1e-06	1e-06	1e-06	1e-06	1e-06	0.546006	1.76023
PSMB1	peptidase	-1.88	1e-06	-1.10039	-0.592356	1e-06	0.40457	1e-06	1e-06	1e-06	1e-06	-0.144	1e-06	1e-06	1e-06	0.294455	1e-06	1e-06	1e-06	1e-06	1e-06	1e-06	1e-06	1e-06	1e-06	1e-06	1e-06	-0.454219	1e-06	1e-06	1e-06	1e-06	1e-06	1e-06	1e-06	1e-06	1e-06	-1.27113
PSMB10	peptidase	-2.54	1e-06	-0.780738	-1.0391	-1.19099	-0.65188	1e-06	1e-06	1.14123	1.05199	1.63	1.84227	-1.46634	-0.588	-0.319225	-1.02	-0.295174	1e-06	1e-06	1e-06	1.51692	2.10225	1e-06	0.318192	1e-06	1e-06	1e-06	1e-06	1e-06	1.3935	1e-06	1e-06	1.15222	1e-06	0.968568	1.62144	6.40863
PSMB2	peptidase	1.14	1e-06	-0.604074	-0.552285	0.583092	0.766538	1e-06	1e-06	0.817007	-2.16573	1e-06	1e-06	1e-06	0.258	0.323074	-0.272	1e-06	1e-06	1e-06	1e-06	1e-06	1e-06	1e-06	-0.175145	1e-06	1e-06	1e-06	-0.411525	1e-06	0.486241	1e-06	1e-06	1e-06	1e-06	1e-06	1e-06	1.40137
PSMB3	peptidase	1e-06	1e-06	-0.62886	-0.455371	1e-06	0.69711	1e-06	1e-06	1e-06	0.424505	1e-06	1e-06	1e-06	0.286	0.349821	-0.267	1e-06	1e-06	1e-06	1e-06	1e-06	1e-06	1e-06	1e-06	1e-06	1e-06	-0.405449	1e-06	-0.465259	-0.607628	1e-06	1e-06	1e-06	1e-06	1e-06	1e-06	0.185615
PSMB8	peptidase	-0.945	1e-06	-1.28603	-2.02642	-1.61905	1e-06	1e-06	1e-06	0.589962	0.753795	2.78	2.09201	-2.84657	-0.523	-0.409268	-1.15	-0.485302	1e-06	1e-06	1e-06	1e-06	1e-06	1e-06	1e-06	1e-06	1e-06	1e-06	1e-06	1e-06	0.986257	1.38939	0.912715	1e-06	1.9369	1.00485	1.45637	5.18369
PSMB9	peptidase	-2.33	1e-06	-1.39489	-1.29753	-1.03735	1e-06	1.18	1e-06	1.13988	1.13551	6.01	5.44146	-6.08003	-0.14	-0.235744	-1.86	-0.287835	1e-06	1e-06	1e-06	3.47512	3.73723	1e-06	-0.318838	1e-06	0.661807	0.301395	-1.17565	-1.23127	2.34038	2.24157	1e-06	2.2213	2.61287	2.1952	1.52145	21.6158
PSME2	peptidase	1e-06	1e-06	-0.704329	-0.900376	-0.480945	0.347882	1e-06	1e-06	1e-06	1e-06	1e-06	1e-06	1e-06	1e-06	1e-06	-0.888	1e-06	1e-06	1e-06	1e-06	1e-06	1e-06	1e-06	1e-06	1e-06	1e-06	1e-06	-0.420686	-1.02711	1e-06	1e-06	1e-06	1e-06	1e-06	1.13345	1.63342	0.102001
UCHL3	peptidase	-0.996	1e-06	-0.86882	0.424143	1e-06	0.919749	-0.936	1e-06	1e-06	1e-06	-0.291	1e-06	1e-06	0.233	1e-06	-0.347	-0.369586	1e-06	1e-06	1e-06	1e-06	1e-06	1e-06	1e-06	1e-06	1e-06	1e-06	1e-06	1e-06	-1.48522	1e-06	1e-06	1e-06	1e-06	1e-06	1e-06	-1.97907
USP4	peptidase	1.56	1e-06	0.356849	0.240903	1e-06	1e-06	1e-06	1e-06	1e-06	1e-06	1e-06	1e-06	1e-06	1e-06	1e-06	0.296	-1.06509	1e-06	1e-06	1e-06	1e-06	1e-06	1e-06	1e-06	1e-06	1e-06	1e-06	1e-06	1e-06	1e-06	1e-06	-0.840796	1e-06	1e-06	1e-06	1e-06	-0.165806
USP8	peptidase	1.89	1e-06	1e-06	1e-06	1e-06	1e-06	1e-06	1e-06	1e-06	1e-06	1e-06	1e-06	1e-06	1e-06	1e-06	1e-06	0.498426	1e-06	1e-06	1e-06	1e-06	1e-06	1e-06	1e-06	1e-06	0.484869	1e-06	1e-06	1e-06	1e-06	1e-06	1e-06	1e-06	1e-06	1e-06	1e-06	2.87333
DUSP1	phosphatase	0.753	-0.656849	0.524686	2.21666	2.26983	1e-06	-0.884	1e-06	1e-06	1e-06	1e-06	1e-06	1e-06	1e-06	-0.329581	-0.567	2.81938	1e-06	1e-06	1e-06	1e-06	1e-06	1e-06	-0.427666	1e-06	-0.496534	1e-06	-0.433026	1e-06	4.44603	1e-06	1e-06	1e-06	1e-06	1e-06	1e-06	8.18557
DUSP16	phosphatase	0.922	1e-06	0.598271	3.86686	3.67336	1.9978	1e-06	2.10745	1.01605	1e-06	1e-06	1e-06	1e-06	1e-06	1e-06	1e-06	1.74703	1e-06	1e-06	1e-06	1e-06	1e-06	1e-06	1e-06	1e-06	1e-06	1e-06	1e-06	1e-06	1e-06	1e-06	1e-06	1e-06	1e-06	1e-06	0.662021	15.3943
DUSP2	phosphatase	1.57	-0.544566	0.854177	2.28947	2.42011	0.830837	1e-06	1e-06	1e-06	1e-06	1e-06	1e-06	1e-06	1e-06	1e-06	0.502	2.7177	1e-06	1e-06	1e-06	1e-06	1e-06	1e-06	1e-06	1e-06	1e-06	0.297308	0.327453	1e-06	0.653816	1e-06	1e-06	1e-06	1e-06	1e-06	1e-06	10.21
DUSP4	phosphatase	-0.865	1e-06	0.908522	1.72308	1.21261	0.38402	-3.01	-1.47736	-1.27647	-2.33983	1e-06	1e-06	1e-06	-0.175	1e-06	1e-06	1e-06	1e-06	1e-06	1e-06	1e-06	1e-06	1e-06	-0.171622	0.150087	1e-06	1e-06	1e-06	1e-06	5.76657	1e-06	1e-06	1e-06	1e-06	-0.951126	1e-06	-1.93853
DUSP6	phosphatase	-0.667	-0.459289	-0.509556	1e-06	1e-06	1e-06	1e-06	1e-06	1e-06	1e-06	1e-06	0.694751	1e-06	1e-06	1e-06	1e-06	2.0929	1e-06	1e-06	1e-06	1e-06	1e-06	1e-06	1e-06	1e-06	1e-06	1e-06	1e-06	1e-06	1e-06	1e-06	1e-06	1e-06	1e-06	1e-06	1e-06	2.17095
INPP5D	phosphatase	1.19	1e-06	0.555496	1e-06	-0.630278	-0.923098	1e-06	-0.84689	-0.633044	1e-06	0.566	1e-06	1e-06	0.232	0.172236	1e-06	1e-06	1e-06	1e-06	1e-06	1e-06	1e-06	1e-06	1e-06	1e-06	-1.19633	1e-06	-1.02964	-1.06488	-2.10837	1e-06	1e-06	1e-06	1e-06	1e-06	1e-06	-6.82776
MDP1	phosphatase	1e-06	-0.20467	-0.659993	-0.683199	-0.861022	-0.896985	1e-06	1e-06	1e-06	1e-06	1e-06	1e-06	1e-06	-0.45	-0.24219	0.244	-0.907529	1e-06	1e-06	1e-06	1e-06	1e-06	1e-06	0.308543	1e-06	1e-06	1e-06	-0.333996	1e-06	1e-06	1e-06	1e-06	1e-06	1e-06	1e-06	1e-06	-3.36703
MTMR14	phosphatase	1.04	1e-06	0.328519	0.227801	-0.2305	-0.45092	1e-06	1e-06	1e-06	1e-06	1e-06	1e-06	1e-06	-0.229	-0.200013	1e-06	1.16563	1e-06	1e-06	1e-06	1e-06	1e-06	0.593	0.596049	1e-06	1e-06	1e-06	1e-06	1e-06	-1.09404	1e-06	1e-06	1e-06	1e-06	1e-06	0.703101	1.79261
NT5C3A	phosphatase	0.73	1e-06	1e-06	1e-06	1e-06	1e-06	1e-06	1e-06	1e-06	1e-06	1e-06	1e-06	1e-06	1e-06	-0.281834	-1.93	1e-06	1e-06	1e-06	1e-06	1e-06	1e-06	1e-06	1e-06	1e-06	1e-06	1e-06	1e-06	1e-06	1e-06	1e-06	1e-06	1e-06	1e-06	1e-06	1e-06	-1.4818
PDCD1	phosphatase	1.02	1e-06	0.776195	0.639338	1e-06	-0.432287	1e-06	1e-06	1e-06	1e-06	1e-06	1e-06	1e-06	1e-06	1e-06	1e-06	1e-06	1e-06	1e-06	1e-06	1e-06	1e-06	1e-06	1e-06	1e-06	1e-06	1e-06	1e-06	1e-06	1e-06	1e-06	1e-06	1e-06	1e-06	1e-06	1e-06	0.450887
PON1	phosphatase	0.61	1e-06	1e-06	1e-06	1e-06	1e-06	1e-06	1e-06	1e-06	1.68676	1e-06	1e-06	1e-06	1e-06	1e-06	1e-06	1e-06	1e-06	1e-06	1e-06	1e-06	1e-06	1e-06	1e-06	1e-06	0.29982	1e-06	1e-06	1e-06	1e-06	1e-06	1e-06	1e-06	1e-06	1e-06	1e-06	2.59661
PPM1A	phosphatase	-2.45	1e-06	-0.786611	-1.41198	-1.38735	-0.494246	1e-06	1e-06	1e-06	-0.549051	1e-06	1e-06	1e-06	-0.268	-0.341177	-0.575	-1.17466	1e-06	1e-06	1e-06	1e-06	1e-06	1e-06	0.189504	1e-06	1.0053	-0.701498	0.604874	1.0293	1e-06	1e-06	-1.49624	1e-06	1e-06	1e-06	1e-06	-7.23359
PPP1R2	phosphatase	2.05	1e-06	-0.474291	-0.750718	-0.994	-0.624303	1e-06	1e-06	1.94592	1e-06	1e-06	1e-06	1e-06	-0.204	-0.207889	-0.893	-0.40078	1e-06	1e-06	1e-06	1e-06	1e-06	1e-06	0.367151	1e-06	1e-06	-0.331812	-0.343242	1e-06	1e-06	1e-06	1e-06	1e-06	1e-06	1e-06	1e-06	0.0876384
PPP1R3C	phosphatase	3.52	1e-06	1e-06	1e-06	1e-06	0.617151	1e-06	-0.716839	-0.884218	-1.26105	1e-06	1e-06	1e-06	-0.556	1e-06	-0.575	1e-06	1e-06	1e-06	1e-06	1e-06	-1.84637	-1.25	-1.55507	1e-06	1e-06	1e-06	1e-06	1e-06	1e-06	1e-06	1e-06	1e-06	1e-06	1e-06	1e-06	-4.50737
PPP3R1	phosphatase	-1.21	1e-06	0.281585	1e-06	-0.203407	1e-06	1e-06	1e-06	1e-06	1e-06	1e-06	0.635037	1e-06	1e-06	-0.156816	1e-06	0.437831	1e-06	1e-06	1e-06	1e-06	1e-06	1e-06	1e-06	1e-06	1e-06	1e-06	0.672332	0.720703	1e-06	1e-06	1e-06	1e-06	1e-06	1e-06	1e-06	0.614124
PPP5C	phosphatase	0.499	1e-06	0.264674	0.907294	0.58369	0.549838	1e-06	1e-06	1e-06	1e-06	1e-06	1e-06	1e-06	-0.146	1e-06	1e-06	1e-06	1e-06	1e-06	1e-06	1e-06	1e-06	1e-06	1e-06	1e-06	1e-06	1e-06	1e-06	-0.343051	-0.91056	1e-06	1e-06	1e-06	1e-06	1e-06	1e-06	0.875565
PTPN11	phosphatase	-1.12	1e-06	-0.249228	0.840343	0.955911	1.11164	1e-06	1e-06	1e-06	1e-06	-0.316	1e-06	1e-06	1e-06	1e-06	1e-06	1e-06	1e-06	1e-06	1e-06	1e-06	-1.82271	1e-06	1e-06	1e-06	0.86038	1e-06	0.711633	0.607599	-0.906907	1e-06	1e-06	1e-06	1e-06	1e-06	1e-06	1.17115
PTPN4	phosphatase	-2.23	1e-06	1e-06	0.7745	1e-06	1e-06	1e-06	1e-06	-0.65538	1e-06	-0.641	1e-06	0.77317	0.249	1e-06	-0.509	-0.518598	1e-06	1e-06	1e-06	1e-06	1e-06	1e-06	1e-06	1e-06	0.449728	1e-06	1e-06	0.764534	-1.2906	1e-06	1e-06	1e-06	1e-06	1e-06	1e-06	-2.83362
PTPN6	phosphatase	1.79	1e-06	1e-06	-0.239082	-0.383797	1e-06	1e-06	1e-06	1e-06	1e-06	1e-06	1e-06	1e-06	1e-06	1e-06	1e-06	1e-06	1e-06	1e-06	1e-06	1e-06	1e-06	1e-06	-0.165718	1e-06	1e-06	1e-06	1e-06	1e-06	-2.04961	1e-06	1e-06	0.870363	1e-06	1e-06	0.728086	0.550267
PTPRJ	phosphatase	-2.65	1e-06	1e-06	1e-06	0.675879	1.34213	1e-06	1e-06	1e-06	1e-06	1e-06	1e-06	1e-06	1e-06	1e-06	1e-06	1e-06	1e-06	1e-06	1e-06	1e-06	1e-06	1e-06	1e-06	1e-06	1e-06	-0.302093	1e-06	-0.385696	0.966141	1e-06	1e-06	-1.00194	1e-06	1e-06	0.784492	-0.571061
SET	phosphatase	0.93	1e-06	-0.638043	0.427114	1.06633	0.987165	1e-06	1e-06	1e-06	1e-06	1e-06	1e-06	1e-06	1e-06	1e-06	1e-06	-0.364903	1e-06	1e-06	1e-06	1e-06	1e-06	1e-06	0.306714	1e-06	0.70056	0.305741	0.555552	0.609926	1e-06	1e-06	1e-06	1e-06	1e-06	1e-06	1e-06	6.16226
SOCS3	phosphatase	0.519	2.55122	2.50195	2.09209	1.66194	1e-06	1.03	3.22982	1.39407	2.23418	1e-06	1.94358	1e-06	0.175	-0.244184	1e-06	1.64227	1e-06	1e-06	1e-06	2.06011	2.30523	1e-06	1e-06	1e-06	-0.651305	1e-06	-0.823377	-1.64708	3.44129	3.05455	2.57232	1e-06	4.91948	1e-06	2.94127	33.8995
AEBP2	transcription regulator	-2.47	1e-06	0.305374	0.878186	0.279288	1e-06	1e-06	1e-06	-0.459718	1e-06	1e-06	1e-06	1e-06	1e-06	-0.30827	1e-06	-0.771809	1e-06	1e-06	1e-06	1e-06	1e-06	1e-06	1e-06	1e-06	1e-06	1e-06	-0.301443	0.32409	1e-06	1e-06	1e-06	1e-06	1e-06	1e-06	1e-06	-3.13502
AES	transcription regulator	0.851	1e-06	0.301871	1e-06	-0.606164	-0.636735	1e-06	1e-06	1e-06	1e-06	1e-06	1e-06	1e-06	1e-06	0.228842	1e-06	1e-06	1e-06	1e-06	1e-06	1e-06	1e-06	1e-06	1e-06	1e-06	1e-06	0.739371	1e-06	1e-06	0.874407	1e-06	1e-06	1e-06	1e-06	1e-06	1e-06	1.14888
AFF1	transcription regulator	-1.82	1e-06	-0.394115	0.393234	0.331309	-0.399185	1e-06	-0.354011	1e-06	-1.66361	0.367	0.412616	-0.49688	-0.245	1e-06	1e-06	1e-06	1e-06	1e-06	1e-06	1e-06	1e-06	1e-06	1e-06	1e-06	-0.557091	0.298144	-0.659329	-0.326877	-0.671883	1e-06	1e-06	1e-06	1e-06	1e-06	1e-06	-4.99743
ARID3A	transcription regulator	1e-06	1e-06	-0.269166	-0.54737	-0.720882	-0.267444	1e-06	1e-06	0.535196	1e-06	1e-06	1e-06	0.264325	0.547	0.334321	0.753	-0.706684	1e-06	1e-06	1e-06	1e-06	1e-06	1e-06	0.447699	1e-06	0.466971	1e-06	0.37843	0.411544	1e-06	1e-06	1e-06	1e-06	1e-06	1e-06	1e-06	2.16529
ARID5A	transcription regulator	1e-06	0.442987	2.41288	2.6428	2.30965	-0.444932	1e-06	0.940126	0.753878	1e-06	0.861	0.87411	-1.10172	1e-06	-0.301519	-0.603	2.26052	1e-06	1e-06	1e-06	1e-06	1e-06	1e-06	-0.173384	1e-06	-0.93271	1e-06	-0.761143	-1.0022	0.740818	1.55016	1.19956	1e-06	1e-06	1e-06	1e-06	6.84215
ATF3	transcription regulator	1.09	-0.642164	2.90452	6.84014	7.57416	3.86649	1e-06	3.04838	1e-06	-0.691074	1.38	1.62332	-2.00339	0.298	-0.447917	1e-06	4.46351	1e-06	1e-06	1e-06	1.68643	1.95462	0.826	0.823201	1e-06	-0.435449	1e-06	1e-06	1e-06	2.11628	1e-06	1e-06	1e-06	1e-06	1e-06	-0.372583	30.0935
ATF4	transcription regulator	-0.495	1e-06	0.571845	1.48524	0.993549	0.355986	1e-06	1e-06	1e-06	1e-06	1e-06	-0.336824	1e-06	1e-06	-0.217257	1e-06	0.791294	1e-06	1e-06	1e-06	1e-06	1e-06	1e-06	0.27377	1e-06	1e-06	1e-06	1e-06	1e-06	1.06854	1e-06	1e-06	1e-06	1e-06	1e-06	1e-06	3.34748
BACH1	transcription regulator	-0.815	0.282229	0.747513	3.14924	2.89083	1e-06	1e-06	0.949177	1e-06	1e-06	1e-06	0.834145	1e-06	1e-06	-0.138228	1e-06	1e-06	1e-06	1e-06	1e-06	1.62269	1e-06	1e-06	1e-06	1e-06	-0.509015	0.451029	1e-06	1e-06	-0.71538	1e-06	1e-06	1e-06	1e-06	1e-06	-0.77308	6.48115
BACH2	transcription regulator	1.13	0.338012	1e-06	-0.323101	0.382767	1e-06	1e-06	1e-06	-1.03323	-1.027	1e-06	1e-06	1e-06	-0.14	-0.144509	1e-06	1e-06	1e-06	1e-06	1e-06	1e-06	1e-06	1e-06	1e-06	1e-06	1e-06	1e-06	1e-06	1e-06	1e-06	1e-06	1e-06	1e-06	1e-06	1e-06	1e-06	-0.817043
BATF	transcription regulator	1e-06	1e-06	1.01487	3.21911	2.27834	0.897584	1e-06	0.582217	0.959037	0.734427	1e-06	1e-06	1e-06	1e-06	1e-06	1e-06	1e-06	1e-06	1e-06	1e-06	1e-06	1e-06	1e-06	1e-06	1e-06	1e-06	1e-06	1e-06	-0.738504	1.91886	2.41924	2.28619	1e-06	3.15013	1e-06	0.946662	17.6384
BBX	transcription regulator	-3.39	1e-06	0.339139	-1.13288	-0.914775	1e-06	1e-06	1e-06	1e-06	1e-06	0.617	0.439141	-0.870521	-0.702	-0.397373	1e-06	-0.511972	1e-06	1e-06	1e-06	1.15586	1e-06	1e-06	1e-06	1e-06	1e-06	1e-06	1e-06	0.986936	-0.580095	1e-06	1e-06	1e-06	1e-06	1e-06	-0.704702	-6.34449
BCL10	transcription regulator	0.96	1e-06	-0.675291	0.903691	0.59041	1e-06	1e-06	1e-06	1e-06	-0.49709	1e-06	1e-06	1e-06	1e-06	1e-06	1e-06	1.00152	1e-06	1e-06	1e-06	1e-06	1e-06	1e-06	0.293353	1e-06	1e-06	-0.338977	-0.602775	1e-06	-0.547641	1e-06	1e-06	1e-06	1e-06	1e-06	1e-06	2.43781
BCL3	transcription regulator	1e-06	1.37367	1.8994	0.653918	1e-06	1e-06	1e-06	1e-06	1e-06	1e-06	1e-06	1e-06	1e-06	0.368	0.182032	1e-06	-2.4046	1e-06	1e-06	1e-06	1e-06	1e-06	-0.93	-1.10509	1e-06	1e-06	1e-06	1e-06	-1.83904	1e-06	1e-06	1e-06	1e-06	2.02154	1e-06	1.51578	-2.06316
BCL6	transcription regulator	1.97	2.36799	-0.454448	-1.10638	-0.818832	-0.429222	1e-06	1.72313	1.00564	1.02645	1e-06	2.11097	1e-06	-0.263	-0.221928	-0.789	0.969943	1e-06	1e-06	1e-06	1.71238	1.96006	1e-06	1e-06	1e-06	0.522983	1e-06	1e-06	0.478556	-0.829376	1e-06	1e-06	1e-06	1e-06	1e-06	-1.17555	10.6693
BRF1	transcription regulator	1.11	1e-06	0.492854	0.704708	0.448514	-0.479492	-1.25	1e-06	1e-06	-1.31124	1e-06	1e-06	1e-06	1e-06	-0.128057	1e-06	1e-06	1e-06	1e-06	1e-06	1e-06	1e-06	1e-06	0.246342	1e-06	1e-06	1e-06	1e-06	1e-06	1e-06	-1.168	1e-06	1e-06	1e-06	1e-06	1e-06	-2.32006
BTF3	transcription regulator	0.733	1e-06	-2.00721	-2.04763	-1.70571	-0.472402	1e-06	1e-06	1e-06	1e-06	1e-06	1e-06	1e-06	0.112	1e-06	1e-06	0.395139	1e-06	1e-06	1e-06	1e-06	1e-06	1e-06	0.20909	1e-06	1e-06	-0.176389	1e-06	1e-06	-0.522378	1e-06	1e-06	1e-06	1e-06	1e-06	1e-06	-1.46806
BTG1	transcription regulator	-3.97	0.328674	-1.71302	-1.17419	-1.14836	-0.982411	1e-06	1e-06	-0.558247	-0.481447	1e-06	1e-06	1e-06	-0.316	1e-06	0.531	1e-06	1e-06	1e-06	1e-06	1e-06	1e-06	1e-06	0.476585	1e-06	1e-06	1e-06	1e-06	1e-06	3.26712	1e-06	-1.52751	1e-06	1e-06	1e-06	1e-06	-3.84175
BTG2	transcription regulator	0.945	1.23136	1e-06	-1.4732	-0.90921	-0.669513	1e-06	0.976973	-0.588257	1e-06	1e-06	1e-06	1e-06	0.312	0.126473	0.688	-0.32798	1e-06	1e-06	1e-06	1e-06	1e-06	1e-06	1e-06	1e-06	1e-06	1e-06	1e-06	1e-06	1e-06	1e-06	1e-06	1e-06	1e-06	1e-06	1e-06	0.311676
CBFA2T2	transcription regulator	-1.52	1e-06	-0.591662	-2.55763	-2.00589	-1.26569	1e-06	1e-06	1e-06	1e-06	0.359	1e-06	1e-06	1e-06	1e-06	1e-06	0.395552	1e-06	1e-06	1e-06	1e-06	1e-06	1e-06	1e-06	1e-06	1e-06	1e-06	1e-06	1e-06	1e-06	1e-06	1e-06	1e-06	1e-06	1e-06	1e-06	-6.00297
CBFB	transcription regulator	0.532	1e-06	0.410241	0.777424	0.963245	0.746571	1e-06	1e-06	1e-06	1e-06	1e-06	1e-06	1e-06	0.35	0.311235	1e-06	1.20078	1e-06	1e-06	1e-06	1e-06	1e-06	1e-06	1e-06	1e-06	1e-06	1e-06	1e-06	1e-06	-1.67782	1e-06	1e-06	1e-06	1e-06	1e-06	1e-06	2.79322
CBL	transcription regulator	-2.14	1e-06	0.565388	1e-06	-0.370328	-0.206307	1e-06	1e-06	-1.45118	-0.435465	1e-06	1e-06	1e-06	1e-06	0.215192	0.24	0.978631	1e-06	1e-06	1e-06	1e-06	1e-06	1e-06	1e-06	1e-06	0.646577	1e-06	0.702191	0.89144	-1.8345	1e-06	1e-06	1e-06	1e-06	1e-06	1e-06	-3.32912
CBX3	transcription regulator	-0.974	0.183932	-1.11082	-0.940614	-0.672299	0.49965	1e-06	1e-06	1e-06	1e-06	1e-06	1e-06	1e-06	-0.174	-0.143823	1e-06	1e-06	1e-06	1e-06	1e-06	1e-06	1e-06	1e-06	1e-06	0.0489915	1e-06	-0.294332	1e-06	0.7642	-0.489926	1e-06	1e-06	1e-06	1e-06	1e-06	1e-06	-1.08138
CCND1	transcription regulator	-1.02	-0.34906	0.35732	1.27786	1.54902	0.944995	-0.849	1e-06	-0.604039	-0.434067	1e-06	1e-06	1e-06	1.12	1.20977	1.2	-0.539292	1e-06	1e-06	1e-06	1e-06	1e-06	1e-06	0.541918	1e-06	0.600299	-0.941843	1e-06	-1.29178	1e-06	1e-06	1e-06	1e-06	1e-06	1e-06	1e-06	2.05748
CEBPA	transcription regulator	-0.67	-0.306794	0.444015	0.860673	0.495077	1e-06	1e-06	1e-06	1e-06	1e-06	0.138	1e-06	1e-06	-0.165	1e-06	1e-06	1e-06	1e-06	1e-06	1e-06	1e-06	1e-06	1e-06	1e-06	1e-06	-1.26986	1e-06	-1.13579	1e-06	-1.93719	1e-06	1e-06	1e-06	1e-06	1e-06	-1.07827	-5.51313
CEBPB	transcription regulator	-2.62	0.641087	2.04758	2.98975	2.63544	0.701261	1e-06	1.27862	0.709721	1e-06	1e-06	1e-06	1e-06	0.232	-0.48515	-0.887	1.03617	1e-06	1e-06	0.825	0.933243	1.64484	1e-06	1e-06	1e-06	0.349933	1e-06	1e-06	1e-06	1e-06	1e-06	1e-06	1e-06	1.77542	1e-06	1.02369	10.7365
CEBPD	transcription regulator	-2.36	1e-06	0.929044	0.559284	1e-06	1e-06	1.04	4.06218	2.64009	2.19202	1.46	1.76312	-2.67619	1e-06	1e-06	1e-06	0.392818	1e-06	1e-06	1e-06	1.94634	3.12448	1e-06	-1.17701	1e-06	0.389463	1e-06	1e-06	-0.729551	-0.71231	1e-06	1e-06	1e-06	1e-06	1e-06	1e-06	10.9857
CEP290	transcription regulator	-3.47	1e-06	1e-06	0.827211	0.295271	1e-06	1e-06	-0.668878	1e-06	1e-06	1e-06	1e-06	0.350015	1e-06	1e-06	-0.525	1e-06	1e-06	1e-06	1e-06	1e-06	1e-06	1e-06	1e-06	1e-06	1e-06	1e-06	1e-06	1e-06	1e-06	1e-06	1e-06	1e-06	1e-06	1e-06	1e-06	-3.19135
CITED2	transcription regulator	-1.87	0.368048	0.508513	1.86578	2.81086	1.50776	1e-06	1e-06	1e-06	1e-06	1e-06	1e-06	0.689024	-0.526	-0.608015	-0.864	1e-06	1e-06	1e-06	1e-06	1e-06	1e-06	1e-06	0.325382	1e-06	1e-06	1e-06	1e-06	0.432167	-1.84379	1e-06	1e-06	1e-06	1e-06	1e-06	1e-06	1.77873
CREB1	transcription regulator	2.12	1e-06	0.357768	-0.801276	-1.04396	-0.581633	1e-06	0.497474	1e-06	-0.363392	1e-06	0.601247	1e-06	-0.199	-0.21511	1e-06	0.963719	1e-06	1e-06	1e-06	1e-06	1e-06	1e-06	1e-06	1e-06	1e-06	0.308666	1e-06	1e-06	0.366989	1e-06	1e-06	1e-06	1e-06	1e-06	1e-06	1.29598
CREB5	transcription regulator	1.82	1e-06	-0.12639	2.88087	2.38434	0.733418	1e-06	2.00251	1e-06	1e-06	1e-06	1e-06	1e-06	-0.297	-0.156951	-0.482	0.982432	-0.639695	1e-06	1e-06	1e-06	1e-06	1e-06	1e-06	1e-06	1e-06	1e-06	1e-06	1e-06	1e-06	1e-06	1e-06	1e-06	1e-06	1e-06	1e-06	9.35433
CREG1	transcription regulator	-2.7	1e-06	-1.34601	-2.21178	-1.97918	-1.09424	0.813	1e-06	1e-06	1e-06	1e-06	1e-06	1e-06	-0.444	-0.471403	-0.819	1e-06	1e-06	1e-06	1e-06	1e-06	1e-06	1e-06	1e-06	1e-06	-0.761525	1e-06	1e-06	1e-06	0.650659	1e-06	1e-06	1e-06	1e-06	1e-06	1e-06	-7.67143
CSRNP1	transcription regulator	0.546	1e-06	0.858696	2.24732	2.11435	1.48444	1e-06	1.27672	0.53951	1e-06	1e-06	1e-06	1e-06	1e-06	-0.4766	0.259	2.88891	1e-06	1e-06	1e-06	1e-06	1e-06	1e-06	1e-06	1e-06	1e-06	1e-06	1e-06	1e-06	1e-06	1e-06	1e-06	1e-06	3.66053	1e-06	1e-06	13.6815
CTNNB1	transcription regulator	-1.98	1e-06	-1.04214	1.22472	-0.710903	-0.887555	1e-06	1e-06	1e-06	-0.785291	1e-06	1e-06	1e-06	-0.427	-0.501271	1e-06	1e-06	1e-06	1e-06	1e-06	1e-06	1e-06	1e-06	1e-06	1e-06	1e-06	1e-06	1e-06	1e-06	1e-06	1e-06	1e-06	1e-06	1e-06	1e-06	1e-06	-3.02513
DAXX	transcription regulator	1e-06	1e-06	0.421538	0.273332	0.405097	1e-06	1e-06	0.612271	1e-06	1e-06	1e-06	1e-06	1e-06	1e-06	1e-06	1e-06	1e-06	1e-06	1e-06	1e-06	1e-06	1e-06	1e-06	-0.255967	1e-06	1e-06	1e-06	0.518896	1e-06	1e-06	1e-06	1e-06	1e-06	1.76288	1e-06	1e-06	2.895
DBP	transcription regulator	-0.727	1e-06	0.613589	0.789423	1e-06	-0.324754	1e-06	1e-06	1e-06	1.26355	1e-06	1e-06	1e-06	-0.121	1e-06	1e-06	1e-06	1e-06	1e-06	1e-06	1e-06	1e-06	1e-06	1e-06	1e-06	1e-06	1e-06	1e-06	1e-06	-1.44686	1e-06	1e-06	1e-06	-2.21448	1e-06	1e-06	-3.39468
DLX3	transcription regulator	1e-06	1e-06	-0.113644	-0.264797	-0.194563	1e-06	1e-06	1e-06	-0.981605	-1.39351	1e-06	1e-06	1e-06	1e-06	1e-06	1e-06	1e-06	1e-06	1e-06	1e-06	1e-06	1e-06	1e-06	0.271451	1e-06	1e-06	1e-06	1e-06	1e-06	1e-06	1e-06	1e-06	1e-06	1e-06	1e-06	1e-06	-2.44935
DLX6	transcription regulator	0.369	1e-06	1e-06	1e-06	1e-06	1e-06	1e-06	2.38869	-1.12866	1e-06	1e-06	1e-06	1e-06	1e-06	1e-06	1e-06	1e-06	1e-06	1e-06	1e-06	1e-06	1e-06	1e-06	1e-06	1e-06	1e-06	1e-06	1e-06	1e-06	1.02631	1e-06	1e-06	1e-06	1e-06	1e-06	1e-06	2.65538
DNAJB1	transcription regulator	-0.533	1e-06	2.79684	5.60093	5.60822	3.22767	1e-06	1e-06	1e-06	1e-06	-0.188	0.347909	0.303804	1e-06	-0.360074	0.216	5.24482	1e-06	1e-06	1e-06	1e-06	1e-06	1e-06	-0.655827	1e-06	1e-06	1e-06	1e-06	1.2712	-0.670069	1e-06	1e-06	1e-06	1e-06	1e-06	1e-06	16.6168
DNAJC2	transcription regulator	1.34	1e-06	0.535449	1.5345	0.97593	0.770422	1e-06	1e-06	1e-06	1e-06	1e-06	1e-06	0.332555	1e-06	1e-06	-0.666	0.705698	1e-06	1e-06	1e-06	1e-06	1e-06	1e-06	1e-06	1e-06	0.683199	-0.436976	-0.596399	-1.03723	1e-06	1e-06	1e-06	1e-06	1e-06	1e-06	1e-06	3.07028
DRAP1	transcription regulator	1e-06	1e-06	1e-06	0.773565	1.27495	0.671969	-0.95	1e-06	1e-06	1e-06	1e-06	1e-06	1e-06	1e-06	1e-06	-0.364	1e-06	1e-06	1e-06	1e-06	1e-06	1e-06	1e-06	0.216487	1e-06	0.890485	0.537912	1e-06	0.648319	1e-06	1e-06	1e-06	1e-06	1e-06	1e-06	1e-06	3.69971
ECSIT	transcription regulator	1e-06	-0.284965	1e-06	1e-06	1e-06	0.561172	1e-06	1e-06	1e-06	1e-06	1e-06	1e-06	1e-06	1e-06	1e-06	1e-06	0.730988	1e-06	1e-06	1e-06	1e-06	1e-06	1e-06	-0.35531	1e-06	1e-06	1e-06	1e-06	1e-06	-1.17469	1e-06	1e-06	1e-06	1e-06	1e-06	1e-06	-0.522776
EGR1	transcription regulator	4.72	1e-06	2.50511	4.96445	4.60652	3.05026	1e-06	1.32722	1e-06	1e-06	1e-06	1e-06	1e-06	1e-06	-0.808497	1e-06	3.47362	1e-06	1e-06	1e-06	1e-06	1e-06	2.39	2.05859	1e-06	1e-06	1e-06	1e-06	1e-06	-0.601309	1e-06	1e-06	1e-06	1e-06	1e-06	1e-06	22.6758
EGR2	transcription regulator	3.47	-0.835099	1e-06	2.42764	2.24527	1e-06	1e-06	1e-06	1e-06	1e-06	1e-06	1e-06	1e-06	0.211	1e-06	0.616	2.39549	1e-06	1e-06	1e-06	1e-06	1e-06	0.289	0.241297	1e-06	-0.695289	1e-06	1e-06	0.68026	-1.46658	1e-06	1e-06	1e-06	-2.2568	1e-06	1e-06	7.3222
EGR3	transcription regulator	1.96	-1.15582	0.912162	1.5026	1.26114	0.3817	1e-06	3.00264	1e-06	1e-06	1e-06	1e-06	1e-06	1e-06	-0.123602	0.417	1.72129	1e-06	1e-06	1e-06	1e-06	1e-06	1e-06	1e-06	1e-06	1e-06	1e-06	1e-06	1e-06	1e-06	1.86798	1e-06	3.99763	1e-06	1e-06	1e-06	13.9204
EID1	transcription regulator	0.632	1e-06	-1.23461	-0.50827	-0.761418	1e-06	1e-06	1e-06	1e-06	1e-06	1e-06	1e-06	1e-06	-0.167	-0.172859	1e-06	-0.454249	1e-06	1e-06	1e-06	1e-06	1e-06	1e-06	1e-06	1e-06	0.880566	-0.630551	0.985349	1.25688	1e-06	1e-06	1e-06	1e-06	1e-06	1e-06	-0.885962	1.40912
ELF1	transcription regulator	-0.957	0.289406	0.908677	1.04631	0.893215	-0.465807	1e-06	1e-06	1e-06	1e-06	1.28	1e-06	-1.53455	-0.211	-0.300468	-1.1	0.420603	1e-06	1e-06	1e-06	1e-06	1e-06	1e-06	-0.291286	1e-06	-0.533153	-0.658593	1e-06	1e-06	1e-06	1e-06	1e-06	1e-06	1e-06	1e-06	1e-06	-3.03098
ELF2	transcription regulator	-1.7	1e-06	0.313865	1e-06	0.275581	-0.393547	1e-06	1e-06	1e-06	1e-06	1e-06	1e-06	1e-06	-0.244	-0.362327	-0.714	-1.89635	1e-06	1e-06	1e-06	1e-06	1e-06	-0.222	1e-06	1e-06	1e-06	0.233745	-0.833363	0.518321	1e-06	1e-06	1e-06	1e-06	1e-06	1e-06	1e-06	-5.65178
Elf5	transcription regulator	1.32	1e-06	1e-06	1e-06	1e-06	1e-06	1e-06	1e-06	1e-06	1e-06	1e-06	1e-06	1e-06	1e-06	1e-06	1e-06	1e-06	1e-06	1e-06	1e-06	1e-06	1e-06	1e-06	1e-06	1e-06	1e-06	1e-06	1e-06	1e-06	1e-06	1e-06	1e-06	1e-06	1e-06	1e-06	1e-06	1.32004
ELK4	transcription regulator	-1.89	1e-06	1e-06	-1.21737	-1.10344	-1.15754	1e-06	0.630116	1e-06	-1.05208	1e-06	0.805114	-0.694627	-0.141	1e-06	-0.952	1.20805	1e-06	1e-06	1e-06	1e-06	1e-06	-0.507	-0.36149	1e-06	-0.524271	1e-06	1e-06	-0.451542	1e-06	1e-06	1e-06	1e-06	1e-06	1e-06	1e-06	-7.40906
ELL2	transcription regulator	1.72	1e-06	0.144941	1e-06	0.177803	1e-06	1e-06	1.16086	0.949492	1e-06	1e-06	1e-06	1e-06	1e-06	-0.601521	1e-06	2.28966	1e-06	1e-06	1e-06	1e-06	1e-06	1e-06	1e-06	1e-06	1e-06	1e-06	1e-06	1e-06	1.71043	1e-06	1e-06	-0.960246	1e-06	1e-06	1.28031	7.58186
EPAS1	transcription regulator	-2.16	1e-06	1e-06	0.224691	1e-06	-1.40631	1.16	1e-06	1e-06	1e-06	1e-06	1e-06	1e-06	-0.637	-0.536029	1e-06	-0.553091	1e-06	1e-06	1e-06	1e-06	1e-06	1e-06	-0.443912	1e-06	1e-06	-0.304487	1e-06	1e-06	-1.72565	1e-06	1e-06	-1.68149	1e-06	1e-06	1e-06	-8.06325
ETS2	transcription regulator	1.21	1e-06	-0.528613	-0.416571	1e-06	1e-06	1e-06	1e-06	1e-06	0.384194	-0.493	-0.428029	1e-06	0.59	0.745229	0.89	1.20808	1e-06	1e-06	1e-06	1e-06	1e-06	1e-06	1e-06	1e-06	1e-06	1e-06	1e-06	1e-06	1.43544	1e-06	1e-06	1e-06	1e-06	1e-06	2.25635	7.91032
ETV3	transcription regulator	1.82	1e-06	-0.261514	-0.468925	-0.771512	1e-06	1e-06	0.445252	0.894037	1e-06	1e-06	1e-06	1e-06	1e-06	1e-06	1e-06	1e-06	1e-06	1e-06	1e-06	1e-06	1e-06	1e-06	1e-06	1e-06	1e-06	1e-06	1e-06	1e-06	1e-06	1e-06	1e-06	1e-06	2.33217	1e-06	1e-06	4.51256
FEM1B	transcription regulator	-1.55	1e-06	0.667014	2.28868	1.47312	0.870291	-1.14	1e-06	1e-06	1e-06	-0.425	1e-06	0.376708	0.134	1e-06	-1	2.52717	1e-06	1e-06	1e-06	1e-06	1e-06	1e-06	1e-06	1e-06	1e-06	1e-06	0.321706	0.9412	-0.938529	1e-06	1e-06	1e-06	1e-06	1e-06	1e-06	3.21236
FLI1	transcription regulator	1e-06	1e-06	0.205402	1e-06	1e-06	-0.630311	1e-06	0.404726	-0.944723	1e-06	1e-06	1e-06	1e-06	0.157	0.168798	1e-06	-1.09486	1e-06	1e-06	1e-06	1e-06	1e-06	1e-06	-0.172172	1e-06	1e-06	1e-06	0.500037	-0.809603	-2.51571	1e-06	1e-06	1e-06	1e-06	1e-06	1e-06	-5.14219
FOS	transcription regulator	5.22	-0.511707	1.48941	4.70716	4.34468	2.02691	1e-06	1e-06	1e-06	1e-06	1e-06	-1.87907	1e-06	1e-06	-0.47384	1e-06	7.06097	1e-06	1e-06	1e-06	1e-06	1e-06	0.883	0.535788	1e-06	1e-06	1e-06	1e-06	0.918723	1e-06	-1.7881	-1.06408	1.09323	1e-06	1e-06	1e-06	19.5843
FOSB	transcription regulator	2.4	-2.56867	-0.438343	1e-06	1e-06	-0.202798	1e-06	1e-06	1e-06	1e-06	1e-06	-0.997809	1e-06	1e-06	-0.165846	1e-06	3.16525	1e-06	1e-06	1e-06	1e-06	1e-06	2.62	2.05747	1e-06	-0.367247	1e-06	1e-06	1e-06	1e-06	1e-06	1e-06	1e-06	1e-06	1e-06	1e-06	6.37872
FOSL1	transcription regulator	-2.13	-0.35323	0.672617	4.25056	4.09417	2.48671	-2.51	1e-06	1e-06	1e-06	1e-06	1e-06	1e-06	0.367	1e-06	-0.786	1.45239	1e-06	1e-06	1e-06	1e-06	1e-06	1e-06	1e-06	1e-06	1e-06	1e-06	-0.829484	1e-06	1e-06	1e-06	1e-06	1e-06	1e-06	1e-06	1e-06	5.36953
FOSL2	transcription regulator	-3.47	0.480726	0.427581	1.1793	0.793808	1e-06	1e-06	1.40142	0.508419	0.679546	1e-06	1.21085	1e-06	1e-06	1e-06	0.396	1.46967	1e-06	1e-06	1e-06	1.81056	2.35945	1e-06	1e-06	1e-06	1e-06	1e-06	1e-06	1e-06	1e-06	1e-06	1e-06	1e-06	2.02023	1e-06	1e-06	10.4124
FOXG1	transcription regulator	0.451	1e-06	-0.168845	1e-06	0.398178	0.474514	1e-06	1e-06	1e-06	1e-06	1e-06	1e-06	1e-06	1e-06	-0.118388	1e-06	1e-06	1e-06	1e-06	1e-06	1e-06	1e-06	1e-06	1e-06	1e-06	1e-06	1e-06	1e-06	1e-06	1e-06	1e-06	1e-06	1e-06	1e-06	1e-06	1e-06	1.37418
Foxp1	transcription regulator	-0.448	1e-06	0.332924	1.23174	1.47567	-1.11471	1e-06	0.809741	-0.691159	-0.377511	1e-06	1e-06	1e-06	0.148	-0.462469	-0.51	0.808827	1e-06	1e-06	1e-06	1e-06	1e-06	1e-06	-0.332207	1e-06	-0.627346	1e-06	0.527968	0.45054	1e-06	1e-06	1e-06	1e-06	1e-06	1e-06	-1.01702	-0.460847
FUBP1	transcription regulator	2.19	1e-06	-1.35212	1e-06	0.627635	1.51768	1e-06	1e-06	1e-06	1e-06	1e-06	1e-06	1e-06	1e-06	0.160881	1e-06	0.728076	1e-06	1e-06	1e-06	1e-06	1e-06	1e-06	0.318221	1e-06	-0.703419	0.402535	-0.740907	-0.87983	0.812983	1e-06	1e-06	1e-06	1e-06	1e-06	1e-06	5.78599
Gabpb1	transcription regulator	0.815	1e-06	1e-06	0.665977	0.581933	1.13488	-1.09	0.581888	1e-06	1e-06	1e-06	1e-06	1e-06	-0.147	-0.310897	1e-06	0.954411	1e-06	1e-06	1e-06	1e-06	1e-06	1e-06	1e-06	1e-06	0.59381	-0.539902	-0.389736	-0.468503	2.39105	1e-06	1e-06	-1.27565	1e-06	1e-06	1e-06	3.49728
GATAD2A	transcription regulator	0.677	1e-06	0.469007	0.945196	0.705353	1.32082	-1.09	1e-06	1e-06	1e-06	1e-06	1e-06	1e-06	1e-06	1e-06	-0.454	0.589937	1e-06	1e-06	1e-06	1e-06	1e-06	1e-06	-0.35206	1e-06	-0.473877	-0.442487	1e-06	1e-06	-0.50266	1e-06	1e-06	1e-06	1e-06	1e-06	1e-06	0.454242
GBX2	transcription regulator	1e-06	-0.171978	1e-06	0.167995	0.254234	0.736112	-2.7	1e-06	1e-06	1e-06	1e-06	1e-06	1e-06	1e-06	1e-06	1e-06	1e-06	1e-06	1e-06	1e-06	1e-06	1e-06	1e-06	1e-06	1e-06	1e-06	1e-06	1e-06	1e-06	1e-06	1e-06	1e-06	1e-06	1e-06	1e-06	1e-06	-1.71361
GTF2B	transcription regulator	-1.28	0.159746	-0.406179	-0.559809	-0.981441	1e-06	1e-06	0.373227	1e-06	1e-06	0.749	0.348282	-1.13511	1e-06	1e-06	1e-06	1.40698	1e-06	1e-06	1e-06	1e-06	1e-06	1e-06	1e-06	1e-06	1e-06	-0.276959	1e-06	1e-06	1e-06	1e-06	1e-06	1e-06	1.75148	1e-06	1e-06	0.961601
GTF2F1	transcription regulator	-1.24	1e-06	1e-06	-0.506848	-0.366545	1e-06	1e-06	1e-06	1e-06	1e-06	0.314	1e-06	-0.46732	1e-06	1e-06	1e-06	0.34381	1e-06	1e-06	1e-06	1e-06	1e-06	1e-06	0.331364	1e-06	1e-06	1e-06	1e-06	1e-06	1e-06	1e-06	1e-06	1e-06	1e-06	1e-06	1e-06	-1.59151
GTF3C2	transcription regulator	-3	1e-06	0.581309	1e-06	0.405911	0.82021	1e-06	1e-06	1e-06	1e-06	-0.347	1e-06	0.356623	0.151	-0.141127	1e-06	-0.856138	1e-06	1e-06	1e-06	1e-06	1e-06	1e-06	-0.245124	1e-06	-0.583387	0.56331	-0.713419	-0.436956	-0.523136	1e-06	1e-06	1e-06	1e-06	1e-06	1e-06	-5.13052
HDAC2	transcription regulator	2.01	0.210653	-0.85161	1e-06	1e-06	1e-06	-1.13	1e-06	1e-06	1e-06	1e-06	1e-06	1e-06	0.129	1e-06	1e-06	-0.307458	1e-06	1e-06	1e-06	1e-06	1e-06	1e-06	1e-06	1e-06	0.848393	1e-06	1e-06	0.290721	-0.321639	1e-06	1e-06	1e-06	1e-06	1e-06	1e-06	2.58131
HDAC3	transcription regulator	-1.28	-0.290243	0.348582	0.172906	1e-06	1e-06	1e-06	1e-06	1e-06	1e-06	1e-06	1e-06	1e-06	-0.74	-0.603938	0.357	1e-06	1e-06	1e-06	1e-06	1e-06	1e-06	1e-06	0.523059	1e-06	1e-06	1e-06	1e-06	1e-06	-1.06342	1e-06	1e-06	1e-06	1e-06	1e-06	1e-06	-3.27319
HDAC5	transcription regulator	-0.796	1e-06	0.571935	1.09055	1.15804	-0.752267	1e-06	1e-06	1e-06	1.62491	1e-06	1e-06	1e-06	1e-06	1e-06	1e-06	1e-06	1e-06	1e-06	1e-06	1e-06	1e-06	1e-06	1e-06	-0.193665	-0.436684	0.328889	1e-06	1e-06	-1.38908	1e-06	1e-06	1e-06	1e-06	1e-06	1e-06	0.0627781
HHEX	transcription regulator	1e-06	-0.199872	0.502971	1e-06	-0.668278	1e-06	1e-06	-0.59762	1e-06	-0.548152	0.483	1e-06	-0.43598	-0.19	-0.384281	1e-06	-1.56273	1e-06	1e-06	1e-06	1e-06	1e-06	1e-06	1e-06	1e-06	-0.619334	-0.17089	1e-06	-0.685257	-3.21655	1e-06	-1.34838	1e-06	-3.84053	1e-06	1e-06	-14.4878
HIF1A	transcription regulator	-0.917	1e-06	-0.430099	1e-06	1e-06	0.609127	1e-06	0.47579	0.502722	1e-06	0.211	1e-06	-0.385687	0.223	1e-06	1e-06	0.791585	1e-06	1e-06	1e-06	1e-06	1e-06	1e-06	1e-06	1e-06	1e-06	1e-06	1e-06	-1.22981	0.42486	1e-06	1e-06	1e-06	1e-06	1e-06	1e-06	1.13572
HIVEP3	transcription regulator	0.999	-0.423339	1.83572	2.72548	1.71588	-0.522957	1e-06	1e-06	0.859798	1e-06	1e-06	1e-06	1e-06	1e-06	0.143543	1e-06	1.31758	1e-06	1e-06	1e-06	1e-06	1e-06	1e-06	0.199059	1e-06	1e-06	1e-06	1e-06	1e-06	-1.43432	1e-06	1e-06	1e-06	1e-06	1e-06	1e-06	3.74403
HNRNPD	transcription regulator	-4.79	0.219563	-0.824191	-0.270377	0.62408	1.4703	-0.91	0.601789	1e-06	1e-06	1e-06	1e-06	1e-06	1e-06	1e-06	1e-06	1e-06	0.630405	-0.681674	1e-06	1e-06	1e-06	0.483	0.469931	1e-06	1e-06	1e-06	-0.539034	1e-06	-1.5468	1e-06	1e-06	1e-06	1e-06	1e-06	1e-06	-3.4146
HOPX	transcription regulator	0.739	1e-06	-0.781245	-0.612888	0.593079	0.700953	-2.9	1e-06	1e-06	-0.738152	1e-06	1e-06	1e-06	0.552	0.457804	0.619	1e-06	1e-06	1e-06	1e-06	1e-06	1e-06	1e-06	1e-06	1e-06	1e-06	1e-06	1e-06	1e-06	1e-06	1e-06	1e-06	1e-06	1e-06	0.863509	-0.932091	0.123483
ID1	transcription regulator	-2.6	-0.646938	0.719221	1e-06	-0.32085	-0.582551	1.22	1e-06	1e-06	1e-06	1e-06	1e-06	1e-06	0.379	0.169583	-0.716	-2.28744	1e-06	1e-06	1e-06	1e-06	-2.12432	-1.28	-1.35331	1e-06	-0.587217	1e-06	1e-06	1e-06	1e-06	1e-06	1e-06	1e-06	1e-06	1e-06	1e-06	-11.4492
ID2	transcription regulator	3.79	-1.10806	2.69769	1.10379	-0.544999	-2.12779	1.86	-0.769704	-0.754195	1e-06	1e-06	1e-06	1e-06	1e-06	0.186801	1e-06	0.443037	1e-06	1e-06	1e-06	1e-06	1e-06	1e-06	1e-06	1e-06	-0.711707	1e-06	-0.967333	1e-06	1.7486	1e-06	1e-06	1e-06	1e-06	1e-06	1e-06	-0.549242
ID3	transcription regulator	-1.58	-0.859587	2.60572	1.34127	0.568721	1e-06	1.41	1e-06	1e-06	1e-06	0.378	1e-06	1e-06	-0.502	-0.277795	1e-06	-1.42742	1e-06	1e-06	1e-06	1e-06	1e-06	1e-06	1e-06	1e-06	-0.436726	1e-06	1e-06	-0.500472	-1.70001	-1.72424	1e-06	1e-06	1e-06	1e-06	1e-06	-7.91595
IER2	transcription regulator	1.51	-0.587439	0.686895	1.51677	1.24731	0.263101	1e-06	1e-06	1e-06	1e-06	0.478	1e-06	-0.638493	0.355	1e-06	1e-06	1e-06	1e-06	1e-06	1e-06	1e-06	1e-06	1e-06	1e-06	1e-06	-0.359393	1e-06	1e-06	-0.543041	0.990104	1e-06	1e-06	0.806145	1e-06	1e-06	1e-06	4.3512
IFI16	transcription regulator	-1.54	0.836809	-0.556227	-1.14053	-0.603484	1e-06	1e-06	1e-06	1e-06	0.480924	1.23	0.577417	-1.31475	1e-06	-0.161069	-0.624	-0.470103	1e-06	1e-06	1e-06	1e-06	1e-06	1e-06	1e-06	1e-06	1e-06	1e-06	1e-06	1e-06	1e-06	1e-06	2.24358	1e-06	1e-06	1e-06	1e-06	0.0710447
IRF1	transcription regulator	-0.539	1.18942	0.709668	0.580931	1e-06	1e-06	1e-06	3.60904	2.41463	1e-06	2.92	5.16338	-3.75142	-0.512	-0.750752	1e-06	-2.13473	1e-06	1e-06	1e-06	4.50048	5.15016	1e-06	-0.379253	1e-06	0.726323	1e-06	1e-06	1e-06	2.6923	2.58344	3.42667	-0.946662	4.2294	2.38607	1.95471	33.8035
IRF2	transcription regulator	-3.79	1e-06	1e-06	1e-06	1e-06	1e-06	1e-06	1.04594	1e-06	1e-06	2.02	1.72553	-2.17291	1e-06	-0.225717	1e-06	1e-06	1e-06	1e-06	1e-06	1e-06	1e-06	1e-06	1e-06	1e-06	-0.802129	1e-06	1e-06	-1.15697	1.02178	1e-06	1e-06	1e-06	1e-06	1e-06	1e-06	-2.33444
IRF2BP2	transcription regulator	-1.51	1e-06	-0.764421	-1.55887	-1.37692	-1.25447	1e-06	-0.462118	1e-06	-1.14652	1e-06	1e-06	1e-06	-0.584	-0.155677	0.293	-1.99963	1e-06	1e-06	1e-06	1e-06	1e-06	1e-06	-0.231186	1e-06	1e-06	1e-06	1e-06	1e-06	1e-06	1e-06	1e-06	1e-06	1e-06	1e-06	1e-06	-9.22194
IRF3	transcription regulator	-0.592	1e-06	0.790085	0.684033	0.547198	0.558029	1e-06	1e-06	1e-06	1e-06	1e-06	1e-06	1e-06	1e-06	-0.128776	1e-06	1e-06	1e-06	1e-06	1e-06	1e-06	1e-06	1e-06	1e-06	1e-06	-0.646235	1e-06	-1.00231	-0.894087	0.62262	1e-06	1e-06	1e-06	1e-06	1e-06	1e-06	-1.64159
IRF4	transcription regulator	0.626	0.16991	1e-06	1e-06	1e-06	1e-06	1e-06	1e-06	1e-06	1e-06	1e-06	1e-06	1e-06	1e-06	1e-06	1e-06	1e-06	1e-06	1e-06	1e-06	1e-06	1e-06	1e-06	1e-06	1e-06	1e-06	0.258456	0.330945	1e-06	3.07841	3.10452	2.59075	1e-06	1e-06	1e-06	1e-06	10.159
IRF5	transcription regulator	0.48	1e-06	0.263882	0.320291	1e-06	1e-06	1e-06	1e-06	1e-06	1e-06	1e-06	1e-06	1e-06	1e-06	1e-06	1e-06	1e-06	1e-06	1e-06	1e-06	1e-06	1e-06	1e-06	1e-06	1e-06	-0.393548	1e-06	1e-06	-0.705662	1e-06	1e-06	0.802997	1e-06	1e-06	1e-06	1e-06	0.240226
IRF7	transcription regulator	-2.78	0.166531	0.305756	1e-06	1e-06	1e-06	1e-06	0.751961	0.410212	1e-06	5.02	1.60279	-5.19361	-0.387	-0.344613	-1.58	1e-06	1e-06	1e-06	1e-06	1e-06	1e-06	1e-06	-0.41886	1e-06	1e-06	1e-06	1e-06	1e-06	3.60712	1.12775	2.76304	-1.24227	3.50146	1e-06	4.03296	10.7317
IRF9	transcription regulator	-1.27	1e-06	0.399948	0.962176	1.05588	0.905619	1e-06	1e-06	1e-06	0.535031	2.12	1.81559	-2.34373	-0.243	-0.37392	-0.351	-0.259822	1e-06	1e-06	1e-06	1e-06	1e-06	-0.533	-0.569062	1e-06	0.6043	1e-06	1e-06	1e-06	1.72324	1e-06	1e-06	1e-06	1e-06	0.731834	1.3805	5.4907
JDP2	transcription regulator	-1.68	1e-06	2.41707	3.02881	2.19481	1e-06	1e-06	0.654468	1e-06	1e-06	1e-06	1e-06	1e-06	-0.137	-0.21902	-0.576	0.280593	1e-06	1e-06	1e-06	1e-06	1e-06	1e-06	1e-06	1e-06	-0.884549	1e-06	-0.832684	-1.29858	1e-06	1e-06	1e-06	1e-06	1e-06	1e-06	1e-06	-1.88619
Jmy	transcription regulator	-1.27	0.267731	-0.89902	-1.6013	-2.08567	-1.50887	1e-06	-0.564527	1e-06	1e-06	1e-06	1e-06	1e-06	1e-06	-0.206863	1e-06	-0.418475	1e-06	1e-06	1e-06	1e-06	1e-06	1e-06	1e-06	1e-06	1e-06	1e-06	1e-06	0.62689	1e-06	1e-06	1e-06	1e-06	1e-06	1e-06	1e-06	-5.86204
JUN	transcription regulator	1.09	1e-06	1.59004	3.69988	2.85814	0.777997	-1.61	0.569852	1e-06	-0.588399	1e-06	0.156133	1e-06	0.283	1e-06	1e-06	1.92879	1e-06	1e-06	1e-06	1e-06	1e-06	1e-06	1e-06	1e-06	1e-06	1e-06	0.348069	0.463831	1e-06	1e-06	1e-06	1e-06	1e-06	1e-06	-0.574501	7.81278
JUNB	transcription regulator	1.37	0.655062	1.82086	1.67619	1.06331	1e-06	0.945	1.90391	1.48159	1e-06	0.602	1e-06	-0.993545	0.225	-0.33544	0.465	1.35194	1e-06	1e-06	1e-06	1e-06	1e-06	1e-06	1e-06	1e-06	1e-06	1e-06	1e-06	1e-06	1.30237	1e-06	1e-06	1e-06	1e-06	1e-06	1.07358	10.9651
JUND	transcription regulator	-3.18	1e-06	0.432166	2.204	1.4749	1e-06	1e-06	0.413081	1e-06	1e-06	1e-06	1e-06	1e-06	1e-06	1e-06	1e-06	0.978217	1e-06	1e-06	1e-06	1e-06	-0.873897	1e-06	-0.438667	1e-06	1e-06	1e-06	1e-06	1e-06	0.398447	1e-06	1e-06	0.958053	1e-06	1e-06	1e-06	1.50199
KLF10	transcription regulator	2.09	0.47048	2.84566	4.21322	3.85518	2.24887	1e-06	0.508747	1e-06	1e-06	0.316	1e-06	-0.363979	0.202	1e-06	0.251	1e-06	1e-06	1e-06	1e-06	1e-06	1e-06	1e-06	1e-06	1e-06	1e-06	1e-06	1e-06	1e-06	1e-06	1e-06	1e-06	1e-06	-2.22339	1e-06	1e-06	8.72249
Klf16	transcription regulator	1e-06	1e-06	0.791562	0.594848	1.08526	0.627983	1e-06	1e-06	1e-06	1e-06	1e-06	1e-06	1e-06	1e-06	1e-06	1e-06	1e-06	1e-06	1e-06	1e-06	1e-06	1e-06	1e-06	1e-06	1e-06	1e-06	1e-06	0.86562	0.776095	1e-06	1e-06	1e-06	1e-06	1e-06	1e-06	1e-06	3.15827
KLF6	transcription regulator	-1.81	1e-06	-0.737744	1.87417	2.05187	0.56145	1e-06	0.53754	1e-06	-0.449224	0.772	1e-06	-0.780647	0.245	-0.26521	-0.267	1.20952	1e-06	1e-06	1e-06	1e-06	1e-06	1e-06	1e-06	1e-06	1e-06	1e-06	1e-06	1e-06	3.10718	1e-06	1e-06	1e-06	1e-06	1e-06	1e-06	7.52442
Klf7	transcription regulator	-2.86	1e-06	1e-06	1.03207	1.45531	0.74526	1e-06	0.711697	1e-06	1e-06	1e-06	1e-06	1e-06	1e-06	1e-06	1e-06	1e-06	1e-06	1e-06	1e-06	1e-06	1e-06	1e-06	1e-06	1e-06	1e-06	1e-06	1e-06	1e-06	1e-06	1e-06	1e-06	1e-06	1e-06	1e-06	0.662315	1.74668
KLF9	transcription regulator	-1.56	0.616877	0.237394	-0.473799	-1.13904	-0.796752	1e-06	2.5944	0.88511	-2.49357	1e-06	1e-06	1e-06	-0.487	-0.382252	-0.273	-0.427253	1e-06	1e-06	1e-06	1e-06	1e-06	1e-06	-0.76163	1e-06	-0.67481	1e-06	1e-06	0.46924	-0.440328	1e-06	1e-06	1e-06	1e-06	1e-06	-0.83493	-6.41612
Lcor	transcription regulator	1.33	1e-06	1e-06	1e-06	1e-06	1e-06	1e-06	0.603335	1e-06	1e-06	1e-06	1e-06	1e-06	-0.476	-0.852222	1e-06	1e-06	1e-06	1e-06	1e-06	1e-06	1e-06	1e-06	1e-06	1e-06	1e-06	1e-06	1e-06	1e-06	1e-06	1e-06	1e-06	1e-06	1e-06	1e-06	1e-06	0.605146
LCORL	transcription regulator	1.32	0.36541	2.66246	2.48506	2.63267	0.289281	1e-06	1e-06	1e-06	1e-06	1e-06	1e-06	1e-06	1e-06	1e-06	1e-06	-0.592744	1e-06	1e-06	1e-06	1e-06	1e-06	1e-06	1e-06	1e-06	1e-06	1e-06	1e-06	1e-06	1e-06	1e-06	1e-06	1e-06	1e-06	1e-06	1e-06	3.83724
LHX1	transcription regulator	1e-06	1e-06	1e-06	0.321463	0.340771	1e-06	1e-06	1e-06	1e-06	1e-06	1e-06	1e-06	1e-06	1e-06	1e-06	1e-06	1e-06	1e-06	1e-06	1e-06	1e-06	1e-06	1e-06	1e-06	1e-06	1e-06	1e-06	1e-06	1e-06	1e-06	1e-06	1e-06	1e-06	1e-06	1e-06	1e-06	0.662267
LITAF	transcription regulator	-2.05	1e-06	-0.21197	0.75618	0.548806	0.430935	0.991	3.0611	3.86301	1e-06	1e-06	1e-06	1e-06	-0.195	1e-06	-1.5	1.23953	1e-06	1e-06	1e-06	0.837023	1.20189	1e-06	1e-06	1e-06	0.508752	-0.395222	-0.620498	-0.916162	1e-06	1.34471	1.33706	1e-06	1e-06	1e-06	1e-06	10.6551
LMCD1	transcription regulator	-1.02	1e-06	0.68201	1e-06	1e-06	-0.503962	1e-06	-1.72223	-1.78594	-1.33347	-0.822	-0.750419	0.687229	-0.445	-0.238495	1.58	1e-06	1e-06	1e-06	1e-06	1e-06	1e-06	1e-06	-0.917361	1e-06	0.651623	1e-06	1e-06	0.883866	1e-06	1e-06	1e-06	1e-06	1e-06	1e-06	1e-06	-6.41815
LMO2	transcription regulator	0.846	1e-06	0.467187	1e-06	-0.647849	-1.48603	1.81	1e-06	1e-06	1e-06	0.832	1e-06	-0.920771	-0.197	1e-06	1e-06	-1.16945	1e-06	1e-06	1e-06	1e-06	1e-06	1e-06	1e-06	1e-06	-0.459098	1e-06	1e-06	-0.42179	-3.6714	1e-06	1e-06	1e-06	1e-06	1e-06	-0.785474	-6.73803
LMO4	transcription regulator	-1.6	1e-06	-0.421317	-1.2478	-1.05861	-0.44001	1e-06	-3.01926	1e-06	-1.64742	1e-06	1e-06	1e-06	-0.517	1e-06	1e-06	-0.414232	1e-06	1e-06	1e-06	1e-06	1e-06	1e-06	1e-06	-0.380392	1e-06	1e-06	1e-06	1e-06	1e-06	1.7903	1.14545	1e-06	1e-06	1e-06	1.98622	-4.98141
LYL1	transcription regulator	0.466	-0.449182	1.75841	0.71336	1e-06	1e-06	1e-06	-1.32704	-0.816721	1e-06	1e-06	-0.60637	1e-06	0.225	0.484956	1e-06	-1.38742	1e-06	1e-06	1e-06	-1.08901	1e-06	1e-06	-0.204847	1e-06	1e-06	1e-06	1e-06	1e-06	-2.46942	-2.46737	-1.14839	1e-06	1e-06	1e-06	1e-06	-11.8348
MAF	transcription regulator	1e-06	-0.19214	1e-06	-1.13163	-1.95101	-2.17441	3.46	-0.766821	-0.914249	-1.62208	1e-06	1.77236	1e-06	1e-06	1e-06	0.544	1e-06	1e-06	1e-06	1e-06	2.18997	1.32995	1e-06	1e-06	1e-06	1e-06	1e-06	1e-06	1e-06	-4.25642	1.69245	1.39897	1e-06	-2.40872	1e-06	1e-06	-3.02976
MAFB	transcription regulator	1e-06	-0.487725	1.57639	1.33774	0.533778	-1.64506	1.09	-1.20031	-0.880021	-0.943454	0.442	1e-06	-0.678024	1e-06	1e-06	-0.973	-1.56809	1e-06	1e-06	1e-06	1e-06	1e-06	1e-06	-0.816903	1e-06	-1.30975	1e-06	1e-06	1e-06	-2.71639	1e-06	1e-06	1e-06	1e-06	1e-06	-2.25023	-13.6418
MAFF	transcription regulator	0.848	1e-06	1.64585	1.47147	0.806036	-1.05717	1e-06	1.14392	1.00666	1e-06	1e-06	1e-06	1e-06	0.752	1e-06	1e-06	3.20793	1e-06	1e-06	1e-06	1e-06	1e-06	0.533	0.516191	1e-06	1e-06	1e-06	0.454033	1e-06	1.28836	1e-06	1e-06	1e-06	1e-06	1e-06	1.97545	11.3
MAFK	transcription regulator	-1.43	1e-06	1e-06	1.13781	0.596357	1e-06	1.9	1e-06	1e-06	-0.874416	1e-06	1e-06	1e-06	1e-06	1e-06	1e-06	1e-06	1e-06	1e-06	1e-06	1e-06	1e-06	1e-06	1e-06	1e-06	1e-06	1e-06	0.562449	0.615986	1e-06	1e-06	1e-06	1e-06	1e-06	1e-06	1e-06	2.50822
MAZ	transcription regulator	-0.815	-0.242536	1e-06	-0.282699	-0.303123	1e-06	1e-06	1e-06	1e-06	0.507563	1e-06	0.591317	0.38611	0.424	1e-06	0.443	-0.566979	1e-06	1e-06	1e-06	1e-06	1e-06	1e-06	1e-06	1e-06	-0.627009	1e-06	1e-06	1e-06	-1.85857	1e-06	1e-06	1e-06	1e-06	1e-06	1e-06	-2.3439
MBD2	transcription regulator	-2.73	0.269116	1.27529	4.34017	3.42451	1.11675	1e-06	1e-06	1e-06	1e-06	1e-06	1e-06	1e-06	1e-06	1e-06	1e-06	1e-06	1e-06	1e-06	1e-06	1e-06	1e-06	1e-06	1e-06	1e-06	0.379364	-0.180076	1e-06	1e-06	1.0559	1e-06	1e-06	1e-06	1e-06	1e-06	-0.519477	5.881
MDM2	transcription regulator	1.65	1e-06	-1.01392	-1.196	-0.73311	-0.448453	1e-06	-0.646386	-1.49101	1e-06	1e-06	1e-06	1e-06	0.168	1e-06	1e-06	1e-06	1e-06	1e-06	0.748	1e-06	1e-06	1e-06	1e-06	1e-06	1e-06	-0.515446	1e-06	1e-06	0.813612	-2.75765	-1.52424	1.54351	1e-06	1e-06	1e-06	-3.37522
MED27	transcription regulator	0.831	1e-06	0.327721	0.627379	0.466774	0.68502	1e-06	1e-06	1e-06	1e-06	1e-06	1e-06	1e-06	1e-06	1e-06	1e-06	1e-06	1e-06	1e-06	1e-06	1e-06	1e-06	1e-06	0.207198	1e-06	1e-06	1e-06	1e-06	-0.65409	-0.843746	1e-06	1e-06	1e-06	1e-06	1e-06	1e-06	0.991842
Mnt	transcription regulator	-2.8	-0.284681	-0.255451	-1.14487	-1.13159	-1.03974	1e-06	-0.415145	1e-06	1e-06	1e-06	1e-06	1e-06	1e-06	1e-06	1e-06	-1.03567	1e-06	1e-06	1e-06	1e-06	1e-06	1e-06	1e-06	1e-06	-0.888174	1e-06	-0.415069	-0.975421	1e-06	-1.77639	1e-06	1e-06	1e-06	1e-06	1e-06	-11.6513
MSC	transcription regulator	0.453	0.158871	1e-06	1e-06	1e-06	1e-06	1e-06	2.4513	1e-06	1e-06	1e-06	1e-06	1e-06	1e-06	0.299089	1e-06	1e-06	1e-06	1e-06	1e-06	1e-06	1e-06	1e-06	1e-06	1e-06	1e-06	1e-06	1e-06	1e-06	1.7246	1e-06	1e-06	1e-06	4.2419	1e-06	1e-06	9.32879
MTA2	transcription regulator	-0.733	1e-06	0.694232	1e-06	-0.397888	1e-06	1e-06	1e-06	1e-06	1e-06	1e-06	1e-06	1e-06	1e-06	1e-06	1e-06	1e-06	1e-06	1e-06	1e-06	1e-06	1e-06	1e-06	1e-06	1e-06	-0.55397	-0.197891	0.306451	-0.506173	1e-06	1e-06	1e-06	1e-06	1e-06	1e-06	1e-06	-2.77667
MTDH	transcription regulator	2.61	1e-06	-0.596206	0.386644	-0.33617	0.422284	1e-06	1e-06	1e-06	1e-06	1e-06	1e-06	1e-06	0.456	0.183735	1e-06	1e-06	1e-06	1e-06	1e-06	1e-06	1e-06	1e-06	1e-06	1e-06	0.416264	1e-06	-0.850185	1e-06	-1.52163	1e-06	1e-06	1e-06	1e-06	1e-06	1e-06	2.36318
MTF1	transcription regulator	1.62	1e-06	0.622167	1.30684	1.04723	0.556348	1e-06	0.806778	1e-06	1e-06	1e-06	1e-06	1e-06	0.352	0.16309	-0.61	0.640708	1e-06	1e-06	1e-06	1e-06	1e-06	1e-06	1e-06	1e-06	1e-06	1e-06	-0.47949	-0.365979	1e-06	1e-06	1e-06	1e-06	1e-06	1e-06	1e-06	4.41539
MXD1	transcription regulator	3.7	1e-06	1.15032	3.46833	2.67384	1.30239	1e-06	0.449338	1e-06	1e-06	1e-06	1e-06	1e-06	1e-06	-0.171488	1e-06	2.46875	1e-06	1e-06	1e-06	1e-06	1e-06	1e-06	1e-06	1e-06	0.321459	1e-06	1e-06	0.828166	3.39869	1e-06	1e-06	1e-06	1e-06	1e-06	1e-06	17.2892
MYC	transcription regulator	-1.9	1.24843	1.28917	4.02067	3.73055	2.05227	1e-06	1e-06	1e-06	1e-06	1e-06	1e-06	1e-06	1e-06	-0.529607	-0.425	-0.248889	1e-06	1e-06	1e-06	1e-06	1e-06	0.42	0.536853	1e-06	1e-06	1e-06	-0.680246	1e-06	-3.4213	-2.40106	1e-06	1e-06	1e-06	-1.24603	1e-06	-0.132505
MYCN	transcription regulator	0.65	-1.02736	-0.23233	1.56914	0.397717	-1.95021	2.34	-2.20873	1e-06	1e-06	1e-06	1e-06	1e-06	1e-06	0.139371	2.07	-2.58741	1e-06	1e-06	1e-06	1e-06	1e-06	-1.5	-1.59286	1e-06	0.398887	1e-06	1e-06	0.955902	1e-06	1e-06	1e-06	1e-06	1e-06	1e-06	1e-06	-2.1132
MYF5	transcription regulator	0.468	1e-06	1e-06	1e-06	1e-06	1e-06	-1.5	1e-06	1e-06	1e-06	1e-06	-0.312106	1e-06	1e-06	1e-06	1e-06	1e-06	1e-06	1e-06	1e-06	1e-06	1e-06	1e-06	1e-06	1e-06	1e-06	1e-06	1e-06	1e-06	1e-06	1e-06	1e-06	1e-06	1e-06	1e-06	1e-06	-1.34407
MYT1	transcription regulator	0.517	1e-06	-0.133992	1e-06	-0.20682	-0.185361	1e-06	1e-06	1e-06	-1.48433	1e-06	1e-06	1e-06	1e-06	1e-06	1e-06	1e-06	1e-06	1e-06	1e-06	1e-06	1e-06	1e-06	1e-06	1e-06	1e-06	1e-06	1e-06	1e-06	1e-06	1e-06	1e-06	1e-06	1e-06	1e-06	1e-06	-1.22549
NAB2	transcription regulator	0.498	-0.582956	1.02164	1.45154	0.867529	-0.661566	0.92	1e-06	1e-06	1.37217	1e-06	1e-06	-0.57034	1e-06	-0.259015	0.385	1.24778	1e-06	1e-06	1e-06	1e-06	1e-06	1e-06	1e-06	0.329107	-0.564083	1e-06	1e-06	1e-06	-2.39627	1e-06	1e-06	1e-06	1e-06	1e-06	-0.747834	0.267445
NCOA3	transcription regulator	-3.65	0.145392	0.417352	-0.385411	-0.276986	-0.418027	1e-06	1e-06	1e-06	1e-06	0.52	0.403621	-0.768696	-0.383	-0.142985	1e-06	0.862392	1e-06	1e-06	1e-06	1e-06	1e-06	1e-06	1e-06	1e-06	1e-06	1e-06	1e-06	-0.493112	2.2239	1e-06	1e-06	1e-06	1e-06	1e-06	1e-06	-2.78024
NFAT5	transcription regulator	1.45	1e-06	0.194293	0.616698	1e-06	-1.31502	1e-06	0.570425	1e-06	-0.370146	1e-06	1e-06	1e-06	1e-06	1e-06	-0.504	1e-06	0.656268	1e-06	1e-06	1e-06	1e-06	1e-06	-0.453005	1e-06	-0.867506	1e-06	-0.455294	-0.392497	0.85672	1e-06	1e-06	1e-06	1e-06	1e-06	1e-06	-0.401629
NFE2	transcription regulator	1.54	1e-06	1e-06	1e-06	0.165718	1e-06	1e-06	1e-06	1e-06	1e-06	1e-06	1e-06	1e-06	1e-06	1e-06	1e-06	1e-06	1e-06	1e-06	1e-06	1e-06	1e-06	1e-06	1e-06	1e-06	1e-06	1e-06	1e-06	1e-06	1e-06	1e-06	1e-06	1e-06	1e-06	1e-06	1e-06	1.70575
NFE2L2	transcription regulator	-1.48	1e-06	0.230272	1.40654	1.15658	1e-06	1e-06	1.7525	0.50696	1e-06	1e-06	1e-06	1e-06	1e-06	-0.124948	-0.536	0.731335	1e-06	1e-06	1e-06	1e-06	1e-06	1e-06	-0.448166	1e-06	1e-06	1e-06	1e-06	1e-06	1e-06	1e-06	1e-06	1e-06	1e-06	1e-06	1e-06	2.73456
NFIL3	transcription regulator	-0.367	1e-06	0.931203	4.15654	3.62676	1.10428	1e-06	0.911303	1e-06	1e-06	1e-06	1e-06	1e-06	-0.158	-0.39975	-0.423	2.61056	1e-06	1e-06	1e-06	1e-06	1e-06	1e-06	-0.229083	1e-06	1e-06	1e-06	1e-06	1e-06	2.28128	1e-06	1e-06	1e-06	1e-06	1e-06	1e-06	12.1827
NFKB1	transcription regulator	0.559	1e-06	0.789079	1.07355	1.04094	0.548382	1e-06	1.93905	1.43583	0.354669	1e-06	1e-06	1e-06	-0.211	-0.396062	1e-06	0.505339	1e-06	1e-06	1e-06	1e-06	1e-06	-0.388	-0.320105	1e-06	1e-06	-0.558511	-0.396577	-0.978601	2.33016	1e-06	1e-06	1e-06	2.02338	1e-06	1.19091	8.96329
NFKB2	transcription regulator	1.56	1e-06	0.384083	0.582326	0.382289	1e-06	1e-06	1.52872	2.01992	1e-06	1e-06	1e-06	1e-06	-0.236	-0.199763	0.564	1.44635	1e-06	1e-06	1e-06	1e-06	1e-06	1e-06	1e-06	1e-06	0.507229	1e-06	1e-06	1e-06	2.28037	1e-06	1e-06	1e-06	3.11083	1e-06	2.10631	15.2685
NFKBIA	transcription regulator	0.39	0.891739	1.00325	1.10217	0.265474	-0.564412	1e-06	2.55301	2.06469	0.729224	1e-06	1e-06	-0.721669	-0.637	1e-06	0.457	0.318529	1e-06	1e-06	1.52	1e-06	2.28664	-1.64	-1.56558	1e-06	1.04432	1e-06	-0.434994	1e-06	1.7805	1e-06	1e-06	1e-06	1.82191	1e-06	2.3629	13.0212
NFKBIB	transcription regulator	1e-06	1e-06	0.218669	0.675939	0.366464	0.549066	1e-06	1e-06	1.93492	0.651942	1e-06	1e-06	1e-06	1e-06	-0.143001	-0.376	0.794576	1e-06	1e-06	1e-06	1e-06	1e-06	1e-06	0.307482	1e-06	1e-06	1e-06	1e-06	1e-06	1e-06	1e-06	1e-06	1e-06	1e-06	1e-06	0.943566	5.48631
NFKBID	transcription regulator	0.962	1e-06	1e-06	0.783134	1e-06	1e-06	1e-06	1.5288	1.54276	-1.76985	1e-06	1e-06	1e-06	1e-06	1e-06	1e-06	1e-06	1e-06	1e-06	1e-06	1e-06	1e-06	1e-06	1e-06	1e-06	1e-06	1e-06	1e-06	1e-06	1e-06	1e-06	1e-06	1e-06	1e-06	1e-06	1e-06	3.04687
NFKBIE	transcription regulator	-1.51	1e-06	1.60109	2.19375	1.79202	0.678832	1e-06	0.604461	1.09967	1e-06	1e-06	1e-06	1e-06	1e-06	1e-06	0.481	0.90307	1e-06	1e-06	0.836	1e-06	1.11895	1e-06	1e-06	1e-06	1.24957	1e-06	-0.556567	1e-06	1e-06	1e-06	1e-06	1e-06	1e-06	1e-06	3.50273	10.7924
NFKBIZ	transcription regulator	0.41	0.78702	-0.755686	1.18731	1.04581	1.42276	1e-06	3.79279	2.94472	2.05072	1e-06	1e-06	1e-06	0.149	1e-06	0.292	2.0735	1e-06	1e-06	1e-06	1e-06	1e-06	-1.34	-1.41968	1e-06	0.70779	1e-06	1e-06	1e-06	1e-06	1e-06	1e-06	1e-06	1e-06	1e-06	2.65363	17.5131
NKX2-2	transcription regulator	1e-06	1e-06	1e-06	1e-06	1e-06	1e-06	-2.01	1e-06	1e-06	1e-06	1e-06	1e-06	1e-06	1e-06	1e-06	1e-06	1e-06	1e-06	1e-06	1e-06	1e-06	1e-06	1e-06	1e-06	1e-06	1e-06	1e-06	1e-06	1e-06	1e-06	1e-06	1e-06	1e-06	1e-06	1e-06	1e-06	-2.00996
NMI	transcription regulator	-2.27	1e-06	-0.688669	-1.52949	-1.56159	-0.866707	1e-06	1e-06	0.662574	1e-06	2.4	1.54719	-2.41189	1e-06	0.265031	-0.558	1e-06	1e-06	1e-06	1e-06	2.58122	1e-06	1e-06	1e-06	1e-06	0.657397	-0.719777	0.43946	-0.465012	1.52202	1e-06	1e-06	1e-06	1.89283	0.623827	1.22691	4.12467
NONO	transcription regulator	-2.01	1e-06	-0.937246	-1.47853	-0.708855	0.699796	1e-06	1e-06	1e-06	1e-06	1e-06	1e-06	1e-06	-0.305	-0.273283	0.393	-0.267848	1e-06	1e-06	1e-06	1e-06	1e-06	0.266	0.328003	1e-06	1e-06	-0.464168	0.354808	1e-06	-0.439075	1e-06	1e-06	1e-06	1e-06	1e-06	1e-06	-2.96788
NOTCH2	transcription regulator	-1.83	1e-06	0.229017	1.32348	1.44825	1.34654	-1.44	0.555796	0.797485	1e-06	1e-06	1e-06	1e-06	1e-06	1e-06	1e-06	1.12349	1e-06	1e-06	1e-06	1e-06	1e-06	1e-06	1e-06	1e-06	1e-06	0.346168	-0.461668	1e-06	1e-06	1e-06	1e-06	1e-06	1e-06	1e-06	1e-06	2.98054
NUPR1	transcription regulator	-1.18	1e-06	0.749646	0.859074	1e-06	-1.99706	0.923	1e-06	-1.11744	1e-06	1e-06	1e-06	1e-06	1e-06	1e-06	1e-06	1e-06	1e-06	1e-06	1e-06	1e-06	1e-06	1e-06	1e-06	1e-06	1e-06	1e-06	1e-06	-0.612075	1e-06	1e-06	1.70581	1e-06	1e-06	1e-06	1.44895	-0.719356
PBX3	transcription regulator	0.321	0.310277	0.325007	1.15742	1.35303	0.868778	1e-06	1e-06	1e-06	1e-06	1e-06	1e-06	1e-06	-1.14	-0.532958	0.48	0.727299	1e-06	1e-06	1e-06	1e-06	1e-06	1e-06	1e-06	1e-06	1e-06	-0.45822	1e-06	1e-06	-1.02155	1e-06	1e-06	1e-06	1e-06	1e-06	-0.338158	1.40194
PER1	transcription regulator	1e-06	-0.691982	1.14295	1.04148	0.3124	1e-06	1e-06	1e-06	1e-06	1e-06	1e-06	1e-06	1e-06	1e-06	1e-06	1e-06	1e-06	1e-06	1e-06	1e-06	1e-06	1e-06	1e-06	1e-06	1e-06	1e-06	1e-06	1e-06	1e-06	1e-06	1e-06	1e-06	1e-06	1e-06	1e-06	1e-06	-0.481015
PHB2	transcription regulator	-1.13	1e-06	1e-06	-0.57418	-0.440237	1e-06	1e-06	1e-06	1e-06	1e-06	1e-06	1e-06	1e-06	0.245	0.23393	0.293	1e-06	1e-06	1e-06	1e-06	1e-06	1e-06	0.485	0.585024	1e-06	1e-06	1e-06	-0.287958	-0.378345	-0.483175	1e-06	1e-06	1e-06	1e-06	1e-06	1e-06	-1.45192
PLAGL1	transcription regulator	4.48	1e-06	-0.207581	1e-06	1e-06	0.151606	1e-06	1e-06	-0.575378	1e-06	0.893	1e-06	-1.1378	1e-06	1e-06	-0.975	1.03933	1e-06	1e-06	1e-06	1e-06	1e-06	1e-06	0.191553	1e-06	1e-06	1e-06	1e-06	1e-06	1.68545	1e-06	1e-06	1e-06	1e-06	1e-06	1e-06	5.96036
Plagl2	transcription regulator	-2.42	1e-06	2.21042	2.46208	1.73246	1e-06	1e-06	0.552936	1e-06	1e-06	1e-06	1e-06	1e-06	1e-06	1e-06	-0.305	0.692111	1e-06	1e-06	1e-06	1e-06	1e-06	1e-06	1e-06	1e-06	1e-06	1e-06	1e-06	1e-06	1e-06	1e-06	1e-06	1e-06	2.93589	1e-06	1e-06	3.44007
PML	transcription regulator	2.62	1e-06	1e-06	-1.47641	-1.1805	-0.441557	1e-06	0.786758	0.612702	1e-06	2.26	1.27155	-2.48758	1e-06	-0.136743	-1.11	-0.826689	1e-06	1e-06	1e-06	0.88707	1.71731	1e-06	-0.178165	1e-06	0.689885	1e-06	1e-06	1e-06	4.35187	1e-06	3.08619	-1.36179	3.05513	0.570323	1e-06	12.7094
POLR3D	transcription regulator	-0.463	0.166333	0.530369	1.18766	0.867993	0.704267	1e-06	1e-06	1e-06	1e-06	1e-06	1e-06	1e-06	1e-06	1e-06	-0.502	0.913516	1e-06	1e-06	1e-06	1e-06	1e-06	1e-06	1e-06	1e-06	1e-06	1e-06	1e-06	1e-06	1e-06	1e-06	1e-06	1e-06	1e-06	1e-06	1e-06	2.34443
POU2F2	transcription regulator	0.79	1e-06	0.647968	1.11438	0.688153	0.307816	-1.25	1.63156	2.50698	1.25267	1e-06	1e-06	1e-06	1e-06	1e-06	1e-06	1e-06	1e-06	1e-06	1e-06	1e-06	1e-06	1e-06	1e-06	1e-06	0.37678	1e-06	1e-06	1e-06	1e-06	-1.17234	-1.67083	-1.57275	1e-06	1e-06	1e-06	2.35448
PRDM1	transcription regulator	1e-06	1.46335	-0.300594	0.176861	0.323464	0.878311	1e-06	0.792291	1e-06	1e-06	1e-06	1e-06	1e-06	1e-06	0.380829	2.68	-0.851065	1e-06	1e-06	1e-06	1e-06	1e-06	1.37	1.44797	1e-06	0.636801	1e-06	0.470123	0.414225	0.880013	1e-06	1e-06	1e-06	1e-06	1e-06	1.22469	12.5885
PRDM2	transcription regulator	1.17	0.166862	0.727367	1.4006	-1.36347	-1.14943	1e-06	1e-06	1e-06	1e-06	1e-06	1e-06	1e-06	1e-06	-0.11544	1e-06	1e-06	1e-06	1e-06	1e-06	1e-06	1e-06	1e-06	1e-06	1e-06	1e-06	1e-06	1e-06	1e-06	0.475521	1e-06	1e-06	1e-06	1e-06	3.25507	1e-06	3.11238
PRRX2	transcription regulator	0.961	1e-06	-0.383769	1e-06	-0.490634	1e-06	1e-06	1e-06	1e-06	-1.67408	1e-06	1e-06	1e-06	1e-06	1e-06	1e-06	1e-06	1e-06	1e-06	1e-06	1e-06	1e-06	1e-06	1e-06	1e-06	1e-06	1e-06	1e-06	1e-06	1e-06	1e-06	1e-06	1e-06	1e-06	1e-06	1e-06	-0.819913
Rbm39	transcription regulator	-0.644	0.410596	0.508799	0.685251	0.384803	1e-06	1e-06	1e-06	-0.771674	1e-06	1e-06	1e-06	1e-06	1e-06	-0.151042	1e-06	0.658756	1e-06	1e-06	1e-06	1e-06	1e-06	1e-06	1e-06	1e-06	1e-06	0.288467	1e-06	1e-06	1e-06	1e-06	1e-06	1e-06	1e-06	1e-06	1e-06	0.352383
Rcan1	transcription regulator	1e-06	1.03966	0.215643	2.13192	2.47049	1.00366	1e-06	2.81266	1.0005	0.407838	1e-06	0.306387	-0.548082	1e-06	-0.393741	-0.506	4.20537	1e-06	1e-06	1e-06	1e-06	1e-06	1e-06	1e-06	0.46068	1e-06	1e-06	-0.436266	1e-06	1e-06	1e-06	1e-06	1e-06	1e-06	1e-06	-0.479221	13.2602
REL	transcription regulator	2.1	1e-06	0.911066	1e-06	-0.896871	-1.01063	1e-06	1.17273	1e-06	1e-06	1e-06	1e-06	1e-06	1e-06	1e-06	1e-06	1e-06	1e-06	1e-06	1e-06	1e-06	1e-06	1e-06	1e-06	1e-06	0.971056	1e-06	-0.456813	1e-06	2.37035	1e-06	1e-06	1e-06	1e-06	1e-06	1e-06	3.33879
RELA	transcription regulator	-1.8	1e-06	1e-06	1e-06	1e-06	1e-06	1e-06	1e-06	1e-06	1e-06	0.298	1e-06	1e-06	1e-06	-0.26141	1e-06	0.818251	1e-06	1e-06	1e-06	1e-06	1e-06	1e-06	1e-06	1e-06	1e-06	1e-06	1e-06	-0.574295	1.37465	1.78421	1.76419	1e-06	2.43335	1e-06	0.469528	6.30649
RELB	transcription regulator	1e-06	1e-06	1.00703	1.43101	0.868854	1e-06	1e-06	1.37746	1.66419	0.593021	1e-06	1e-06	1e-06	-0.188	-0.517296	0.447	1.29061	-0.506907	-0.453122	1e-06	1e-06	1e-06	1e-06	0.207891	1e-06	1e-06	1e-06	1e-06	1e-06	2.20359	1e-06	1e-06	1e-06	2.85872	0.578388	2.39441	13.2428
RFC1	transcription regulator	-1.98	1e-06	-0.325108	1e-06	1e-06	1e-06	1e-06	1e-06	1e-06	1e-06	1e-06	1e-06	1e-06	0.192	0.160488	-0.287	-0.766645	1e-06	1e-06	1e-06	1e-06	1e-06	1e-06	1e-06	1e-06	1e-06	-0.359394	1e-06	1e-06	1e-06	1e-06	1e-06	1e-06	1e-06	1e-06	1e-06	-2.71541
RFX5	transcription regulator	-1.98	1e-06	-0.205545	-0.937715	-1.31814	-1.01872	1e-06	0.513141	1e-06	1e-06	0.564	1e-06	1e-06	1e-06	-0.172469	-0.418	-0.295312	1e-06	1e-06	1e-06	1.13963	1e-06	1e-06	0.259091	1e-06	1e-06	1e-06	1e-06	-0.99037	0.964631	1e-06	1e-06	1e-06	1e-06	0.705708	0.67989	-2.09906
RNF2	transcription regulator	1e-06	1e-06	0.356492	0.568118	-0.255385	-0.749746	-1.48	1e-06	1e-06	1e-06	1e-06	1e-06	1e-06	1e-06	1e-06	1e-06	1e-06	1e-06	1e-06	1e-06	1e-06	1e-06	1e-06	1e-06	1e-06	-0.422782	1e-06	1e-06	0.853218	1e-06	1e-06	1e-06	1e-06	1e-06	1e-06	1e-06	-1.84304
Rybp	transcription regulator	5.99	1e-06	0.700107	1.91662	1.79006	0.382955	1e-06	0.417263	1e-06	1e-06	1e-06	1e-06	1e-06	1e-06	-0.244545	1e-06	2.53597	1e-06	1e-06	1e-06	1e-06	1e-06	1e-06	-0.664018	1e-06	1e-06	1e-06	1e-06	0.711139	0.495128	1e-06	1e-06	1e-06	1e-06	1e-06	1e-06	12.6305
SBNO2	transcription regulator	-1.35	0.710609	1.70808	2.49234	2.20444	1e-06	1e-06	1.65632	0.733178	3.04917	1e-06	1.72926	-0.819015	1e-06	-0.134262	1e-06	0.375869	1e-06	1e-06	1e-06	1e-06	1e-06	1e-06	-0.30172	1e-06	1e-06	1e-06	1e-06	1e-06	0.992793	4.30432	4.1999	1e-06	2.18465	1e-06	1e-06	20.3198
SERTAD1	transcription regulator	1.11	1e-06	1e-06	1.34744	1.11494	0.44242	1e-06	1e-06	1e-06	1e-06	1e-06	1e-06	1e-06	0.305	1e-06	1e-06	2.00252	1e-06	1e-06	1e-06	1e-06	1e-06	1e-06	1e-06	1e-06	1e-06	1e-06	1e-06	0.378265	1e-06	1e-06	1e-06	1e-06	1e-06	1e-06	1e-06	6.70062
SERTAD2	transcription regulator	1.43	1e-06	0.652807	1.50612	0.533617	-0.601394	1e-06	1e-06	1e-06	1e-06	-0.451	1e-06	1e-06	0.264	0.38499	1e-06	1e-06	1e-06	1e-06	1e-06	1e-06	1e-06	1e-06	-0.448189	1e-06	1e-06	1e-06	0.761235	0.918095	1.0107	1e-06	1e-06	1e-06	1e-06	1e-06	1e-06	4.6554
SFPQ	transcription regulator	2.61	-0.183095	0.161532	1.4979	1.37346	0.653813	1e-06	1e-06	1e-06	-0.568426	-0.361	1e-06	0.334499	0.498	1e-06	1e-06	0.774127	1e-06	1e-06	1e-06	1e-06	1e-06	1e-06	1e-06	1e-06	1e-06	1e-06	0.309438	1e-06	1e-06	1e-06	1.50701	1e-06	1e-06	1e-06	1e-06	8.28422
SIAH2	transcription regulator	1e-06	1e-06	1e-06	1.64223	1.0093	1e-06	-0.992	0.367614	1e-06	1e-06	0.721	0.469738	-0.810914	-0.166	-0.360568	1e-06	1.57918	1e-06	1e-06	1e-06	1e-06	1e-06	1e-06	1e-06	1e-06	1e-06	1e-06	1e-06	1e-06	2.93742	1e-06	1e-06	1e-06	1e-06	1e-06	1e-06	6.39703
SKIL	transcription regulator	3.23	1e-06	1.35242	2.80851	2.16028	1.34553	1e-06	1e-06	1e-06	1e-06	1e-06	1e-06	1e-06	1e-06	1e-06	1e-06	1.26047	1e-06	1e-06	1e-06	1e-06	1e-06	1e-06	1e-06	1e-06	-0.47297	-0.60795	1e-06	1e-06	0.729726	1e-06	1e-06	1e-06	1e-06	1e-06	1e-06	9.1012
SKP1	transcription regulator	2.06	1e-06	-0.864614	-0.615359	-0.778654	1e-06	1e-06	1e-06	1e-06	1e-06	1e-06	1e-06	1e-06	0.631	0.503549	0.425	-0.555986	1e-06	1e-06	1e-06	1e-06	1e-06	1e-06	1e-06	1e-06	1e-06	1e-06	1e-06	1e-06	1e-06	1e-06	1e-06	1e-06	1e-06	1e-06	1e-06	2.53419
SMAD4	transcription regulator	-2.5	1e-06	1e-06	1e-06	0.781603	1e-06	-0.826	1e-06	1e-06	-0.609725	1e-06	1e-06	1e-06	-0.236	-0.206731	-0.59	1e-06	1e-06	1e-06	1e-06	1e-06	1e-06	1e-06	1e-06	1e-06	-0.381082	0.248317	0.332089	1e-06	1e-06	1e-06	1e-06	1e-06	1e-06	1e-06	1e-06	-3.9875
SMARCC1	transcription regulator	-2.92	1e-06	-0.658747	1e-06	0.6359	0.88068	1e-06	1e-06	1e-06	0.575307	-0.35	1e-06	0.365196	1e-06	1e-06	0.562	-0.369482	1e-06	1e-06	1e-06	1e-06	1e-06	0.679	0.760289	1e-06	0.62271	0.246796	1e-06	1e-06	1e-06	1e-06	1e-06	1e-06	1e-06	1e-06	1e-06	2.34716
SMARCD2	transcription regulator	-2.22	-0.254916	1e-06	1e-06	1e-06	1e-06	1e-06	-0.39188	1e-06	1e-06	1e-06	1e-06	1e-06	1e-06	1e-06	1e-06	1e-06	1e-06	1e-06	1e-06	1e-06	1e-06	1e-06	1e-06	1e-06	-0.592301	1e-06	-0.327384	-0.983688	-0.737474	1e-06	1e-06	1e-06	1e-06	1e-06	1e-06	-5.50761
SOX7	transcription regulator	1e-06	1.14972	1.72146	1.28925	0.911044	1.09165	1e-06	1.33502	0.611275	1e-06	1e-06	1e-06	1e-06	0.484	0.378565	0.611	-2.93749	1e-06	1e-06	1e-06	1e-06	1e-06	1e-06	1e-06	1e-06	-0.608855	1e-06	1e-06	-0.519772	1e-06	1e-06	1e-06	1e-06	1e-06	1e-06	1e-06	2.07397
SP1	transcription regulator	-1.38	1e-06	0.266389	-0.324029	-0.566519	-0.789498	1e-06	1e-06	1e-06	1e-06	1e-06	0.429499	1e-06	1e-06	1e-06	1e-06	1e-06	1e-06	1e-06	1e-06	1e-06	1e-06	1e-06	1e-06	1e-06	1e-06	1e-06	1e-06	0.276949	1e-06	1e-06	1e-06	1e-06	1e-06	1e-06	1e-06	-2.61996
Sp100	transcription regulator	-4.09	1e-06	-0.568006	-1.23889	-0.332266	0.469597	1e-06	1e-06	0.553434	1e-06	1.75	1.34387	-1.67392	1e-06	-0.274143	-0.907	1e-06	1e-06	1e-06	1e-06	1.61425	1.62762	1e-06	-0.57013	1e-06	1.38977	1e-06	1e-06	1e-06	0.978271	1e-06	1e-06	1e-06	1e-06	1e-06	1.29789	2.50637
SQSTM1	transcription regulator	-2.83	1e-06	1.43961	1.75672	1.69774	0.766252	1e-06	1.16066	1.10971	1e-06	1e-06	-0.260917	1e-06	-0.54	-0.223047	1e-06	0.63668	1e-06	1e-06	1e-06	1e-06	1e-06	0.404	1e-06	1e-06	1e-06	1e-06	1e-06	1e-06	0.680492	1e-06	1e-06	1e-06	1e-06	1e-06	0.98393	3.90263
SREBF1	transcription regulator	-3.09	-0.206922	0.67814	0.670479	1e-06	-0.985934	1e-06	-1.49086	1e-06	1e-06	1e-06	1e-06	1e-06	0.356	0.260115	-0.46	0.479035	1e-06	1e-06	1e-06	1e-06	1e-06	1e-06	0.458578	1e-06	1e-06	1e-06	1e-06	1e-06	1e-06	1e-06	1e-06	1e-06	1e-06	1e-06	1e-06	-4.68762
SREBF2	transcription regulator	0.574	1e-06	1e-06	1e-06	1e-06	1e-06	1e-06	1e-06	1e-06	1e-06	1e-06	0.459297	1e-06	1e-06	1e-06	1e-06	1e-06	1e-06	1e-06	1e-06	1e-06	1e-06	1e-06	1e-06	1e-06	1e-06	1e-06	-1.14097	1e-06	1e-06	1e-06	1e-06	1e-06	1e-06	1e-06	1e-06	-0.107639
SRF	transcription regulator	1e-06	1e-06	1e-06	0.309911	1e-06	1e-06	1e-06	1e-06	1e-06	1e-06	1e-06	1e-06	-0.675446	1e-06	1e-06	1e-06	1e-06	1e-06	1e-06	1e-06	1e-06	1e-06	1e-06	0.254243	1e-06	1e-06	0.244653	0.393066	1e-06	1e-06	1e-06	1e-06	1e-06	1e-06	1e-06	1e-06	0.526458
STAG2	transcription regulator	0.541	0.246358	-0.848119	-0.770501	-0.719418	-0.536886	1e-06	1e-06	1e-06	1e-06	1e-06	1e-06	-0.371997	0.277	0.154077	1e-06	1e-06	1e-06	1e-06	1e-06	1e-06	1e-06	1e-06	1e-06	0.197245	-0.407792	-0.369981	-0.999982	0.496879	1e-06	1e-06	1e-06	1e-06	1e-06	1e-06	1e-06	-1.41586
STAT1	transcription regulator	-4.07	1e-06	-0.696798	-1.9395	-1.1553	1e-06	1.78	1e-06	1e-06	1e-06	2.45	2.96413	-2.40128	-0.686	-0.75075	-0.994	-1.32863	1e-06	1e-06	1e-06	2.55816	2.35209	1e-06	1e-06	1e-06	1.21595	1e-06	0.751098	1e-06	2.46508	1.19463	0.989606	1.23847	3.23766	3.06515	2.00073	15.6341
STAT2	transcription regulator	-2.4	-0.3572	1e-06	-0.756423	-1.31952	-1.59986	1e-06	1e-06	1e-06	0.532138	4.09	3.37916	-3.91012	1e-06	1e-06	-1.37	-0.685088	1e-06	1e-06	1e-06	2.58387	2.66902	1e-06	1e-06	1e-06	0.674776	1e-06	-0.945681	-1.6861	1.0893	1.17778	1.65315	1e-06	1e-06	1.00134	1.56013	5.38069
STAT3	transcription regulator	-2.43	1e-06	-0.41416	-1.02643	-0.320862	1e-06	1e-06	0.548377	0.623406	0.462468	0.496	0.951544	1e-06	1e-06	-0.280825	-0.904	0.605317	1e-06	1e-06	1e-06	1e-06	1e-06	1e-06	-0.139635	1e-06	-0.441561	1e-06	-0.429622	-0.408214	1.44373	1.1744	1.1943	1e-06	2.08804	1e-06	1e-06	3.62062
STAT5A	transcription regulator	1e-06	1e-06	0.368175	-0.419163	1e-06	1e-06	1e-06	1e-06	1e-06	1e-06	1e-06	1e-06	1e-06	-0.367	-0.407111	-0.704	-0.710851	1e-06	1e-06	1e-06	1e-06	1e-06	1e-06	1e-06	1e-06	1.13831	0.798991	1e-06	1e-06	1.3831	1e-06	1e-06	1e-06	1e-06	1e-06	1e-06	0.344128
STRN3	transcription regulator	-1.56	1e-06	1e-06	0.494153	0.382277	0.627518	1e-06	1e-06	1e-06	1e-06	1e-06	1e-06	1e-06	-0.154	1e-06	0.34	0.604526	1e-06	1e-06	1e-06	1e-06	1e-06	1e-06	1e-06	1e-06	1e-06	1e-06	1e-06	1e-06	1e-06	1e-06	1e-06	1e-06	1.905	1e-06	1e-06	2.6395
SUPT6H	transcription regulator	-2.37	1e-06	0.626699	0.716979	1e-06	1e-06	1e-06	-0.770206	1e-06	0.828606	1e-06	0.265295	1e-06	1e-06	1e-06	1e-06	0.818614	1e-06	1e-06	1e-06	1e-06	1e-06	1e-06	1e-06	1e-06	1e-06	1e-06	1e-06	1e-06	1e-06	1e-06	1e-06	1e-06	1e-06	1e-06	1e-06	-1.13738
TAF7	transcription regulator	1.7	1e-06	1e-06	1.70555	1.09592	1e-06	1e-06	1e-06	1e-06	1e-06	1e-06	-0.361099	1e-06	1e-06	1e-06	-0.311	0.674358	1e-06	1e-06	1e-06	1e-06	1e-06	1e-06	1e-06	1e-06	1e-06	1e-06	1e-06	1e-06	1e-06	1e-06	1e-06	1e-06	1e-06	1e-06	1e-06	4.50375
Tardbp	transcription regulator	-1.82	1e-06	-0.866468	0.977409	1.54516	1.57543	1e-06	1e-06	1e-06	0.583911	1e-06	1e-06	0.367089	1e-06	-0.124613	1e-06	1e-06	1e-06	1e-06	1e-06	1e-06	1e-06	1e-06	1e-06	1e-06	-0.555358	0.334503	-1.45134	-0.546356	1e-06	1e-06	1e-06	1e-06	1e-06	1e-06	1e-06	1.75233
Tax1bp3	transcription regulator	1e-06	1e-06	-1.22091	-1.18009	-1.29906	-0.490779	1e-06	1e-06	1e-06	1e-06	1e-06	1e-06	1e-06	-0.353	-0.17727	0.342	-0.890645	1e-06	1e-06	1e-06	1e-06	1e-06	1e-06	0.173682	1e-06	1e-06	1e-06	0.398043	1e-06	1e-06	1e-06	1e-06	1e-06	1e-06	1e-06	1e-06	-2.25618
TBPL1	transcription regulator	-1.86	1e-06	0.668378	0.833615	0.51818	0.173551	1e-06	-0.368621	-0.540767	-0.358812	1e-06	1e-06	1e-06	1e-06	0.196411	1e-06	1.12767	1e-06	1e-06	1e-06	1e-06	1e-06	1e-06	-0.291233	1e-06	1e-06	1e-06	1e-06	1e-06	1e-06	1e-06	1e-06	1e-06	1e-06	1e-06	-0.531759	-1.77012
TCF19	transcription regulator	-2.13	1e-06	-1.17027	-1.76185	0.608422	1.24596	1e-06	1e-06	-0.673444	1e-06	1e-06	1e-06	1e-06	1e-06	1e-06	1e-06	-0.639491	1e-06	1e-06	1e-06	1e-06	1e-06	1e-06	1e-06	1e-06	1e-06	1e-06	1e-06	1e-06	1e-06	1e-06	1e-06	1e-06	1e-06	1e-06	1e-06	-2.18011
TDP2	transcription regulator	0.559	1e-06	-0.382867	-1.1769	-0.946705	1e-06	1e-06	1e-06	1e-06	1e-06	1e-06	1e-06	1e-06	1e-06	-0.162499	1e-06	1e-06	1e-06	1e-06	1e-06	1e-06	1e-06	1e-06	1e-06	1e-06	1e-06	1e-06	1e-06	1e-06	1e-06	1e-06	1e-06	1e-06	1e-06	1e-06	1e-06	-1.3442
TEAD4	transcription regulator	-2.81	1e-06	1e-06	1e-06	-0.326048	0.676258	1e-06	1e-06	1e-06	1e-06	1e-06	0.767893	1e-06	0.163	1e-06	-0.22	1e-06	1e-06	1e-06	1e-06	1e-06	1e-06	-0.949	-0.923647	1e-06	-0.792364	1e-06	-0.785209	-1.87082	1e-06	1e-06	1e-06	1e-06	2.53556	1e-06	1e-06	-4.53435
TFCP2L1	transcription regulator	-0.641	1e-06	1e-06	1e-06	1e-06	1e-06	1e-06	1e-06	1e-06	1e-06	1e-06	1e-06	1e-06	1e-06	1e-06	1e-06	1e-06	1e-06	1e-06	1e-06	1e-06	1e-06	1e-06	1e-06	1e-06	1e-06	1e-06	1e-06	1e-06	1e-06	1e-06	1e-06	1e-06	1e-06	1e-06	1e-06	-0.640965
TFEC	transcription regulator	1e-06	1e-06	-0.173946	0.210116	1e-06	0.680828	-1.9	1e-06	-1.19456	1.51882	1e-06	1e-06	1e-06	1e-06	1e-06	1e-06	1e-06	1e-06	1e-06	1e-06	1e-06	1e-06	1e-06	-0.139424	1e-06	1e-06	1e-06	1e-06	1e-06	1e-06	1e-06	1e-06	1e-06	1e-06	1e-06	1e-06	-0.650238
TGIF1	transcription regulator	-1.7	1e-06	-0.714377	1e-06	1e-06	1e-06	1e-06	1.13724	1e-06	1e-06	1e-06	1e-06	-0.471776	0.185	-0.14248	0.42	-0.317755	1e-06	1e-06	1e-06	1e-06	1e-06	1e-06	1e-06	1e-06	1e-06	1e-06	1e-06	1e-06	1.57098	-0.946007	-1.16995	1e-06	1e-06	1e-06	1e-06	-0.720353
TRIM27	transcription regulator	-2.76	1e-06	0.478747	1e-06	0.196403	0.358432	1e-06	1e-06	1e-06	1e-06	-0.416	1e-06	1e-06	0.347	0.207922	1e-06	-1.01434	1e-06	1e-06	1e-06	1e-06	1e-06	1e-06	1e-06	1e-06	1e-06	1e-06	0.576448	1e-06	-1.00026	1e-06	1e-06	1e-06	1e-06	1e-06	1e-06	-3.98311
TRPS1	transcription regulator	-2.03	1e-06	-0.133535	1e-06	-0.265412	1e-06	1e-06	1e-06	1e-06	1e-06	1e-06	1e-06	1e-06	1e-06	1e-06	1e-06	1e-06	1e-06	1e-06	1e-06	1e-06	1e-06	1e-06	1e-06	1e-06	1e-06	1e-06	1e-06	1e-06	-1.43583	1e-06	1e-06	1e-06	1e-06	1e-06	1e-06	-3.59767
TSC22D1	transcription regulator	-3.76	1e-06	1e-06	0.292216	-0.33242	-1.65562	1e-06	1e-06	-0.654352	-0.483653	-0.355	-0.366288	0.354877	-0.145	0.207753	1e-06	0.895223	1e-06	1e-06	1e-06	1e-06	1e-06	-0.753	-0.714641	1e-06	1e-06	1e-06	1e-06	0.399961	1e-06	1e-06	1e-06	1e-06	1e-06	1e-06	1e-06	-7.06993
Tsc22d3	transcription regulator	1e-06	1e-06	0.372895	-0.846563	-1.68338	-2.43178	1e-06	-0.847091	1e-06	1e-06	-0.382	-0.747719	0.290437	-0.509	1e-06	-0.584	0.827914	1e-06	1e-06	1e-06	1e-06	1e-06	-1.17	-1.29476	1e-06	1e-06	1e-06	1e-06	1e-06	1e-06	1.39981	1e-06	1e-06	1e-06	1e-06	1e-06	-8.35101
TSC22D4	transcription regulator	2.44	1e-06	0.494995	1e-06	1e-06	-0.50004	1e-06	-0.726548	1e-06	1e-06	1e-06	1e-06	1e-06	0.554	0.24153	0.577	-0.371764	1e-06	1e-06	1e-06	1e-06	1e-06	1e-06	1e-06	1e-06	1e-06	1e-06	1e-06	1e-06	1e-06	1e-06	1e-06	1e-06	1e-06	1e-06	1e-06	1.71921
TULP4	transcription regulator	-2.16	-0.286608	0.519476	0.648324	1e-06	-0.640535	1e-06	1e-06	1e-06	1e-06	1e-06	1e-06	1e-06	-0.176	-0.236488	0.476	0.865048	1e-06	1e-06	1e-06	1e-06	1e-06	1e-06	1e-06	1e-06	-0.64515	-0.375532	1e-06	-0.486193	-0.711417	1e-06	1e-06	1e-06	1e-06	1e-06	1e-06	-4.248
USF1	transcription regulator	0.937	1e-06	-0.363032	-0.8964	-0.559607	1e-06	1e-06	1e-06	1e-06	1e-06	1e-06	1e-06	1e-06	1e-06	1e-06	-0.485	-0.947361	1e-06	1e-06	1e-06	1e-06	1e-06	1e-06	1e-06	1e-06	0.35399	1e-06	0.435684	0.502292	1e-06	1e-06	1e-06	1e-06	1e-06	1e-06	1e-06	-0.296345
VAV1	transcription regulator	1.19	1e-06	1.08236	1.48573	1.47742	0.522673	1e-06	1e-06	1e-06	1e-06	1e-06	1e-06	1e-06	-0.256	-0.33716	1e-06	0.563274	1e-06	1e-06	1e-06	1e-06	1e-06	1e-06	1e-06	1e-06	-0.968597	1e-06	1e-06	-1.01708	-1.93238	1e-06	1e-06	1e-06	1e-06	1e-06	1.30395	0.949491
Yaf2	transcription regulator	-0.777	0.277111	1.05063	0.842807	-0.675763	-0.732569	1e-06	1e-06	1e-06	1e-06	1e-06	1e-06	1e-06	1e-06	1e-06	1e-06	-0.662555	1e-06	1e-06	1e-06	1e-06	1e-06	1e-06	1e-06	1e-06	1e-06	-0.557052	1e-06	0.573853	1e-06	1e-06	1e-06	1e-06	1e-06	1e-06	1e-06	-2.76177
YBX1	transcription regulator	0.658	1e-06	-0.685701	-1.50992	-0.398992	1e-06	1e-06	1e-06	1e-06	1e-06	1e-06	1e-06	1e-06	0.401	0.375523	1e-06	1e-06	1e-06	1e-06	1e-06	1e-06	1e-06	1e-06	1e-06	1e-06	0.287365	1e-06	0.303766	1.29169	1e-06	1e-06	3.49883	1e-06	1e-06	1e-06	1e-06	5.59299
YWHAH	transcription regulator	0.427	0.193706	-0.391971	-0.740045	1e-06	1.20151	-0.987	1e-06	1e-06	1e-06	1e-06	1e-06	1e-06	1e-06	1e-06	1e-06	0.369282	1e-06	1e-06	1e-06	1e-06	1e-06	-0.471	-0.421995	1e-06	1e-06	-0.282773	0.370363	0.324344	-0.853275	1e-06	1e-06	1e-06	1e-06	1e-06	-0.37027	-0.848157
ZBTB1	transcription regulator	3.12	1e-06	1e-06	-0.563081	-0.747706	-1.04362	1e-06	1e-06	-0.990075	-0.560723	1e-06	1e-06	0.254132	1e-06	1e-06	1e-06	1e-06	1e-06	1e-06	1e-06	1e-06	1e-06	1e-06	1e-06	1e-06	-0.550351	-0.455695	1e-06	1e-06	-0.840214	1e-06	1e-06	1e-06	1e-06	1e-06	1e-06	-2.37731
ZBTB14	transcription regulator	-1.23	1e-06	1e-06	1e-06	1e-06	1e-06	1e-06	-0.495038	1e-06	1e-06	-0.427	1e-06	1e-06	1e-06	1e-06	0.302	-1.56593	1e-06	0.726831	1e-06	1e-06	1e-06	1e-06	-0.154501	1e-06	1e-06	-0.472365	1e-06	1e-06	-0.919936	1e-06	1e-06	1e-06	1e-06	1e-06	1e-06	-4.23591
ZBTB16	transcription regulator	1e-06	1e-06	0.113706	-0.364703	-0.666789	-0.981685	1e-06	-0.662104	1e-06	0.767753	1e-06	1e-06	1e-06	-0.84	-0.590928	1e-06	0.803669	1e-06	1e-06	1e-06	1e-06	1e-06	1e-06	0.536001	1e-06	0.72892	1e-06	0.437026	0.629106	1e-06	1e-06	1e-06	1e-06	1e-06	1e-06	1e-06	-0.317418
ZBTB32	transcription regulator	0.418	1e-06	0.41636	1e-06	0.741192	0.402083	1e-06	2.09647	1e-06	1e-06	1e-06	1e-06	1e-06	1e-06	1e-06	1e-06	1e-06	1e-06	1e-06	1e-06	1e-06	1e-06	1e-06	1e-06	1e-06	0.318951	1e-06	1e-06	1e-06	2.14759	1e-06	1e-06	1e-06	1e-06	1e-06	1e-06	5.70796
ZBTB7B	transcription regulator	0.824	1e-06	0.165491	-0.248458	-0.576235	0.403689	1e-06	-1.95951	1e-06	1e-06	1e-06	1e-06	1e-06	1e-06	1e-06	-0.794	1e-06	1e-06	1e-06	1e-06	1e-06	1e-06	1e-06	1e-06	1e-06	1e-06	0.266908	1e-06	1e-06	1e-06	1e-06	1e-06	1e-06	1e-06	1e-06	1e-06	-2.24906
ZC3H4	transcription regulator	1e-06	1e-06	1e-06	0.480402	0.167843	1e-06	1e-06	-0.330301	1e-06	1e-06	1e-06	1e-06	1e-06	1e-06	0.181375	1e-06	1e-06	1e-06	1e-06	1e-06	1e-06	1e-06	1e-06	1e-06	1e-06	1e-06	1e-06	1e-06	1e-06	1e-06	1e-06	1e-06	1e-06	1e-06	1e-06	1e-06	0.499351
ZEB2	transcription regulator	2.65	1e-06	1e-06	1.25764	1.55153	0.651551	-1.47	1.40188	1e-06	0.890896	1e-06	1e-06	1e-06	0.283	1e-06	-0.691	1e-06	1e-06	1e-06	1e-06	1e-06	1e-06	1e-06	1e-06	1e-06	1e-06	1e-06	1e-06	1e-06	1e-06	1e-06	1e-06	1e-06	1e-06	1e-06	1e-06	6.52552
ZFP36	transcription regulator	1.01	2.68253	2.45557	2.94251	2.12476	0.701389	1e-06	2.12516	1e-06	1e-06	0.412	1e-06	-0.790985	1e-06	-1.04611	1e-06	2.67684	1e-06	1e-06	1e-06	1e-06	1e-06	1e-06	1e-06	1e-06	1e-06	1e-06	1e-06	1e-06	1.38634	1.39159	1.01705	1e-06	1e-06	1e-06	1e-06	14.1775
ZFP36L1	transcription regulator	-2.45	1e-06	-0.357119	-0.31167	-0.51642	-0.540489	-0.785	1e-06	2.0243	1e-06	1e-06	-0.131616	1e-06	1e-06	-0.727685	-0.244	1e-06	1e-06	1e-06	1e-06	1e-06	1e-06	-0.951	-0.855075	1e-06	1e-06	1e-06	1e-06	1e-06	1e-06	-1.25932	1e-06	1e-06	1e-06	1e-06	1e-06	-6.39083
ZFP36L2	transcription regulator	1.33	1e-06	0.768448	-0.806396	-1.36195	-1.11791	1e-06	1e-06	0.866768	-0.391348	0.261	0.347114	-0.306383	-0.648	-0.34038	-0.559	-2.97532	1e-06	1e-06	1e-06	1e-06	1e-06	1e-06	1e-06	0.385041	1e-06	1e-06	1e-06	1.08049	-2.12555	-2.7332	-2.08489	1e-06	1e-06	1e-06	1e-06	-11.9484
ZFP62	transcription regulator	-1.62	0.254441	1e-06	-0.825583	-0.91254	-0.633489	1e-06	-0.528499	1e-06	1e-06	1e-06	1e-06	1e-06	1e-06	1e-06	1e-06	-0.455626	1e-06	1e-06	1e-06	1e-06	1e-06	1e-06	1e-06	1e-06	-0.925576	-0.493179	-1.44027	-1.29334	1e-06	1e-06	1e-06	1e-06	1e-06	1e-06	1e-06	-8.87364
ZFP90	transcription regulator	-3.05	1e-06	1e-06	-0.725669	-1.16135	-1.35188	1e-06	1e-06	-0.561642	1e-06	1e-06	1e-06	1e-06	-0.51	-0.406491	1e-06	-0.784488	1e-06	1e-06	1e-06	1e-06	1e-06	1e-06	1e-06	1e-06	1e-06	1e-06	1e-06	1e-06	1e-06	1e-06	1e-06	1e-06	1e-06	1e-06	-0.625182	-9.17668
ZHX2	transcription regulator	-3.03	1e-06	0.357097	1e-06	-0.487454	-0.966334	1e-06	0.632135	1e-06	1e-06	1e-06	-0.668079	1e-06	-0.32	-0.618967	1e-06	1e-06	1e-06	1e-06	1e-06	1e-06	1e-06	1e-06	1e-06	1e-06	1e-06	1e-06	1e-06	1e-06	1.02997	1e-06	1e-06	1e-06	1e-06	1e-06	1e-06	-4.78579
ZMYM2	transcription regulator	-1.93	1e-06	0.483058	-2.63146	-2.26688	-1.14337	1e-06	1e-06	-0.75877	1e-06	1e-06	1e-06	1e-06	1e-06	1e-06	1e-06	-0.415721	1e-06	1e-06	1e-06	1e-06	1e-06	1e-06	1e-06	0.434823	1e-06	1e-06	1e-06	1e-06	-0.584993	1e-06	1e-06	1e-06	1e-06	1e-06	1e-06	-9.77941
ZMYND8	transcription regulator	-0.645	1e-06	-1.09	-1.15672	-1.18222	-1.11343	1e-06	-0.737417	-0.503764	-0.426378	1e-06	1e-06	1e-06	1e-06	1e-06	0.567	-2.79894	1e-06	1e-06	1e-06	1e-06	1e-06	1e-06	1e-06	1e-06	-0.924182	1e-06	1e-06	1e-06	-0.962675	1e-06	1e-06	1e-06	1e-06	1e-06	1e-06	-8.79371
ZNF107	transcription regulator	-1.61	1e-06	-0.603088	-0.681662	-0.573661	1e-06	1e-06	-1.30109	1e-06	1e-06	1.54	1e-06	-1.43342	1e-06	1e-06	1e-06	1e-06	1e-06	1e-06	1e-06	1e-06	1e-06	1e-06	1e-06	1e-06	1e-06	1e-06	1e-06	1e-06	0.745929	1e-06	1e-06	1e-06	1e-06	1e-06	1e-06	-2.71078
ZNF207	transcription regulator	-2.53	0.159714	-0.437956	-0.531369	-0.396963	0.569724	1e-06	0.819136	1e-06	1e-06	1e-06	1e-06	1e-06	0.328	0.146044	1e-06	-0.480438	1e-06	1e-06	1e-06	1e-06	1e-06	1e-06	0.318367	1e-06	1e-06	1e-06	1e-06	1e-06	0.484646	1e-06	1e-06	1e-06	1e-06	1e-06	1e-06	-0.675157
ZNF23	transcription regulator	2.42	1e-06	0.564634	0.729236	0.681168	0.425791	1e-06	1e-06	1e-06	1e-06	1e-06	-0.706694	1e-06	1e-06	1e-06	1e-06	1e-06	1e-06	1e-06	1e-06	1e-06	1e-06	1e-06	1e-06	1e-06	1e-06	1e-06	1e-06	1e-06	1e-06	1e-06	1e-06	1e-06	1e-06	1e-06	1e-06	2.9849
ZNF250	transcription regulator	-2.72	0.360005	-0.485367	-1.07596	-0.87268	-0.893221	1e-06	1e-06	1e-06	-0.507668	1e-06	1e-06	1e-06	1e-06	1e-06	1e-06	-1.36425	1e-06	1e-06	1e-06	1e-06	1e-06	-0.329	1e-06	1e-06	1e-06	1e-06	1e-06	1e-06	1e-06	1e-06	1e-06	1e-06	1e-06	1e-06	1e-06	-6.91738
ZNF263	transcription regulator	1e-06	1e-06	1e-06	1e-06	1e-06	0.515118	1e-06	1e-06	1e-06	1e-06	1e-06	1e-06	1e-06	-0.176	-0.29883	1e-06	0.467729	1e-06	1e-06	1e-06	1e-06	1e-06	1e-06	1e-06	1e-06	1e-06	1e-06	1e-06	1e-06	1e-06	1e-06	1e-06	1e-06	1e-06	1e-06	1e-06	0.508049
ZNF443	transcription regulator	1.01	1e-06	0.499419	1e-06	-0.458057	-0.581297	1e-06	-0.726498	1e-06	-2.3487	1e-06	1e-06	0.433864	1e-06	1e-06	-0.459	-0.612972	1e-06	1e-06	1e-06	1e-06	1e-06	1e-06	-0.26838	1e-06	1e-06	1e-06	1e-06	1e-06	-1.0186	1e-06	1e-06	1e-06	1e-06	1e-06	1e-06	-5.52903
ZNF565	transcription regulator	1.13	0.19271	1e-06	1e-06	-0.26535	-0.377009	1e-06	1e-06	1e-06	1e-06	1e-06	1e-06	1e-06	1e-06	1e-06	1e-06	1e-06	1e-06	1e-06	1e-06	1e-06	1e-06	1e-06	-0.215123	1e-06	1e-06	1e-06	1e-06	1e-06	1e-06	1e-06	1e-06	1e-06	1e-06	1e-06	1e-06	0.465259
ZNF606	transcription regulator	-0.501	1e-06	0.431371	0.386233	-0.359577	-0.420368	1e-06	1e-06	1e-06	1e-06	-0.327	1e-06	1e-06	1e-06	1e-06	1e-06	-1.18196	1e-06	1e-06	1e-06	1e-06	1e-06	1e-06	1e-06	1e-06	1e-06	1e-06	1e-06	1e-06	1e-06	1e-06	1e-06	1e-06	1e-06	1e-06	1e-06	-2.83501
ZNF613	transcription regulator	-0.533	1e-06	0.578617	1e-06	-0.535767	-0.648168	1e-06	1e-06	1e-06	1e-06	1e-06	1e-06	1e-06	-0.243	-0.20266	-0.71	-1.22852	1e-06	1e-06	1e-06	1e-06	1e-06	1e-06	-0.317951	1e-06	1e-06	1e-06	1e-06	1e-06	1e-06	1e-06	1e-06	1e-06	1e-06	1e-06	1e-06	-4.99765
CPEB1	translation regulator	0.432	1e-06	0.514406	1.76073	1.52713	0.82931	1e-06	1e-06	1e-06	1e-06	1e-06	1e-06	1e-06	1e-06	1e-06	1e-06	1e-06	1e-06	1e-06	1e-06	1e-06	1e-06	1e-06	1e-06	1e-06	1e-06	1e-06	1e-06	1e-06	1.99937	1e-06	1e-06	1e-06	1e-06	1e-06	1e-06	6.03416
EIF2B1	translation regulator	-2.06	1e-06	-0.159597	-0.480653	-0.259346	0.53092	1e-06	1e-06	1e-06	1e-06	-0.127	1e-06	1e-06	1e-06	0.174058	1e-06	-0.391964	1e-06	1e-06	1e-06	1e-06	1e-06	0.294	0.293079	1e-06	0.367562	0.308393	0.54051	1e-06	-0.52103	1e-06	1e-06	1e-06	1e-06	1e-06	1e-06	-1.17185
EIF2S1	translation regulator	2.05	1e-06	1e-06	0.839297	0.433748	1e-06	-0.94	1e-06	1e-06	1e-06	1e-06	1e-06	1e-06	1e-06	1e-06	1e-06	1e-06	1e-06	1e-06	1e-06	1e-06	1e-06	1e-06	1e-06	1e-06	1e-06	1e-06	1e-06	1e-06	0.48197	1e-06	1e-06	1e-06	1e-06	1e-06	1e-06	2.86505
EIF2S2	translation regulator	1.61	1e-06	-0.25278	-0.402827	-0.222142	0.509483	-1.5	1e-06	1e-06	1e-06	1e-06	1e-06	1e-06	1e-06	1e-06	1e-06	0.312949	1e-06	1e-06	1e-06	1e-06	1e-06	1e-06	0.358402	1e-06	0.303502	1e-06	0.650867	1e-06	1e-06	1e-06	1e-06	1e-06	1e-06	1e-06	1e-06	1.87304
EIF4E	translation regulator	-2.46	-0.288392	-0.61016	0.523088	0.692368	0.824814	-1.02	1e-06	1e-06	1e-06	1e-06	1e-06	1e-06	1e-06	1e-06	-0.424	0.706441	1e-06	1e-06	1e-06	1e-06	1e-06	1e-06	1e-06	1e-06	1e-06	1e-06	1e-06	1e-06	-0.78298	1e-06	1e-06	1e-06	1e-06	1e-06	0.454354	-1.16412
ETF1	translation regulator	1.25	1e-06	0.26132	1.34629	1.26608	0.782963	1e-06	1e-06	1e-06	1e-06	-0.353	1e-06	0.214269	0.221	-0.224585	-0.33	1.07147	1e-06	1e-06	1e-06	1e-06	1e-06	1e-06	1e-06	1e-06	-0.422237	1e-06	-0.47214	-0.383726	-0.627354	1e-06	1e-06	1e-06	1e-06	1e-06	1e-06	3.07774
GSPT1	translation regulator	-2.45	0.161575	1e-06	0.584367	1.16104	1.38781	-0.825	1e-06	1e-06	1e-06	1e-06	1e-06	1e-06	1e-06	1e-06	-0.357	0.30576	1e-06	1e-06	1e-06	1e-06	1e-06	-0.361	-0.285955	1e-06	1e-06	1e-06	-0.6495	1e-06	-1.00066	1e-06	1e-06	1e-06	1e-06	1e-06	1e-06	-2.32854
PABPC1	translation regulator	0.515	1e-06	-1.18683	-2.00625	-1.52139	-1.12756	1e-06	1e-06	1e-06	1e-06	1e-06	1e-06	1e-06	1e-06	-0.144411	0.252	1e-06	-0.702214	1e-06	1e-06	1e-06	1e-06	1e-06	1e-06	1e-06	-0.915553	1e-06	-0.35806	1e-06	1e-06	1e-06	1e-06	1e-06	1e-06	1e-06	1e-06	-4.82158
RPS9	translation regulator	1.8	0.369962	-0.524356	-1.36094	-1.64594	1e-06	1e-06	1e-06	1e-06	1e-06	1e-06	1e-06	1e-06	-0.151	1e-06	1e-06	1e-06	1e-06	1e-06	1e-06	1e-06	1e-06	1e-06	1e-06	1e-06	1e-06	1e-06	1e-06	-0.54622	1e-06	1e-06	1e-06	1e-06	1e-06	1e-06	1e-06	-1.00975
SAMD4A	translation regulator	-0.908	1e-06	0.954227	2.6622	2.08462	0.888656	1e-06	1.3133	0.947646	-0.592894	1e-06	1e-06	1e-06	-0.516	-0.485556	-0.473	1.50877	1e-06	1e-06	1e-06	1e-06	1e-06	1e-06	-0.47048	1e-06	1e-06	1e-06	1e-06	1e-06	-2.9039	3.09805	2.23124	1e-06	1e-06	1e-06	1e-06	7.43046
ADIPOR1	transmembrane receptor	0.503	1e-06	1e-06	1e-06	0.379999	1e-06	1e-06	1e-06	1e-06	1e-06	1e-06	1e-06	1e-06	0.214	0.175616	1e-06	1e-06	1e-06	1e-06	1e-06	1e-06	1e-06	1e-06	1e-06	1e-06	-0.688708	-0.509044	1e-06	1e-06	-0.876647	1e-06	1e-06	1e-06	1e-06	1e-06	1e-06	-0.801756
ADIPOR2	transmembrane receptor	0.396	1e-06	1e-06	0.399587	0.352751	1e-06	1e-06	1e-06	1e-06	1e-06	1e-06	1e-06	1e-06	-0.134	1e-06	0.233	1.49134	1e-06	1e-06	1e-06	1e-06	1e-06	-0.293	-0.283147	1e-06	-0.769002	-0.436073	-1.22082	-1.00473	1e-06	1e-06	1e-06	1e-06	1e-06	1e-06	1e-06	-1.26807
APOBR	transmembrane receptor	0.836	1e-06	1e-06	1e-06	1e-06	1e-06	-2.18	1e-06	1e-06	1e-06	1e-06	1e-06	1e-06	1e-06	1e-06	1e-06	1e-06	1e-06	1e-06	1e-06	1e-06	1e-06	1e-06	1e-06	1e-06	1e-06	1e-06	1e-06	1e-06	-1.25469	1e-06	1e-06	1e-06	-2.08901	1e-06	1e-06	-4.68767
B2M	transmembrane receptor	1.8	0.163314	-2.02315	-2.94386	-2.43167	-1.12176	1e-06	1.23432	1e-06	1e-06	0.386	0.224333	-0.48742	-0.215	-0.338411	-0.397	1e-06	1e-06	1e-06	1e-06	1e-06	1e-06	1e-06	1e-06	1e-06	1e-06	1e-06	1e-06	1e-06	0.331801	1e-06	1e-06	1e-06	1e-06	1e-06	1e-06	-1.77219
CD14	transmembrane receptor	0.765	0.382326	1e-06	1e-06	-0.551938	-1.34623	1e-06	1e-06	1e-06	1e-06	1e-06	1e-06	1e-06	1e-06	1e-06	-0.565	1e-06	1e-06	1e-06	1e-06	1e-06	1e-06	1e-06	1e-06	1e-06	1e-06	0.247334	1e-06	-0.481535	1e-06	1e-06	1e-06	1e-06	1e-06	1e-06	1.4525	-0.0975147
CD163	transmembrane receptor	0.691	1e-06	1e-06	1e-06	0.618751	1e-06	1.09	1e-06	2.74257	1e-06	1e-06	1e-06	1e-06	1e-06	1e-06	1e-06	1e-06	1e-06	1e-06	1e-06	1e-06	1e-06	1e-06	1e-06	1e-06	1e-06	1e-06	1e-06	1e-06	1e-06	1e-06	1e-06	1e-06	1e-06	1e-06	1e-06	5.14236
CD247	transmembrane receptor	1e-06	1e-06	1e-06	1e-06	1e-06	0.381317	1e-06	1e-06	1e-06	1e-06	1e-06	1e-06	1e-06	1e-06	1e-06	1e-06	1e-06	1e-06	1e-06	1e-06	1e-06	1e-06	1e-06	1e-06	1e-06	1e-06	1e-06	-0.654066	1e-06	1e-06	1e-06	1e-06	1e-06	1e-06	1e-06	1e-06	-0.272715
CD28	transmembrane receptor	1e-06	1e-06	1e-06	-0.215907	-0.264406	1e-06	-2.75	1e-06	1e-06	-1.34858	1e-06	1e-06	1e-06	1e-06	1e-06	1e-06	1e-06	1e-06	1e-06	1e-06	1e-06	1e-06	1e-06	-0.117032	1e-06	1e-06	1e-06	1e-06	-0.586702	-0.370718	1e-06	1e-06	1e-06	-5.11789	1e-06	1e-06	-10.7712
CD36	transmembrane receptor	0.591	1e-06	-0.543872	-1.27092	-1.49171	-1.76812	2.32	1e-06	-0.844631	-0.799665	1e-06	1e-06	1e-06	-0.239	1e-06	0.877	1e-06	1e-06	1e-06	1e-06	1e-06	1e-06	1e-06	1e-06	1e-06	-1.07416	1e-06	-0.874527	1e-06	-3.1107	1e-06	1e-06	-1.3357	1e-06	1e-06	-0.802166	-9.2794
CD3E	transmembrane receptor	0.6	1e-06	0.225655	0.413811	0.519502	1e-06	1e-06	1e-06	1e-06	1e-06	1e-06	1e-06	1e-06	1e-06	1e-06	1e-06	1e-06	1e-06	1e-06	1e-06	1e-06	1e-06	1e-06	1e-06	1e-06	1e-06	1e-06	1e-06	1e-06	1e-06	1e-06	1e-06	1e-06	1e-06	1e-06	1e-06	1.30769
CD40	transmembrane receptor	-2.69	0.807734	-0.995994	-1.62833	-1.00202	1e-06	2.58	0.791503	1.98508	1e-06	1e-06	1e-06	1e-06	1e-06	-0.304025	0.486	1e-06	1e-06	1e-06	1e-06	1e-06	1e-06	1e-06	1e-06	1e-06	0.639309	1e-06	0.357778	1e-06	1.6047	3.04451	1.19524	1.36117	4.49771	1.34402	3.61709	19.6835
CD47	transmembrane receptor	-2.31	1e-06	-0.431603	-1.55842	-1.08038	-0.682506	1.08	0.989841	1.36719	0.533157	1.16	0.850767	-1.16702	1e-06	-0.354935	-0.917	1e-06	1e-06	1e-06	1e-06	1.83864	2.49637	1e-06	1e-06	1e-06	0.40544	-0.265919	-0.665516	1e-06	1.02577	1e-06	1e-06	1e-06	1e-06	1e-06	1e-06	3.1771
CD5	transmembrane receptor	0.629	1e-06	1e-06	1e-06	-0.138505	-0.276976	1e-06	1.01097	1e-06	1e-06	1e-06	1e-06	1e-06	1e-06	1e-06	1e-06	1e-06	1e-06	1e-06	1e-06	1e-06	1e-06	1e-06	1e-06	1e-06	1e-06	1e-06	1e-06	1e-06	1e-06	1e-06	1e-06	1e-06	1e-06	1e-06	1e-06	1.22452
CD69	transmembrane receptor	1e-06	1e-06	0.152176	1e-06	0.473701	1.35768	1e-06	4.1736	2.74585	1e-06	0.111	1e-06	1e-06	-0.168	0.94129	1e-06	1e-06	1e-06	1e-06	1e-06	1e-06	1e-06	1e-06	1e-06	1e-06	1e-06	1e-06	1e-06	1e-06	1e-06	1.8573	2.5395	1e-06	1e-06	1e-06	1e-06	13.8798
CD72	transmembrane receptor	1e-06	1e-06	1.3694	0.935012	1.28584	1e-06	1e-06	1e-06	1e-06	1e-06	1e-06	1e-06	1e-06	1e-06	1e-06	1e-06	1e-06	1e-06	1e-06	1e-06	1e-06	1e-06	1e-06	0.131779	1e-06	-0.654845	1e-06	1e-06	-0.764133	1e-06	1e-06	1e-06	1e-06	2.25876	1.60481	1e-06	3.42785
CD74	transmembrane receptor	0.806	1e-06	0.0908778	-0.143534	-0.176967	1e-06	1e-06	0.893434	1e-06	-2.37016	1e-06	1e-06	1e-06	1e-06	-0.149471	-2.12	0.341633	1e-06	1e-06	1e-06	2.04561	2.16449	1e-06	1e-06	1e-06	-0.666716	-1.09251	-0.558572	-0.986702	1e-06	1e-06	1e-06	1e-06	1e-06	0.951536	1e-06	-1.15279
CD83	transmembrane receptor	1.58	1e-06	0.659969	1.39236	1.01047	1e-06	1e-06	1.12237	1e-06	1e-06	1e-06	1e-06	1e-06	1e-06	0.287348	0.598	0.597466	1e-06	1e-06	1e-06	1e-06	1e-06	1e-06	1e-06	1e-06	1e-06	1e-06	1e-06	-1.77915	1.8819	1e-06	1e-06	1e-06	1e-06	1e-06	1e-06	6.03082
CSF2RB	transmembrane receptor	1e-06	1e-06	1e-06	1e-06	1e-06	1e-06	1.24	1.9463	2.52709	2.21635	1e-06	0.990832	1e-06	1e-06	-0.263144	1e-06	1e-06	1e-06	1e-06	1e-06	1e-06	1e-06	1e-06	1e-06	1e-06	1e-06	1e-06	1e-06	-0.389203	0.809395	3.17602	3.35073	1e-06	4.06625	1e-06	0.983293	20.6539
CTLA4	transmembrane receptor	0.802	0.33097	-0.637281	-0.899654	-1.25701	-0.846628	1e-06	1e-06	1e-06	1e-06	1e-06	1e-06	1e-06	1e-06	1e-06	1e-06	1e-06	1e-06	1e-06	1e-06	1e-06	1e-06	1e-06	1e-06	1e-06	1e-06	1e-06	1e-06	1e-06	1e-06	1e-06	1e-06	1e-06	1e-06	2.80786	1e-06	1.57485
DMBT1	transmembrane receptor	0.533	1e-06	1e-06	-0.128315	-0.128362	-0.293992	1e-06	1e-06	1e-06	1e-06	1e-06	1e-06	1e-06	1e-06	1e-06	1e-06	1e-06	1e-06	1e-06	1e-06	1e-06	1e-06	1e-06	1e-06	1e-06	0.388669	1e-06	1e-06	1e-06	1e-06	1e-06	1e-06	1e-06	-3.61183	-4.17172	1e-06	-7.41251
EDAR	transmembrane receptor	0.846	1e-06	1e-06	1e-06	1e-06	1e-06	1e-06	1e-06	1e-06	1e-06	1e-06	1e-06	1e-06	1e-06	1e-06	1e-06	1e-06	1e-06	1e-06	1e-06	1e-06	1e-06	1e-06	1e-06	1e-06	1e-06	1e-06	1e-06	1e-06	1e-06	1e-06	1e-06	1e-06	1e-06	1e-06	1e-06	0.846035
EVI2A	transmembrane receptor	1e-06	1e-06	1e-06	1e-06	1e-06	0.352415	-1.24	1e-06	1e-06	1e-06	1e-06	1e-06	1e-06	1e-06	1e-06	1e-06	0.423164	1e-06	1e-06	1e-06	1e-06	1e-06	1e-06	1e-06	1e-06	1e-06	1e-06	1e-06	1e-06	-2.80046	1e-06	-1.29309	1e-06	1e-06	1e-06	1e-06	-4.55794
F3	transmembrane receptor	-1.17	0.451801	1e-06	0.46792	0.505313	1.1501	1e-06	5.93511	4.0786	1e-06	1e-06	1e-06	1e-06	1e-06	0.343954	0.401	3.72355	1e-06	1e-06	1e-06	1e-06	1e-06	1e-06	1e-06	1e-06	1e-06	1e-06	1e-06	1e-06	1e-06	2.2689	1e-06	1e-06	-2.3686	-0.703948	1e-06	15.0837
FAS	transmembrane receptor	-3.79	0.176083	0.906097	-0.55859	-0.509027	0.570957	1e-06	1e-06	1e-06	0.901754	1.24	1.9563	-1.33231	1e-06	1e-06	0.335	-0.382497	1e-06	1e-06	1e-06	1.32257	1e-06	1e-06	1e-06	0.31919	0.930586	1e-06	1e-06	-0.867235	1.89931	4.4231	2.23955	1e-06	2.79448	1e-06	1.47528	12.2384
FCER1G	transmembrane receptor	0.773	1e-06	-0.238962	0.408056	0.731572	1e-06	1e-06	1e-06	1e-06	-0.921307	1e-06	1e-06	1e-06	1e-06	1e-06	1e-06	1e-06	1e-06	1e-06	1e-06	1e-06	1e-06	1e-06	1e-06	1e-06	1e-06	1e-06	1e-06	1e-06	1e-06	1e-06	1e-06	1e-06	1e-06	0.771406	1e-06	2.00172
FCGR1A	transmembrane receptor	1e-06	1e-06	1e-06	1e-06	1e-06	1e-06	1e-06	1e-06	1e-06	1e-06	1e-06	1e-06	1e-06	1e-06	1e-06	1e-06	1e-06	1e-06	1e-06	1e-06	1e-06	1e-06	1e-06	1e-06	1e-06	1e-06	1e-06	1e-06	1e-06	-1.24245	1e-06	1e-06	1e-06	1e-06	1e-06	1e-06	-1.24242
HLA-DMA	transmembrane receptor	0.593	1e-06	0.687803	0.920323	0.589849	0.38256	1e-06	1e-06	1e-06	1e-06	1e-06	1e-06	1e-06	1e-06	1e-06	-0.695	1e-06	1e-06	1e-06	1e-06	1e-06	1e-06	1e-06	1e-06	1e-06	1e-06	1e-06	1e-06	1e-06	-1.18944	1e-06	1e-06	1e-06	1e-06	1.13386	1e-06	1.04737
HMMR	transmembrane receptor	-2.52	1e-06	1e-06	-0.68537	0.186594	1.94606	-1.19	1e-06	1e-06	1e-06	1e-06	1e-06	1e-06	0.191	0.24267	0.51	-0.532874	1e-06	1e-06	1e-06	1e-06	1e-06	1e-06	1e-06	1e-06	0.416082	1e-06	0.4168	0.42778	1.61436	1e-06	1e-06	1e-06	1e-06	-1.01641	1e-06	0.00671303
ICAM1	transmembrane receptor	-2.34	1e-06	2.59001	3.09347	2.16679	1e-06	1e-06	3.76293	4.16587	1.92501	1e-06	1.12138	1e-06	1e-06	-0.413249	1e-06	0.394343	-0.640621	-0.446786	2.38	1e-06	3.3544	1e-06	1e-06	1e-06	0.31705	-0.322434	1e-06	1e-06	1.86857	1.85835	1.70328	1e-06	2.93398	1e-06	3.79366	28.086
IFNAR1	transmembrane receptor	-1.85	1e-06	-0.571956	-1.1226	-1.02578	1e-06	1e-06	1e-06	0.420002	1e-06	1e-06	1e-06	1e-06	1e-06	-0.203775	0.364	-1.22779	1e-06	1e-06	1e-06	1e-06	1e-06	1e-06	-0.823465	1e-06	1e-06	1e-06	1e-06	1e-06	1e-06	1e-06	1e-06	1e-06	1e-06	1e-06	1e-06	-4.89743
IFNAR2	transmembrane receptor	-4.19	1e-06	-0.670319	-0.788804	-0.627078	-0.363783	1e-06	0.733521	0.952994	1e-06	1e-06	1e-06	1e-06	-0.402	-0.553454	1e-06	-1.21918	1e-06	1e-06	1e-06	1e-06	1e-06	0.389	0.410904	-0.471722	1e-06	0.304221	-0.849128	-1.36291	-0.897578	1e-06	1e-06	1e-06	2.21207	1e-06	0.54903	-5.50355
IFNGR1	transmembrane receptor	-2.26	1e-06	1e-06	-1.07137	-1.40498	-0.720441	1e-06	1.01329	0.657233	0.435923	1e-06	1e-06	-0.3709	1e-06	1e-06	1e-06	-0.545535	1e-06	1e-06	1e-06	1e-06	1e-06	1e-06	-0.343918	1e-06	1e-06	1e-06	1e-06	-0.837436	-2.08065	-1.90488	-1.96538	1e-06	1e-06	1e-06	-0.78604	-12.1851
IFNGR2	transmembrane receptor	1e-06	1e-06	0.526842	1.35914	1.26536	0.705071	1e-06	0.836674	0.600776	1e-06	1e-06	1e-06	1e-06	1e-06	1e-06	-0.334	-0.482121	1e-06	1e-06	1e-06	1e-06	1e-06	1e-06	1e-06	1e-06	1e-06	1e-06	1e-06	-0.50893	0.378441	1e-06	1e-06	1e-06	1e-06	1e-06	0.494594	3.78819
IGF2R	transmembrane receptor	-3.43	1e-06	0.208755	1.51324	1.0993	-0.417829	0.872	1e-06	1e-06	1e-06	1e-06	1e-06	1e-06	1e-06	0.281577	1e-06	1e-06	0.885965	1e-06	1e-06	1e-06	1e-06	1e-06	0.277015	1e-06	1e-06	1e-06	1e-06	1e-06	-0.826535	1e-06	1e-06	1e-06	1e-06	1e-06	1e-06	0.0460055
IL10RA	transmembrane receptor	0.634	1e-06	-0.138319	1e-06	1e-06	1e-06	1e-06	1e-06	1e-06	1e-06	1e-06	1e-06	1e-06	1e-06	1e-06	1e-06	1e-06	1e-06	1e-06	1e-06	1e-06	1e-06	1e-06	1e-06	1e-06	1e-06	1e-06	1e-06	1e-06	0.796437	1.03465	1.00968	1e-06	1e-06	1e-06	1e-06	3.61311
IL10RB	transmembrane receptor	-1.04	1e-06	-0.534494	-1.52889	-1.36045	-0.596669	1e-06	1e-06	1e-06	1e-06	1e-06	1e-06	1e-06	0.56	0.476382	1e-06	-1.08511	1e-06	1e-06	1e-06	1e-06	1e-06	1e-06	-0.431272	1e-06	1e-06	1e-06	-0.630353	-1.22563	1e-06	1e-06	1e-06	1e-06	1e-06	1e-06	-0.45407	-6.78154
IL15RA	transmembrane receptor	0.414	0.195386	2.92885	2.54396	-0.642215	0.952019	1e-06	1.24249	1.71003	0.555923	3.08	2.38222	-3.22497	1e-06	-0.275091	-1.66	0.558236	1e-06	1e-06	1e-06	1.96114	2.42756	1e-06	1e-06	1e-06	1.03705	1e-06	0.350322	0.505383	5.46239	2.19164	2.24676	1e-06	5.7349	1.85274	1e-06	28.673
IL1R1	transmembrane receptor	-2.59	0.242293	-0.868185	-2.80861	-2.92597	-2.54881	2.92	1e-06	1e-06	1.15623	0.523	1e-06	-0.885094	1e-06	1e-06	-0.423	0.667957	1e-06	1e-06	1e-06	1e-06	1e-06	1e-06	-0.232076	1e-06	1e-06	1e-06	1e-06	1e-06	1e-06	1e-06	1e-06	-1.46549	1e-06	1e-06	1e-06	-7.50136
IL1RL1	transmembrane receptor	0.67	1e-06	-0.281326	0.139781	0.795963	1.46627	-1.22	1.72993	2.21882	2.12095	1e-06	1e-06	1e-06	0.477	-0.152339	-1.72	0.672958	0.550901	1e-06	1e-06	-0.909876	-1.04547	1e-06	0.34223	1e-06	1e-06	1e-06	1e-06	1e-06	-0.636495	1e-06	1e-06	1e-06	1e-06	1e-06	1e-06	5.78198
IL2RA	transmembrane receptor	1e-06	1e-06	1e-06	1e-06	1e-06	1e-06	1e-06	1e-06	1e-06	-2.6801	1e-06	1e-06	1e-06	1e-06	1e-06	1e-06	1e-06	1e-06	1e-06	1e-06	1e-06	1e-06	1e-06	1e-06	1e-06	0.256209	1e-06	1e-06	1e-06	4.06101	2.65219	1e-06	1e-06	9.34553	1.24907	1e-06	14.8839
IL2RB	transmembrane receptor	0.911	1e-06	0.357668	1e-06	1e-06	1e-06	1e-06	1.56317	1e-06	1e-06	1e-06	1e-06	1e-06	1e-06	1e-06	1e-06	1.11995	1e-06	1e-06	1e-06	1e-06	1e-06	1e-06	1e-06	1e-06	1e-06	1e-06	1e-06	1e-06	1e-06	1e-06	1e-06	1e-06	1e-06	1e-06	1e-06	3.23648
IL2RG	transmembrane receptor	0.458	1e-06	0.693427	1e-06	0.308736	-0.409632	1e-06	1e-06	1.09388	1e-06	1e-06	1e-06	1e-06	1e-06	1e-06	1e-06	1e-06	1e-06	1e-06	1e-06	1e-06	1e-06	1e-06	1e-06	1e-06	1e-06	-0.944941	1e-06	-1.28484	0.547673	1e-06	1e-06	1.20117	1e-06	1e-06	1.49536	1.772
IL3RA	transmembrane receptor	1.06	1e-06	-0.257354	1.01271	0.247313	-0.345088	2.94	0.767307	2.04001	1.68056	1e-06	1e-06	1e-06	1e-06	-0.378635	1e-06	0.600821	1e-06	1e-06	1e-06	1e-06	1e-06	1e-06	-0.223083	1e-06	1e-06	1e-06	1e-06	1e-06	3.27209	1e-06	0.748472	1e-06	1e-06	1e-06	1e-06	13.6799
IL7R	transmembrane receptor	1.03	1e-06	1e-06	1.95734	1.64739	1.16601	1e-06	1.58677	1.85059	1.40107	1e-06	1e-06	1e-06	0.461	-0.138658	-1.18	1.66346	1e-06	1e-06	1e-06	1e-06	1e-06	1e-06	1e-06	1e-06	1e-06	1e-06	1e-06	1e-06	1.62026	1e-06	-1.12193	-2.33231	5.29457	-1.5981	-0.45701	12.8505
ITGA2	transmembrane receptor	-3.45	0.3055	-0.754426	-0.79849	1e-06	1.12833	1e-06	1e-06	1e-06	1e-06	1e-06	-0.308619	1e-06	1e-06	1e-06	1e-06	1e-06	1e-06	1e-06	1e-06	1e-06	1e-06	1e-06	1e-06	1e-06	1.61205	1e-06	0.972411	0.751379	1e-06	1e-06	1e-06	1e-06	1e-06	1e-06	1e-06	0.967012
ITGA4	transmembrane receptor	1e-06	1e-06	-0.822839	0.832013	0.706937	1.36964	1e-06	-0.633462	-0.695086	-0.875344	1e-06	1e-06	1e-06	1e-06	1e-06	1e-06	1e-06	1e-06	1e-06	1e-06	1e-06	1e-06	1e-06	1e-06	1e-06	1e-06	1e-06	1e-06	0.780768	1.26099	1e-06	1e-06	1e-06	-2.37412	1e-06	1e-06	1.19519
ITGA5	transmembrane receptor	-2.37	1e-06	0.742395	1e-06	0.456706	0.638915	1e-06	1e-06	1e-06	1e-06	1e-06	1e-06	1e-06	0.68	0.925843	-0.568	1e-06	1e-06	1e-06	1e-06	-1.10404	-0.894835	1e-06	-0.249667	1e-06	1e-06	1e-06	1e-06	1e-06	1e-06	1e-06	1e-06	1e-06	1e-06	1e-06	1e-06	-3.22745
ITGA6	transmembrane receptor	-3.44	1e-06	-1.26917	1e-06	0.510317	1.28531	-1.18	1e-06	-0.955618	1e-06	1e-06	1e-06	1e-06	1e-06	0.202094	0.395	-0.46506	1e-06	1e-06	1e-06	1e-06	1e-06	-0.754	-1.15905	1e-06	-1.08218	1e-06	-1.01719	-0.957091	1e-06	1e-06	1e-06	1e-06	1e-06	1e-06	-0.949374	-8.29765
ITGAM	transmembrane receptor	1.86	1e-06	0.826172	1e-06	1.34402	1e-06	1e-06	1e-06	1e-06	1e-06	1e-06	1e-06	1e-06	1e-06	1e-06	1e-06	1e-06	1e-06	1e-06	1e-06	1e-06	1e-06	1e-06	1e-06	1e-06	0.338225	1e-06	0.352339	1e-06	-2.44728	1e-06	1e-06	1e-06	1e-06	1e-06	1e-06	0.621161
ITGAX	transmembrane receptor	0.404	1e-06	1e-06	-0.616374	-0.613979	-0.400107	1e-06	1e-06	1e-06	1e-06	1e-06	1e-06	1e-06	1e-06	1e-06	1e-06	1e-06	1e-06	1e-06	1e-06	1e-06	1e-06	1e-06	1e-06	1e-06	-1.11305	1e-06	-0.442423	-0.980938	-2.15089	1e-06	1e-06	1e-06	1e-06	1e-06	1e-06	-5.91374
ITGB1	transmembrane receptor	-2.24	1e-06	-0.732545	-1.02011	1e-06	1e-06	1e-06	1e-06	-1.99409	-0.845715	1e-06	1e-06	1e-06	0.338	0.327086	1e-06	-0.885444	1e-06	1e-06	1e-06	1e-06	-2.99254	1e-06	1e-06	1e-06	0.46457	0.193099	0.328564	0.65862	-0.695675	1e-06	1e-06	1e-06	1e-06	1e-06	1e-06	-7.63107
ITGB2	transmembrane receptor	0.473	1e-06	0.631665	0.283982	-0.955179	-1.50068	1e-06	1e-06	1e-06	1e-06	1e-06	1e-06	1e-06	1e-06	1e-06	1e-06	1e-06	1e-06	1e-06	1e-06	1e-06	1e-06	1e-06	1e-06	1e-06	-1.3752	1e-06	-0.682182	-0.678972	-1.74411	1e-06	1e-06	1e-06	1e-06	1e-06	1e-06	-6.81098
ITGB3	transmembrane receptor	-3.16	1e-06	-0.635196	-2.45006	-2.40767	-2.11827	1.1	1e-06	1e-06	1e-06	1e-06	1e-06	1e-06	1e-06	1e-06	1e-06	1e-06	1e-06	1e-06	1e-06	1e-06	1e-06	1e-06	1e-06	1e-06	0.691225	1e-06	1e-06	0.558818	-1.22041	1e-06	1.53364	1e-06	1e-06	1e-06	1e-06	-6.8375
JMJD6	transmembrane receptor	5.06	1e-06	0.348196	2.38206	2.14908	1.50484	1e-06	1.08804	1e-06	1e-06	1e-06	1e-06	1e-06	0.196	1e-06	1e-06	3.18376	1e-06	1e-06	1e-06	1e-06	1e-06	1e-06	-0.246987	1e-06	-0.84646	1e-06	-0.845815	0.358148	1e-06	1e-06	1e-06	1.58809	1e-06	1e-06	1e-06	15.2226
LGALS3BP	transmembrane receptor	-3.57	1e-06	0.309734	1e-06	0.391117	1e-06	1e-06	1e-06	1e-06	1e-06	0.979	0.760668	1e-06	1e-06	1e-06	-2.78	1e-06	1e-06	1e-06	1e-06	1e-06	1e-06	1e-06	1e-06	0.44352	1e-06	1e-06	1e-06	1e-06	3.10265	1e-06	1e-06	2.18462	1e-06	1e-06	2.88346	4.08534
LRP1	transmembrane receptor	0.435	1e-06	0.212437	0.174043	0.166015	0.276484	1e-06	1e-06	1e-06	1e-06	1e-06	1e-06	0.347466	1e-06	1e-06	1e-06	1e-06	0.509949	1e-06	1e-06	1e-06	1e-06	1e-06	1e-06	1e-06	1e-06	0.404974	1e-06	1e-06	-1.50543	1e-06	1e-06	1e-06	1e-06	1e-06	-1.02386	-0.427773
LY96	transmembrane receptor	2.63	1e-06	-0.599968	1e-06	1e-06	-1.37844	1e-06	1e-06	1e-06	1e-06	1e-06	0.345443	1e-06	0.382	0.421709	1e-06	-0.426103	1e-06	1e-06	1e-06	1e-06	1e-06	-0.662	-0.753606	1e-06	1e-06	1e-06	1e-06	1e-06	-1.06505	1e-06	1e-06	1e-06	1e-06	1e-06	1e-06	0.0939415
MSR1	transmembrane receptor	0.744	1e-06	1.05448	1.03735	-1.45148	-1.16141	1.83	1e-06	-2.43541	1e-06	1e-06	-0.226031	0.205939	1e-06	1e-06	0.533	1e-06	1e-06	1e-06	1e-06	1e-06	1e-06	1e-06	1e-06	1e-06	0.668953	1e-06	-0.444297	1e-06	-2.58443	1e-06	1e-06	1e-06	1e-06	1e-06	1e-06	-4.33827
NPTXR	transmembrane receptor	-2.99	1e-06	1.00743	0.750307	0.796033	1e-06	1e-06	1e-06	1e-06	1e-06	1e-06	1e-06	1e-06	1e-06	1e-06	1e-06	1e-06	1e-06	1e-06	1e-06	1e-06	1e-06	1e-06	1e-06	1e-06	1e-06	1e-06	1e-06	1e-06	1e-06	1e-06	1e-06	1e-06	1e-06	1e-06	1e-06	-2.45106
OLR1	transmembrane receptor	1e-06	1e-06	1e-06	1e-06	1e-06	1e-06	1e-06	1.9393	1e-06	1e-06	1e-06	1e-06	1e-06	1e-06	1e-06	1e-06	1e-06	1e-06	1e-06	1e-06	1e-06	1e-06	1e-06	1e-06	1e-06	1e-06	1e-06	1e-06	-2.6537	1e-06	1e-06	-1.87795	1e-06	1e-06	1e-06	2.0509	-0.541415
PGLYRP1	transmembrane receptor	0.839	1e-06	0.802034	0.597568	0.405976	1e-06	1e-06	1e-06	1e-06	1e-06	1e-06	1e-06	1e-06	1e-06	-0.12698	1e-06	1e-06	1e-06	1e-06	1e-06	1e-06	1e-06	1e-06	1e-06	1e-06	1e-06	0.257271	1e-06	1e-06	1e-06	1e-06	1e-06	1e-06	1e-06	1e-06	1e-06	1.17083
PLAUR	transmembrane receptor	-1.06	1e-06	-0.810571	1e-06	0.860601	2.02656	-1.62	0.859802	0.700933	0.794971	1e-06	1e-06	1e-06	1.11	1.10259	1e-06	1.572	1e-06	1e-06	1e-06	1e-06	1e-06	1e-06	1e-06	1e-06	1e-06	1e-06	1e-06	-0.334649	1e-06	1e-06	1e-06	1e-06	1e-06	1e-06	1e-06	6.82341
ROBO1	transmembrane receptor	-3.37	1e-06	1e-06	-0.244412	-0.360451	1e-06	1e-06	1e-06	1e-06	1e-06	1e-06	1e-06	1e-06	0.123	-0.175866	1e-06	1e-06	1e-06	1e-06	1e-06	1e-06	1e-06	1e-06	1e-06	1e-06	1e-06	1e-06	1e-06	1e-06	2.4395	1e-06	1e-06	1e-06	1e-06	1e-06	1e-06	-1.5882
SARM1	transmembrane receptor	1.78	1e-06	1e-06	-0.328186	-0.699671	-0.351678	1e-06	1e-06	1e-06	1e-06	1e-06	1e-06	1e-06	1e-06	1e-06	1e-06	-0.756147	1e-06	1e-06	1e-06	1e-06	1e-06	1e-06	1e-06	1e-06	1e-06	1e-06	1e-06	1e-06	1.31322	1e-06	-1.47971	1e-06	1e-06	1e-06	1e-06	-0.522146
SCARA3	transmembrane receptor	0.648	1e-06	-0.764652	-2.2466	-1.78902	-0.575108	1e-06	-0.47934	-0.529428	1e-06	1e-06	1e-06	1e-06	-0.9	-0.897596	-0.501	-0.742602	1e-06	1e-06	1e-06	1e-06	1e-06	1e-06	1e-06	1e-06	-0.726052	-0.722209	-0.669317	-1.31316	1e-06	1e-06	1e-06	1e-06	1e-06	1e-06	1e-06	-10.6788
SCARB2	transmembrane receptor	-1.34	1e-06	-0.506337	-1.14934	-1.2294	-1.20414	1e-06	1e-06	1e-06	-0.65977	1.09	1e-06	1e-06	0.195	0.236308	-0.804	1e-06	1e-06	1e-06	1e-06	1e-06	1e-06	1e-06	1e-06	1e-06	-0.302746	1e-06	1e-06	1e-06	1e-06	1e-06	1e-06	1e-06	1e-06	1e-06	1e-06	-4.66173
SCARF2	transmembrane receptor	1e-06	-0.265423	0.848383	1e-06	1e-06	1e-06	1e-06	1e-06	1e-06	1e-06	1e-06	1e-06	1e-06	1e-06	1e-06	1e-06	1e-06	1e-06	1e-06	1e-06	1e-06	1e-06	1e-06	0.381954	1e-06	1e-06	1e-06	1e-06	1e-06	1e-06	1e-06	1e-06	1e-06	1e-06	1e-06	1e-06	-0.731818
SELE	transmembrane receptor	2.22	1.38411	0.880521	1.92217	0.947346	1e-06	1.08	7.07008	8.00779	6.28828	1e-06	1e-06	1e-06	-0.752	0.303205	1.69	-0.696684	0.829444	1e-06	4.33	1e-06	4.32737	1e-06	-1.17459	1e-06	0.847676	1e-06	1e-06	1e-06	1e-06	1e-06	1e-06	1e-06	1e-06	1e-06	1e-06	37.7437
SELL	transmembrane receptor	1e-06	1e-06	1e-06	1e-06	1e-06	-0.311596	1.63	1e-06	1e-06	1.99539	1e-06	1e-06	1e-06	-0.207	-0.292932	1e-06	1e-06	1e-06	1e-06	1e-06	1e-06	1e-06	1e-06	1e-06	0.353096	1e-06	1e-06	1e-06	1e-06	1e-06	1e-06	1e-06	1e-06	1e-06	1.67709	1e-06	4.84408
SIGIRR	transmembrane receptor	-1.85	1e-06	-0.295484	-0.589469	-0.605652	-0.216476	1e-06	1e-06	1e-06	1e-06	1e-06	1e-06	1e-06	1e-06	1e-06	1e-06	-0.699022	1e-06	1e-06	1e-06	1e-06	1e-06	1e-06	1e-06	1e-06	1e-06	1e-06	1e-06	1e-06	1e-06	1e-06	1e-06	1e-06	1e-06	1e-06	1e-06	-3.66511
THBD	transmembrane receptor	0.635	1.35919	1e-06	3.12756	3.45846	2.73974	-1.43	1e-06	-0.874049	1e-06	1e-06	1e-06	1e-06	1e-06	1e-06	1.31	-0.827259	1e-06	1e-06	1e-06	-2.14836	-3.28684	-1.47	-1.6249	1e-06	1e-06	-0.576743	1e-06	-0.486356	-1.08791	-2.60072	-1.83005	1e-06	-5.57858	1e-06	-1.43083	-12.6226
TLR1	transmembrane receptor	-0.385	1e-06	-0.576415	-0.622972	-0.625138	-0.204601	1e-06	1e-06	1e-06	1e-06	1e-06	1e-06	1e-06	1e-06	1e-06	-0.778	-1.77834	1e-06	1e-06	1e-06	1e-06	1e-06	1e-06	1e-06	1e-06	1e-06	1e-06	1e-06	-0.56234	-1.76154	1e-06	0.871272	1e-06	1e-06	1e-06	1e-06	-5.27022
TLR2	transmembrane receptor	-3.8	0.212332	-0.484712	-0.496833	-0.485833	1e-06	2	1.81767	3.17687	1.55473	1e-06	1e-06	1e-06	1e-06	1e-06	1e-06	1e-06	1e-06	1e-06	1e-06	1e-06	0.857191	1e-06	1e-06	1e-06	0.875364	1e-06	1e-06	-1.11009	-1.2847	1e-06	1e-06	1e-06	2.43862	1e-06	4.11839	10.3584
TLR3	transmembrane receptor	-2.05	1e-06	-0.553447	-0.928547	-0.867569	1e-06	1e-06	1e-06	1.03538	1.43403	5.33	2.60767	-5.41079	1e-06	1e-06	-2.15	1e-06	1e-06	1e-06	1e-06	1.61359	1.33165	1e-06	1e-06	1e-06	1e-06	-0.611775	1e-06	-0.592471	1e-06	1e-06	1e-06	1e-06	1e-06	0.931349	1e-06	2.22599
TLR4	transmembrane receptor	-0.727	1e-06	-0.335647	1.1032	-0.336567	-0.7266	1e-06	-0.634756	-0.932472	-0.638125	1e-06	1.25805	1e-06	1e-06	1e-06	-0.292	1e-06	1e-06	1e-06	1e-06	1e-06	1e-06	1e-06	-0.927679	1e-06	1e-06	1e-06	1e-06	-0.510309	-2.16155	1e-06	1e-06	1e-06	1e-06	1e-06	1e-06	-5.19015
TLR5	transmembrane receptor	0.926	1e-06	0.395653	-0.229107	0.38822	1e-06	1e-06	1e-06	1e-06	1e-06	1e-06	1e-06	1e-06	1e-06	1e-06	1e-06	1e-06	1e-06	1e-06	1e-06	1e-06	1e-06	1e-06	0.130724	1e-06	1e-06	1e-06	1e-06	1e-06	-1.17528	-2.41079	-3.19868	-1.01558	-5.98233	1e-06	1e-06	-12.9624
TLR6	transmembrane receptor	1e-06	1e-06	1e-06	1e-06	1e-06	1e-06	1e-06	1e-06	1e-06	1e-06	1e-06	1e-06	1e-06	1e-06	1e-06	-0.82	-1.15245	1e-06	1e-06	1e-06	1e-06	1e-06	1e-06	1e-06	1e-06	1e-06	1e-06	1e-06	1e-06	-1.20743	1e-06	1e-06	1e-06	1e-06	1e-06	1e-06	-3.17985
TLR7	transmembrane receptor	0.569	1e-06	1e-06	0.424807	0.288433	1e-06	1e-06	1e-06	1e-06	-1.33582	1e-06	1e-06	1e-06	1e-06	1e-06	1e-06	1e-06	1e-06	1e-06	1e-06	1e-06	1e-06	1e-06	1e-06	1e-06	-0.392835	1e-06	-0.427259	-0.566749	1e-06	1e-06	1e-06	1e-06	1e-06	1e-06	0.878866	-0.561531
TLR8	transmembrane receptor	0.952	1e-06	1e-06	1e-06	1e-06	1e-06	1e-06	1e-06	1e-06	-1.55666	1e-06	1e-06	1e-06	-0.131	1e-06	1e-06	1e-06	1e-06	1e-06	1e-06	1e-06	1e-06	1e-06	1e-06	1e-06	1e-06	0.203665	1e-06	1e-06	1e-06	1e-06	1e-06	1e-06	2.81021	0.787083	1e-06	3.06533
TLR9	transmembrane receptor	0.416	1e-06	1e-06	1e-06	1e-06	1e-06	1e-06	-2.23161	1e-06	1e-06	1e-06	1e-06	1e-06	0.136	1e-06	1e-06	1e-06	1e-06	1e-06	1e-06	1e-06	1e-06	1e-06	1e-06	1e-06	1e-06	1e-06	1e-06	1e-06	1e-06	1e-06	1e-06	1e-06	1e-06	1e-06	1e-06	-1.67958
TNFRSF11A	transmembrane receptor	1e-06	1e-06	0.439883	-1.18111	-1.15071	-1.40473	1e-06	1e-06	-1.92605	-1.41918	0.916	1e-06	1e-06	1e-06	1e-06	1e-06	1e-06	1e-06	1e-06	1e-06	1e-06	1e-06	1e-06	1e-06	1e-06	0.685827	1e-06	1e-06	1e-06	1.03742	-1.55452	-2.19268	1e-06	-5.13807	-1.32253	1e-06	-15.0902
TNFRSF12A	transmembrane receptor	-0.922	1e-06	1.95597	4.23404	4.44817	2.7547	-1.45	1e-06	1e-06	1e-06	1e-06	1e-06	1e-06	0.436	0.766888	-0.636	0.455235	1e-06	1e-06	1e-06	1e-06	1e-06	1e-06	0.378228	1e-06	1e-06	1e-06	1e-06	0.555813	1e-06	1e-06	1e-06	1e-06	1e-06	-0.785036	1e-06	8.2801
TNFRSF1A	transmembrane receptor	-3.14	1e-06	0.625121	1e-06	1e-06	-0.491899	1e-06	1e-06	1e-06	0.782363	0.548	0.62376	-0.608714	0.352	1e-06	1e-06	-0.326709	1e-06	1e-06	1e-06	1e-06	1e-06	1e-06	-0.312195	1e-06	-0.636976	1e-06	1e-06	-0.805204	-0.92454	1e-06	1e-06	1e-06	1e-06	1e-06	1e-06	-5.56521
TNFRSF1B	transmembrane receptor	1e-06	1e-06	0.259481	-0.315089	-0.353926	0.588901	1e-06	1e-06	0.449946	0.577027	1e-06	1e-06	1e-06	-0.577	1e-06	1e-06	-0.94295	1e-06	1e-06	1e-06	1e-06	1e-06	1e-06	1e-06	1e-06	1e-06	1e-06	1e-06	1e-06	1.03357	1e-06	1e-06	1e-06	1e-06	1e-06	0.775215	0.976236
TNFRSF25	transmembrane receptor	-1.87	1e-06	-0.477095	-1.23501	-0.818148	-0.250566	-1.23	1e-06	0.46432	1.47342	-0.754	1e-06	1e-06	1e-06	1e-06	0.741	1e-06	1e-06	1e-06	1e-06	1e-06	1e-06	1e-06	1e-06	1e-06	1e-06	1e-06	1e-06	1e-06	1e-06	1e-06	1e-06	1e-06	1e-06	1e-06	1e-06	-3.00187
TSPO	transmembrane receptor	1e-06	1e-06	-0.958859	-1.48256	-0.994783	1e-06	1e-06	1e-06	1e-06	1e-06	1e-06	1e-06	1e-06	1e-06	1e-06	1e-06	-0.232455	1e-06	1e-06	1e-06	1e-06	1e-06	1e-06	1e-06	1e-06	1e-06	1e-06	1e-06	1e-06	1e-06	1e-06	1e-06	1e-06	1e-06	1e-06	0.972948	-0.777962
VCAM1	transmembrane receptor	0.631	0.344901	1e-06	-0.524933	-0.853897	-0.524995	1e-06	5.62741	6.20375	1e-06	1e-06	1e-06	1e-06	-1.59	-1.56048	-1.13	-1.9531	1e-06	1e-06	4.05	2.62361	4.95315	1e-06	0.157916	1e-06	0.710894	-0.599913	1e-06	-0.947978	1e-06	1e-06	1e-06	1e-06	1e-06	3.05128	1e-06	18.6686
ABCA1	transporter	-3.76	0.592137	0.342949	-2.1725	-2.14015	-1.97515	1.41	1e-06	1e-06	-1.46012	1e-06	1e-06	1e-06	-0.346	-0.366926	1e-06	-1.61249	0.899176	2.86809	1e-06	1e-06	1e-06	1e-06	0.627134	1e-06	1e-06	1e-06	1e-06	1e-06	1e-06	-1.2819	-1.01782	-1.11577	1e-06	1e-06	1e-06	-11.1952
ABCE1	transporter	-3.21	1e-06	0.458581	1.5608	1.62528	2.26973	-1.02	1e-06	1e-06	1e-06	-0.502	1e-06	0.546653	0.335	1e-06	1e-06	-0.514195	1e-06	1e-06	1e-06	1e-06	1e-06	1e-06	0.692632	1e-06	1e-06	-0.441169	1e-06	-0.679653	-1.11757	1e-06	1e-06	-1.05936	1e-06	1e-06	1e-06	-1.97241
ABCG1	transporter	-0.599	1e-06	1e-06	-0.680929	-0.666601	-0.84376	1e-06	0.42409	1.15198	1e-06	1e-06	1e-06	1e-06	1e-06	-0.227917	0.245	-0.547809	1e-06	1e-06	1e-06	1e-06	1e-06	1e-06	-0.357007	1e-06	-1.04037	1.31775	1e-06	-1.32089	1e-06	1e-06	1e-06	1e-06	1e-06	1e-06	-1.86651	-5.01195
ABCG5	transporter	2.74	1e-06	-0.279905	1e-06	0.463821	1e-06	1e-06	1e-06	1e-06	1e-06	1e-06	1e-06	1e-06	1e-06	1e-06	1e-06	1e-06	1e-06	1e-06	1e-06	1e-06	1e-06	1e-06	1e-06	1e-06	1e-06	1e-06	1e-06	1e-06	1e-06	1e-06	1e-06	1e-06	1e-06	1e-06	1e-06	3.48376
ABCG8	transporter	1e-06	0.243843	1e-06	1e-06	-0.151398	1e-06	1e-06	1e-06	1e-06	1e-06	1e-06	1e-06	1e-06	1e-06	1e-06	1e-06	1e-06	1e-06	1e-06	1e-06	1e-06	1e-06	1e-06	1e-06	1e-06	1e-06	1e-06	1e-06	0.26867	1e-06	1e-06	1e-06	1e-06	1e-06	1e-06	1e-06	0.361148
AP2A2	transporter	-3.31	1e-06	0.490823	1e-06	-0.338287	-0.778613	1e-06	1e-06	1e-06	1e-06	1e-06	1e-06	1e-06	-0.177	1e-06	0.358	1e-06	1e-06	1e-06	1e-06	1e-06	1e-06	1e-06	0.244103	1e-06	0.436716	1e-06	-0.948814	1e-06	-1.24969	1e-06	1e-06	1e-06	-2.25269	1e-06	1e-06	-8.50707
AP3M2	transporter	-2.48	1e-06	0.284494	-0.421352	1e-06	1e-06	1e-06	-0.752607	1e-06	1e-06	1e-06	1e-06	-0.466221	1e-06	1e-06	1e-06	-0.405356	1e-06	1e-06	1e-06	1e-06	1e-06	1e-06	-0.364365	1e-06	1e-06	1e-06	0.503083	-0.428918	1e-06	1e-06	1e-06	1e-06	1e-06	1e-06	1e-06	-5.1002
APOA1	transporter	1.03	1e-06	0.244738	1.80914	1.46661	1e-06	1e-06	1e-06	1e-06	-2.20725	1e-06	1e-06	1e-06	1e-06	1e-06	1e-06	1e-06	1e-06	1e-06	1e-06	1e-06	1e-06	1e-06	1e-06	1e-06	1e-06	1e-06	1e-06	1e-06	1e-06	1e-06	1e-06	1e-06	1e-06	1e-06	1e-06	1.85379
APOB	transporter	1e-06	1e-06	0.139261	0.60234	0.518454	1e-06	1e-06	1e-06	1e-06	1e-06	1e-06	1e-06	1e-06	1e-06	1e-06	1e-06	1e-06	1e-06	1e-06	1e-06	1e-06	1e-06	1e-06	1e-06	1e-06	1e-06	1e-06	1e-06	1e-06	1e-06	1e-06	1e-06	-1.31345	1e-06	1e-06	1e-06	-0.331882
APOD	transporter	1e-06	1e-06	-0.405112	-1.00094	-1.46463	-0.618825	1e-06	1e-06	1e-06	1e-06	1e-06	1e-06	1e-06	1e-06	1e-06	-0.293	1e-06	1e-06	1e-06	1e-06	1e-06	1e-06	0.421	0.346393	1e-06	1e-06	1e-06	1e-06	1e-06	1e-06	1e-06	1e-06	1e-06	1e-06	1e-06	1e-06	-2.20486
APOE	transporter	1.28	1e-06	0.270569	1e-06	-1.16327	-1.35337	1e-06	1.5174	1e-06	-1.96056	1e-06	0.47405	1e-06	1e-06	1e-06	1e-06	1e-06	1e-06	1e-06	1e-06	1e-06	1e-06	1e-06	1e-06	1e-06	-0.40653	-0.996706	1e-06	-0.568837	1e-06	1e-06	1e-06	1e-06	1e-06	1e-06	1e-06	-3.44837
ATP1B3	transporter	1e-06	1e-06	-1.4913	-1.09167	-0.512952	1e-06	1e-06	1e-06	1e-06	1e-06	1e-06	1e-06	1e-06	0.458	0.702949	0.211	1e-06	1e-06	1e-06	1e-06	1e-06	1e-06	1e-06	-0.305012	1e-06	0.305617	1e-06	1e-06	1e-06	0.946681	1e-06	1e-06	1e-06	1e-06	1e-06	1e-06	2.20594
ATP2A2	transporter	-3.09	1e-06	1e-06	1e-06	0.931263	0.777232	1e-06	1e-06	1e-06	1e-06	1e-06	0.237033	1e-06	0.152	0.173081	0.429	0.422581	1e-06	1e-06	1e-06	1e-06	1e-06	1e-06	1e-06	1e-06	-0.525461	1e-06	1e-06	1e-06	-1.44815	1e-06	1e-06	1e-06	1e-06	1e-06	1e-06	-1.94139
ATP6V0B	transporter	0.359	-0.297073	0.423893	1e-06	0.19383	0.372045	1e-06	1e-06	1e-06	1e-06	1e-06	1e-06	1e-06	0.299	0.378656	0.244	0.66074	1e-06	1e-06	1e-06	1e-06	1e-06	1e-06	1e-06	1e-06	-0.834147	1e-06	-0.408355	-0.765573	1e-06	1e-06	1e-06	1e-06	1e-06	1e-06	1e-06	-0.221745
COPB2	transporter	-2.56	1e-06	1e-06	-0.242806	-0.237242	1e-06	1e-06	1e-06	1e-06	1e-06	1e-06	1e-06	1e-06	1e-06	1e-06	1e-06	1e-06	1e-06	1e-06	1e-06	1e-06	1e-06	1e-06	1e-06	1e-06	1e-06	-0.222658	1e-06	1e-06	1e-06	1e-06	1e-06	1e-06	1e-06	1e-06	1e-06	-3.26267
COPZ2	transporter	1.26	1e-06	1e-06	1e-06	-0.278668	1e-06	1e-06	1e-06	1e-06	1e-06	1e-06	1e-06	1e-06	1e-06	-0.20085	0.57	1e-06	1e-06	1e-06	1e-06	1e-06	1e-06	1e-06	1e-06	1e-06	1e-06	1e-06	1e-06	1e-06	1e-06	1e-06	1e-06	1e-06	1e-06	1e-06	1e-06	1.35051
FABP4	transporter	1.5	1e-06	-0.510747	-0.442406	-0.629189	1e-06	1e-06	1e-06	1e-06	-1.90971	1e-06	1e-06	1e-06	-1.79	-1.76035	2.12	-2.04312	0.827006	1e-06	1e-06	1e-06	1e-06	1.14	1.00539	1e-06	-0.800895	1e-06	-0.650559	-1.37936	-2.10838	1e-06	1e-06	1e-06	-4.72411	1e-06	-1.34043	-12.4753
FABP7	transporter	0.576	1e-06	-0.1051	-0.133333	1e-06	1e-06	1e-06	1e-06	1e-06	-2.35827	1e-06	1e-06	1e-06	0.127	1e-06	1e-06	1e-06	1e-06	1e-06	1e-06	1e-06	1e-06	1e-06	1e-06	0.109723	1e-06	1e-06	1e-06	1e-06	1e-06	1e-06	1e-06	1e-06	1e-06	1e-06	-2.66068	-4.23444
GJA1	transporter	-1.05	0.314986	-1.33734	-1.69537	-1.23873	1e-06	1e-06	1e-06	1e-06	1e-06	1e-06	1e-06	1e-06	-0.269	-0.49089	1e-06	1.30746	1e-06	1e-06	1e-06	1e-06	1e-06	1e-06	1e-06	1e-06	0.956993	0.829059	1e-06	1e-06	1e-06	1e-06	1.99918	1e-06	1e-06	1e-06	1e-06	2.00104
HNRNPU	transporter	-2.94	1e-06	-1.02927	1.32883	1.66941	1.61556	1e-06	1e-06	1e-06	1e-06	1e-06	0.211524	1e-06	1e-06	1e-06	1e-06	1e-06	1e-06	1e-06	1e-06	1e-06	1e-06	1e-06	0.241351	1e-06	1e-06	1e-06	1e-06	1e-06	1e-06	1e-06	1e-06	1e-06	1e-06	1e-06	1e-06	3.15597
KDELR1	transporter	-1.1	-0.291971	-1.03415	1e-06	1e-06	1e-06	1e-06	1e-06	1e-06	1e-06	1e-06	0.299198	1e-06	-0.251	-0.249367	1e-06	1e-06	1e-06	1e-06	1e-06	1e-06	-1.64141	1e-06	1e-06	1e-06	1e-06	1e-06	1e-06	1e-06	1e-06	1e-06	1e-06	1e-06	1e-06	1e-06	1e-06	-2.20036
KIF17	transporter	0.626	-0.153775	1.88084	2.20033	1.62041	0.445831	1e-06	1e-06	1e-06	1e-06	1e-06	1e-06	1e-06	1e-06	1e-06	1e-06	1e-06	1e-06	1e-06	1e-06	1e-06	1e-06	1e-06	1e-06	1e-06	0.350495	1e-06	0.579023	1e-06	-1.43871	1e-06	-0.991474	1e-06	1e-06	1e-06	1e-06	1.35731
KPNA3	transporter	-2.45	1e-06	-0.547448	-0.378836	-0.515843	1e-06	1e-06	1e-06	1e-06	1e-06	1e-06	1e-06	1e-06	1e-06	1e-06	-0.441	1e-06	1e-06	1e-06	1e-06	1e-06	1e-06	1e-06	1e-06	1e-06	0.869837	1e-06	1e-06	0.711406	-0.395797	1e-06	1e-06	1e-06	1e-06	1e-06	1e-06	-2.05276
LDLR	transporter	1.27	0.527787	0.708215	2.49428	1.7329	0.480485	1e-06	0.378585	1e-06	0.560165	0.748	0.889549	1e-06	0.898	0.806649	1e-06	2.35053	1.52005	1e-06	1e-06	1e-06	1e-06	-1.1	-1.1557	1e-06	0.527893	-0.471577	0.308696	1.26436	1.26841	1e-06	1e-06	1.00417	1.81369	1e-06	1e-06	17.4087
LDLRAP1	transporter	-2.2	1e-06	0.359499	1e-06	1e-06	1e-06	1e-06	-0.793181	-0.918932	1e-06	-0.277	1e-06	0.811671	0.132	0.167768	1e-06	-0.828345	1e-06	1e-06	1e-06	1e-06	1e-06	1e-06	1e-06	1e-06	1e-06	1e-06	1e-06	1e-06	-1.07929	1e-06	1e-06	1e-06	1e-06	1e-06	1e-06	-5.34478
MCL1	transporter	-2.41	1e-06	1e-06	1.49932	1.44706	0.430719	1e-06	0.766475	1e-06	1e-06	0.338	0.735921	-0.519331	0.186	-0.242701	-0.326	1.17804	1e-06	1e-06	1e-06	1e-06	1.49705	1e-06	1e-06	1e-06	1e-06	0.279701	1e-06	1e-06	1.29597	1e-06	1e-06	1e-06	1e-06	1e-06	1e-06	6.15624
Napg	transporter	-3.27	-0.195868	-0.707381	-0.588397	-0.727004	1e-06	1e-06	1e-06	1e-06	1e-06	1e-06	1e-06	1e-06	1e-06	1e-06	1e-06	1e-06	1e-06	1e-06	1e-06	1e-06	1e-06	1e-06	1e-06	1e-06	-0.643504	1e-06	-0.652463	-0.92656	1e-06	1e-06	1e-06	1e-06	1e-06	1e-06	1e-06	-6.29639
PITPNM1	transporter	-0.732	1e-06	1e-06	0.385227	0.350517	0.521639	1e-06	1e-06	1e-06	1e-06	1e-06	1e-06	0.214465	1e-06	0.15615	0.388	1e-06	1e-06	1e-06	1e-06	1e-06	1e-06	1e-06	1e-06	1e-06	1e-06	1e-06	1e-06	1e-06	1e-06	1e-06	1e-06	1e-06	1e-06	1e-06	1e-06	1.28403
RASA1	transporter	-3.96	1e-06	0.279021	-0.475629	-0.527588	1e-06	1e-06	1e-06	1e-06	1e-06	1e-06	1e-06	1e-06	1e-06	-0.1912	1e-06	-0.621287	1e-06	1e-06	1e-06	1e-06	1e-06	1e-06	1e-06	1e-06	1e-06	1e-06	1e-06	1e-06	1e-06	1e-06	1e-06	1e-06	1e-06	1e-06	-0.502954	-6.55765
SCARB1	transporter	1.23	-0.272362	1e-06	0.680766	0.776385	0.79656	-2.11	-0.449195	1e-06	1e-06	1e-06	1e-06	1e-06	0.701	0.867994	1e-06	0.370209	1e-06	1e-06	1e-06	1e-06	1e-06	1e-06	1e-06	1e-06	1e-06	1e-06	1e-06	1e-06	1e-06	1e-06	1e-06	1e-06	1e-06	1e-06	1e-06	2.59138
SEC14L1	transporter	-3.41	1e-06	1e-06	1.17201	1.02258	0.800837	1e-06	1e-06	1e-06	1e-06	1e-06	1e-06	1e-06	-0.568	-0.645344	0.261	-0.644442	1e-06	1e-06	1e-06	1e-06	1e-06	0.797	0.546156	1e-06	1e-06	1e-06	1e-06	-0.587013	1e-06	1e-06	1e-06	1e-06	1e-06	1e-06	1e-06	-1.25519
SLC16A10	transporter	4.42	1e-06	1e-06	0.140799	1e-06	1e-06	-1.37	1e-06	1e-06	1e-06	1e-06	1e-06	1e-06	1e-06	1e-06	1e-06	1e-06	1e-06	1e-06	1e-06	1e-06	1e-06	1e-06	1e-06	1e-06	1e-06	1e-06	1e-06	1e-06	-1.18372	1e-06	1e-06	1e-06	1e-06	1e-06	1e-06	2.00711
SLC16A6	transporter	1.03	-0.450572	0.257837	0.743954	0.680476	-0.273826	2.52	-0.674342	1e-06	1e-06	1e-06	1e-06	1e-06	1e-06	1e-06	1e-06	1e-06	1e-06	1e-06	1e-06	1e-06	1e-06	1e-06	1e-06	1e-06	1e-06	0.629176	1e-06	1e-06	1e-06	-1.88104	-2.13181	1e-06	1e-06	1e-06	1e-06	-0.0657963
SLC20A1	transporter	-2.02	1e-06	1.04628	2.00733	1.72477	1.5154	-1.13	1e-06	1e-06	1e-06	1e-06	-0.281175	1e-06	0.24	1e-06	-0.267	0.78346	1e-06	1e-06	1e-06	1e-06	1e-06	-0.588	-0.609097	1e-06	-0.606282	-0.519126	1e-06	1e-06	-0.885373	1e-06	1e-06	1e-06	1e-06	1e-06	0.815407	-0.86595
SLC22A3	transporter	2.91	0.20692	1e-06	1e-06	1e-06	1e-06	1e-06	1e-06	1e-06	1e-06	1e-06	1e-06	1e-06	1e-06	1e-06	1e-06	1e-06	1e-06	1e-06	1e-06	1e-06	1e-06	1e-06	1e-06	1e-06	0.512295	1e-06	0.483646	0.611868	1e-06	1e-06	1e-06	1e-06	1e-06	1e-06	1e-06	4.72476
SLC22A8	transporter	0.655	1e-06	0.732724	0.772296	0.747827	1e-06	1e-06	1.8414	1e-06	-1.19624	1e-06	1e-06	1e-06	1e-06	1e-06	1e-06	1e-06	1e-06	1e-06	1e-06	1e-06	1e-06	1e-06	1e-06	1e-06	1e-06	1e-06	1e-06	1e-06	1e-06	1e-06	1e-06	1e-06	1e-06	1e-06	1e-06	2.08759
SLC25A33	transporter	1.46	1e-06	1.48902	2.36061	2.12426	1.24508	1e-06	0.350007	0.555703	1e-06	1e-06	1e-06	1e-06	1e-06	1e-06	1e-06	1e-06	1e-06	1e-06	1e-06	1e-06	1e-06	1e-06	1e-06	1e-06	1e-06	1e-06	-0.513785	1e-06	1e-06	1e-06	1e-06	1e-06	1e-06	1e-06	1.18835	7.28124
SLC27A1	transporter	1e-06	-0.173118	-0.793868	-1.7074	-2.05091	-2.17596	1e-06	1e-06	-0.728167	1e-06	1e-06	1e-06	1e-06	-0.217	-0.225766	0.655	1e-06	1e-06	1e-06	1e-06	1e-06	1e-06	1e-06	0.432212	1e-06	1e-06	0.46107	1e-06	-0.335215	1e-06	1e-06	1e-06	1e-06	1e-06	1e-06	1e-06	-5.27136
SLC2A1	transporter	-3.02	-0.345857	0.127547	1.47739	1.48277	1.02919	-1.24	1e-06	1e-06	1e-06	-0.3	-0.465898	0.361826	0.306	1e-06	-0.32	0.911969	1e-06	1e-06	1e-06	1e-06	1e-06	1e-06	1e-06	1e-06	1e-06	1e-06	-0.379485	1e-06	0.980506	1e-06	1e-06	1e-06	2.01066	-1.32013	1e-06	1.04141
Slc2a6	transporter	-0.974	1e-06	1e-06	0.395647	-0.466315	0.922173	1e-06	0.908474	1.38576	1e-06	1e-06	1e-06	1e-06	-0.374	-0.285248	1e-06	1e-06	-0.588805	1e-06	1e-06	1e-06	1e-06	1e-06	-0.475926	1e-06	1e-06	1e-06	1e-06	1e-06	2.12114	1e-06	1e-06	1e-06	3.71568	1.01031	1e-06	7.29491
SLC30A1	transporter	0.682	-0.683048	0.571276	0.634108	0.827693	1.16162	1e-06	-0.837216	1e-06	1e-06	1e-06	-0.522458	-0.516918	0.32	0.259261	-1	-1.15622	1e-06	1e-06	1e-06	1e-06	1e-06	0.359	0.403224	1e-06	1e-06	1e-06	1e-06	1e-06	1e-06	1e-06	1e-06	1e-06	1e-06	1e-06	1e-06	-0.640206
SLC31A2	transporter	-1.58	1e-06	-0.733282	1e-06	-0.516614	1e-06	1e-06	0.913864	1e-06	1e-06	1e-06	1e-06	1e-06	1e-06	1e-06	1e-06	0.563101	1e-06	1e-06	1e-06	1e-06	1e-06	-0.583	-0.563968	1e-06	1e-06	1e-06	1e-06	1e-06	1.18407	1.62945	1.67508	1e-06	2.43384	0.984524	1.69216	8.56582
SLC37A2	transporter	1e-06	1e-06	1.51761	2.24076	0.453642	0.821435	1e-06	1e-06	1e-06	1e-06	1e-06	1e-06	1e-06	1e-06	1e-06	1e-06	1e-06	1e-06	1e-06	1e-06	1e-06	1e-06	1e-06	1e-06	1e-06	1e-06	0.33018	1e-06	1e-06	1e-06	1e-06	1e-06	1e-06	-3.39712	1e-06	-1.33868	-2.40736
SLC38A2	transporter	-0.806	1e-06	0.331684	0.792873	0.738327	1e-06	1e-06	0.735372	1e-06	1e-06	1e-06	1e-06	1e-06	0.244	0.264133	-0.334	0.330421	1e-06	1e-06	1e-06	1e-06	1e-06	1e-06	-1.02189	1e-06	-0.493713	1e-06	1e-06	1e-06	1e-06	1e-06	1e-06	1e-06	1e-06	1e-06	1e-06	0.117868
SLC39A6	transporter	-1.32	1e-06	-0.809444	1e-06	-0.334047	1e-06	1e-06	0.672969	0.753618	1e-06	0.316	0.430761	1e-06	-0.133	-0.141319	1e-06	1e-06	1e-06	1e-06	1e-06	1e-06	1e-06	1e-06	-0.178511	1e-06	1e-06	-0.390708	-0.3776	0.408627	-0.681965	1e-06	1e-06	1e-06	1e-06	1e-06	1e-06	-0.165708
SLC3A2	transporter	1e-06	1e-06	1.9581	4.03087	4.12779	2.56901	1e-06	1e-06	0.566048	1e-06	1e-06	1e-06	1e-06	0.282	0.273922	1e-06	1.73388	1e-06	1e-06	1e-06	1e-06	1e-06	1e-06	0.553262	1e-06	-0.604861	1e-06	1e-06	-0.649846	1e-06	1e-06	1e-06	1e-06	1e-06	1e-06	1e-06	10.924
SLC4A7	transporter	-2.64	1e-06	1e-06	1.46954	1.01628	1.08278	-1.34	0.835277	1.27512	1e-06	1e-06	1e-06	1e-06	0.644	0.265658	1e-06	2.06982	1e-06	1e-06	1e-06	1e-06	1e-06	1e-06	0.320257	1e-06	-0.402279	1e-06	-0.653314	-0.742601	-2.16138	-1.79911	-1.8816	1e-06	1e-06	1e-06	1e-06	-2.64154
SLC7A5	transporter	-2.13	-0.523816	3.40544	5.30278	4.45929	2.65599	1e-06	1e-06	1e-06	1e-06	1e-06	-0.954714	1e-06	0.877	0.477259	1e-06	1.41676	1e-06	1e-06	1e-06	1e-06	1e-06	1e-06	1e-06	-0.50651	-0.5983	1e-06	1e-06	-0.949034	1e-06	1e-06	1e-06	1e-06	1e-06	1e-06	1e-06	6.12129
SLC9A3R2	transporter	1e-06	1e-06	0.349843	1e-06	1e-06	1e-06	-1.78	1e-06	-1.77144	1e-06	1e-06	1e-06	1e-06	1e-06	1e-06	1e-06	-0.474497	1e-06	1e-06	1e-06	1e-06	1e-06	-0.834	-0.983922	1e-06	1e-06	-0.364269	0.736688	0.421626	1e-06	1e-06	1e-06	1e-06	1e-06	1e-06	1e-06	-5.39963
STAR	transporter	1.63	1e-06	1e-06	1e-06	1e-06	1e-06	1e-06	-2.03936	1e-06	1e-06	1e-06	1e-06	1e-06	1e-06	1e-06	1e-06	1e-06	1e-06	1e-06	1e-06	1e-06	1e-06	1e-06	1e-06	1e-06	1e-06	0.365477	1e-06	1e-06	1e-06	1e-06	1e-06	1.73318	1e-06	1e-06	1e-06	1.68933
STX11	transporter	0.507	1e-06	1e-06	-1.58856	-2.2752	-1.47345	1e-06	1.38994	1e-06	-0.630491	0.859	0.843351	-1.9311	1e-06	-0.230564	-1.09	1.59124	1e-06	1e-06	1e-06	1e-06	1e-06	0.7	0.716777	1e-06	1e-06	1e-06	1e-06	1e-06	1.10499	0.903991	1.36631	1e-06	3.63216	1.23049	1e-06	5.62591
STX6	transporter	-2.24	1e-06	0.417544	1e-06	1e-06	1e-06	1e-06	0.709759	0.461691	-0.572194	-0.329	1e-06	0.460136	1e-06	1e-06	0.273	-0.725305	1e-06	1e-06	1e-06	1e-06	1e-06	1e-06	0.438223	1e-06	1.21513	0.257656	0.477248	-1.41369	0.373566	1e-06	1e-06	1e-06	1e-06	1e-06	1e-06	-1.0313
SYTL4	transporter	-3.44	0.260422	-0.706713	-0.906398	-0.973887	-0.444824	1e-06	-0.943818	-0.854128	-1.34973	1e-06	1e-06	1e-06	0.443	0.357944	-0.305	0.288475	1e-06	1e-06	1e-06	1e-06	1e-06	-1.18	-1.13651	1e-06	0.505917	1e-06	0.420885	0.30462	1e-06	1e-06	1e-06	1e-06	1e-06	1e-06	1e-06	-8.2463
TAP1	transporter	-2.44	0.35468	1e-06	-0.939809	-0.536124	1e-06	1e-06	0.676713	1.83925	0.437307	4.04	3.90484	-4.20256	0.197	-0.316161	-1.37	-0.290471	1e-06	1e-06	1e-06	4.18778	4.49115	1e-06	-0.386432	1e-06	1e-06	1e-06	1e-06	1e-06	2.99787	3.55255	3.06899	1e-06	3.17115	2.00389	1.69495	26.1366
TNPO2	transporter	1.12	1e-06	0.855712	0.948025	0.439058	1e-06	1e-06	1e-06	1e-06	1e-06	1e-06	0.343161	1e-06	0.143	0.194279	1e-06	0.307441	1e-06	1e-06	1e-06	1e-06	1e-06	0.432	0.287108	1e-06	1e-06	1e-06	1e-06	1e-06	0.868654	1e-06	1e-06	1e-06	1e-06	1e-06	1e-06	4.22704
UCP1	transporter	0.57	1e-06	1e-06	0.138573	1e-06	1e-06	1e-06	1e-06	1e-06	1e-06	1e-06	1e-06	1e-06	1e-06	1e-06	1e-06	1e-06	1e-06	1e-06	1e-06	1e-06	1e-06	1e-06	1e-06	1e-06	1e-06	1e-06	1e-06	1e-06	1e-06	1e-06	1e-06	1e-06	1e-06	1e-06	1e-06	0.708607
UCP2	transporter	-0.685	1e-06	-0.139953	1e-06	1e-06	0.369119	-1.21	1e-06	1e-06	1e-06	-0.408	1e-06	0.595072	1e-06	1e-06	1e-06	1e-06	1e-06	1e-06	1e-06	1e-06	1.12348	1e-06	1e-06	1e-06	-1.78219	-0.772652	-1.06905	-1.23212	1e-06	1e-06	1e-06	1e-06	1e-06	1e-06	1e-06	-4.93136
VAT1	transporter	-1.6	1e-06	-0.581612	-2.17042	-2.15168	-0.93658	1e-06	1e-06	1e-06	1e-06	1e-06	1e-06	1e-06	0.326	0.376684	0.806	1e-06	1e-06	1e-06	1e-06	-0.888489	1e-06	1e-06	1e-06	1e-06	-0.826383	-0.340801	0.722548	1e-06	1e-06	1e-06	1e-06	1e-06	1e-06	1e-06	1e-06	-6.10149
VPS29	transporter	1.38	1e-06	-0.833996	-0.833396	-0.605767	0.181481	1e-06	1e-06	1e-06	1e-06	1e-06	1e-06	1e-06	0.213	1e-06	1e-06	1e-06	1e-06	1e-06	1e-06	1e-06	1e-06	1e-06	1e-06	1e-06	-0.870205	-0.380354	1e-06	-0.721521	1e-06	1e-06	1e-06	1e-06	1e-06	1e-06	1e-06	-0.802738
CTGF	#N/A	2.53	0.325991	1e-06	-0.241121	1e-06	0.481864	1e-06	1e-06	1e-06	1e-06	1e-06	1e-06	1e-06	1e-06	1e-06	1e-06	1e-06	1e-06	1e-06	1e-06	1e-06	1e-06	0.334	0.461332	1e-06	1e-06	1e-06	-0.43353	1e-06	1e-06	1e-06	1e-06	1e-06	1e-06	1e-06	1e-06	3.45857
CYR61	#N/A	1.51	0.248404	-0.586876	0.415654	0.365507	1e-06	1e-06	1e-06	1e-06	1e-06	0.274	0.284373	1e-06	1e-06	1e-06	1e-06	1e-06	1e-06	1e-06	1e-06	1e-06	-1.95957	0.575	0.610793	1e-06	1e-06	1e-06	0.573901	1.11577	1e-06	1e-06	1e-06	1e-06	1e-06	1e-06	1e-06	4.60073
H3f3a	#N/A	1.13	-0.326783	-0.796149	-1.62872	-1.83529	-1.56867	1e-06	1e-06	1e-06	1e-06	1e-06	1e-06	1e-06	0.607	0.726704	1e-06	1e-06	1e-06	1e-06	0.657	1e-06	1e-06	1e-06	1e-06	1e-06	1e-06	-0.23744	-0.849245	0.360533	1e-06	1e-06	1e-06	1e-06	1e-06	1e-06	1e-06	-2.16874
TROVE2	#N/A	-0.883	0.249753	-0.448131	-0.80512	-0.499998	1e-06	1e-06	1e-06	1e-06	-0.411119	1e-06	1e-06	1e-06	1e-06	1e-06	1e-06	1e-06	1e-06	1e-06	1e-06	1e-06	1e-06	1e-06	1e-06	1e-06	1e-06	1e-06	1e-06	1e-06	-0.746839	1e-06	1e-06	1e-06	1e-06	1e-06	1e-06	-2.64816
Zfp146	#N/A	1e-06	1e-06	1e-06	1e-06	1e-06	1e-06	1e-06	1e-06	1e-06	1e-06	1e-06	1e-06	1e-06	1e-06	1e-06	1e-06	1e-06	1e-06	1e-06	1e-06	1e-06	1e-06	1e-06	1e-06	1e-06	0.512237	1e-06	0.916333	1e-06	1e-06	1e-06	1e-06	1e-06	1e-06	1e-06	1e-06	1.4286
