# Supplementary material for: Endothelial Immunity Trained by Coronavirus Infections, DAMP Stimulations and Regulated by Anti-Oxidant NRF2 May Contribute to Inflammations, Myelopoiesis, COVID-19 Cytokine Storms and Thromboembolism
Source: Front Immunol. 2021 Jun 25;12:653110. doi: 10.3389/fimmu.2021.653110 (PMC8269631; doi:10.3389/fimmu.2021.653110)
Supplement: Supplementary file 3 [file Table_2.xlsx]

## Sheet: Supplement 2
Supplement Table. 2
Counts	a	b	c	d	e	f	g	1	2	3	4	5	6	7	8	9	10	11	12	13	14	15	16	17	18	19	20	21	22	23	24	25	26	27	28
Up-regualted	343	76	96	37	174	79	164	468	188	460	526	563	502	81	292	223	153	180	176	79	263	231	224	353	17	5	21	75	103	70	227	238	115	139	215
%	0.5488	0.617886	0.596273	0.397849	0.763158	0.692982	0.706897	0.422002	0.616393	0.754098	0.551363	0.545543	0.594787	0.326613	0.662132	0.633523	0.511706	0.669145	0.758621	0.309804	0.500952	0.39759	0.4	0.524517	0.515152	0.454545	0.954545	0.882353	0.830645	0.503597	0.529138	0.515152	0.409253	0.402899	0.433468
Down-regulated	282	47	65	56	54	35	68	641	117	150	428	469	342	167	149	129	146	89	56	176	262	350	336	320	16	6	1	10	21	69	202	224	166	206	281
%	0.4512	0.382114	0.403727	0.602151	0.236842	0.307018	0.293103	0.577998	0.383607	0.245902	0.448637	0.454457	0.405213	0.673387	0.337868	0.366477	0.488294	0.330855	0.241379	0.690196	0.499048	0.60241	0.6	0.475483	0.484848	0.545455	0.0454545	0.117647	0.169355	0.496403	0.470862	0.484848	0.590747	0.597101	0.566532
