# Supplementary material for: Endothelial Immunity Trained by Coronavirus Infections, DAMP Stimulations and Regulated by Anti-Oxidant NRF2 May Contribute to Inflammations, Myelopoiesis, COVID-19 Cytokine Storms and Thromboembolism
Source: Front Immunol. 2021 Jun 25;12:653110. doi: 10.3389/fimmu.2021.653110 (PMC8269631; doi:10.3389/fimmu.2021.653110)
Supplement: Supplementary file 4 [file Table_3.xlsx]

## Sheet: Supplementary Table 3
Supplementary Table. 3
Datasets		Count (>5)			Original distribution	Count	% of changes
1	Category
	Total	751	560		Total	1311	57.2845
	cytokine	23	28		cytokine	51	45.098
	enzyme	146	84		enzyme	230	63.4783
	G-protein coupled receptor	7	14		G-protein coupled receptor	21	33.3333
	growth factor	15	5		growth factor	20	75
	ion channel	8	0		ion channel	8	100
	kinase	68	41		kinase	109	62.3853
	ligand-dependent nuclear receptor	5	1		ligand-dependent nuclear receptor	6	83.3333
	peptidase	33	18		peptidase	51	64.7059
	phosphatase	12	10		phosphatase	22	54.5455
	transcription regulator	139	93		transcription regulator	232	59.9138
	translation regulator	7	3		translation regulator	10	70
	transmembrane receptor	36	51		transmembrane receptor	87	41.3793
	transporter	39	50		transporter	89	43.8202
2	Category
	Total	27	1284		Total	1311	2.0595
	transcription regulator	13			transcription regulator	232	5.60345
3	Category
	Total	200	1111		Total	1311	15.2555
	cytokine	7	44		cytokine	51	13.7255
	enzyme	39	191		enzyme	230	16.9565
	kinase	10	99		kinase	109	9.17431
	peptidase	6	45		peptidase	51	11.7647
	transcription regulator	46	186		transcription regulator	232	19.8276
	transmembrane receptor	8	79		transmembrane receptor	87	9.1954
	transporter	10	79		transporter	89	11.236
4	Category
	Total	444	867		Total	1311	33.8673
	cytokine	13	38		cytokine	51	25.4902
	enzyme	80	150		enzyme	230	34.7826
	G-protein coupled receptor	7	14		G-protein coupled receptor	21	33.3333
	growth factor	10	10		growth factor	20	50
	kinase	29	80		kinase	109	26.6055
	peptidase	11	40		peptidase	51	21.5686
	phosphatase	6	16		phosphatase	22	27.2727
	transcription regulator	100	132		transcription regulator	232	43.1034
	translation regulator	5	5		translation regulator	10	50
	transmembrane receptor	28	59		transmembrane receptor	87	32.1839
	transporter	21	68		transporter	89	23.5955
5	Category
	Total	398	913		Total	1311	30.3585
	cytokine	10	41		cytokine	51	19.6078
	enzyme	76	154		enzyme	230	33.0435
	G-protein coupled receptor	5	16		G-protein coupled receptor	21	23.8095
	growth factor	12	8		growth factor	20	60
	kinase	26	83		kinase	109	23.8532
	peptidase	8	43		peptidase	51	15.6863
	phosphatase	7	15		phosphatase	22	31.8182
	transcription regulator	80	152		transcription regulator	232	34.4828
	translation regulator	6	4		translation regulator	10	60
	transmembrane receptor	24	63		transmembrane receptor	87	27.5862
	transporter	20	69		transporter	89	22.4719
6	Category
	Total	282	1029		Total	1311	21.5103
	cytokine	9	42		cytokine	51	17.6471
	enzyme	58	172		enzyme	230	25.2174
	growth factor	8	12		growth factor	20	40
	kinase	17	92		kinase	109	15.5963
	transcription regulator	51	181		transcription regulator	232	21.9828
	transmembrane receptor	22	65		transmembrane receptor	87	25.2874
	transporter	13	76		transporter	89	14.6067
7	Category
	Total	194	1117		Total	1311	14.7979
	cytokine	7	44		cytokine	51	13.7255
	enzyme	32	198		enzyme	230	13.913
	G-protein coupled receptor	5	16		G-protein coupled receptor	21	23.8095
	growth factor	6	14		growth factor	20	30
	kinase	21	88		kinase	109	19.2661
	peptidase	7	44		peptidase	51	13.7255
	transcription regulator	27	205		transcription regulator	232	11.6379
	transmembrane receptor	22	65		transmembrane receptor	87	25.2874
	transporter	10	79		transporter	89	11.236
8	Category
	Total	197	1114		Total	1311	15.0267
	cytokine	27	24		cytokine	51	52.9412
	enzyme	28	202		enzyme	230	12.1739
	kinase	13	96		kinase	109	11.9266
	transcription regulator	43	189		transcription regulator	232	18.5345
	transmembrane receptor	18	69		transmembrane receptor	87	20.6897
9	Category
	Total	170	1141		Total	1311	12.9672
	cytokine	23	28		cytokine	51	45.098
	enzyme	28	202		enzyme	230	12.1739
	kinase	17	92		kinase	109	15.5963
	peptidase	6	45		peptidase	51	11.7647
	transcription regulator	25	207		transcription regulator	232	10.7759
	transmembrane receptor	19	68		transmembrane receptor	87	21.8391
	transporter	5	84		transporter	89	5.61798
10	Category
	Total	136	1175		Total	1311	10.3738
	cytokine	16	35		cytokine	51	31.3725
	enzyme	19	211		enzyme	230	8.26087
	kinase	14	95		kinase	109	12.844
	peptidase	7	44		peptidase	51	13.7255
	transcription regulator	23	209		transcription regulator	232	9.91379
	transmembrane receptor	17	70		transmembrane receptor	87	19.5402
	transporter	7	82		transporter	89	7.86517
11	Category
	Total	82	1229		Total	1311	6.25477
	cytokine	6	45		cytokine	51	11.7647
	enzyme	23	207		enzyme	230	10
	peptidase	8	43		peptidase	51	15.6863
	transcription regulator	14	218		transcription regulator	232	6.03448
	transmembrane receptor	5	82		transmembrane receptor	87	5.74713
12	Category
	Total	74	1237		Total	1311	5.64455
	cytokine	7	44		cytokine	51	13.7255
	enzyme	16	214		enzyme	230	6.95652
	peptidase	6	45		peptidase	51	11.7647
	transcription regulator	16	216		transcription regulator	232	6.89655
	transmembrane receptor	5	5		translation regulator	10	50
13	Category
	Total	95	1216		Total	1311	7.24638
	cytokine	7	44		cytokine	51	13.7255
	enzyme	27	203		enzyme	230	11.7391
	kinase	5	104		kinase	109	4.58716
	peptidase	9	42		peptidase	51	17.6471
	transcription regulator	17	215		transcription regulator	232	7.32759
	transmembrane receptor	6	81		transmembrane receptor	87	6.89655
16	Category
	Total	108	1203		Total	1311	8.23799
	cytokine	10	41		cytokine	51	19.6078
	enzyme	33	197		enzyme	230	14.3478
	peptidase	7	44		peptidase	51	13.7255
	transcription regulator	10	222		transcription regulator	232	4.31034
	transmembrane receptor	9	78		transmembrane receptor	87	10.3448
17	Category
	Total	251	1060		Total	1311	19.1457
	cytokine	10	41		cytokine	51	19.6078
	enzyme	36	194		enzyme	230	15.6522
	growth factor	7	13		growth factor	20	35
	kinase	20	89		kinase	109	18.3486
	peptidase	5	46		peptidase	51	9.80392
	phosphatase	7	15		phosphatase	22	31.8182
	transcription regulator	62	170		transcription regulator	232	26.7241
	transmembrane receptor	12	75		transmembrane receptor	87	13.7931
	transporter	10	79		transporter	89	11.236
21	Category
	Total	80	1231		Total	1311	6.10221
	cytokine	8	43		cytokine	51	15.6863
	enzyme	19	211		enzyme	230	8.26087
	peptidase	6	45		peptidase	51	11.7647
	transcription regulator	14	218		transcription regulator	232	6.03448
	transmembrane receptor	8	79		transmembrane receptor	87	9.1954
22	Category
	Total	111	1200		Total	1311	8.46682
	cytokine	14	37		cytokine	51	27.451
	enzyme	29	201		enzyme	230	12.6087
	growth factor	5	15		growth factor	20	25
	transcription regulator	15	217		transcription regulator	232	6.46552
	transmembrane receptor	10	77		transmembrane receptor	87	11.4943
25	Category
	Total	68	1243		Total	1311	5.18688
	cytokine	11	40		cytokine	51	21.5686
	enzyme	12	218		enzyme	230	5.21739
	kinase	5	104		kinase	109	4.58716
	transcription regulator	7	225		transcription regulator	232	3.01724
	transmembrane receptor	6	81		transmembrane receptor	87	6.89655
28	Category
	Total	112	1199		Total	1311	8.5431
	cytokine	6	45		cytokine	51	11.7647
	enzyme	16	214		enzyme	230	6.95652
	kinase	7	102		kinase	109	6.42202
	transcription regulator	15	217		transcription regulator	232	6.46552
	transmembrane receptor	8	79		transmembrane receptor	87	9.1954
	transporter	5	84		transporter	89	5.61798
a	Category	changed	unchanged		Category
	Total	429	882		Total	1311	32.7231
	cytokine	25	26		cytokine	51	49.0196
	enzyme	65	165		enzyme	230	28.2609
	G-protein coupled receptor	6	15		G-protein coupled receptor	21	28.5714
	growth factor	7	13		growth factor	20	35
	kinase	38	71		kinase	109	34.8624
	peptidase	13	38		peptidase	51	25.4902
	phosphatase	7	15		phosphatase	22	31.8182
	transcription regulator	70	162		transcription regulator	232	30.1724
	transmembrane receptor	75	12		transmembrane receptor	87	86.2069
	transporter	14	75		transporter	89	15.7303
b	Category
	Total	117	1194		Total	1311	8.92449
	cytokine	10	41		cytokine	51	19.6078
	enzyme	13	217		enzyme	230	5.65217
	kinase	15	94		kinase	109	13.7615
	transcription regulator	26	206		transcription regulator	232	11.2069
	transmembrane receptor	13	74		transmembrane receptor	87	14.9425
	transporter	5	84		transporter	89	5.61798
c	Category
	Total	146	1165		Total	1311	11.1365
	cytokine	11	40		cytokine	51	21.5686
	enzyme	22	208		enzyme	230	9.56522
	kinase	15	94		kinase	109	13.7615
	transcription regulator	26	206		transcription regulator	232	11.2069
	transmembrane receptor	16	71		transmembrane receptor	87	18.3908
	transporter	7	82		transporter	89	7.86517
d	Category
	Total	85	1226		Total	1311	6.4836
	cytokine	6	45		cytokine	51	11.7647
	enzyme	15	215		enzyme	230	6.52174
	kinase	10	99		kinase	109	9.17431
	transcription regulator	9	223		transcription regulator	232	3.87931
	transmembrane receptor	8	79		transmembrane receptor	87	9.1954
	transporter	5	84		transporter	89	5.61798
e	Category
	Total	228	1083		Total	1311	17.3913
	cytokine	21	30		cytokine	51	41.1765
	enzyme	42	188		enzyme	230	18.2609
	kinase	14	95		kinase	109	12.844
	peptidase	10	41		peptidase	51	19.6078
	transcription regulator	29	203		transcription regulator	232	12.5
	transmembrane receptor	19	68		transmembrane receptor	87	21.8391
	transporter	9	80		transporter	89	10.1124
f	Category
	Total	72	1239		Total	1311	5.49199
	cytokine	7	44		cytokine	51	13.7255
	enzyme	14	216		enzyme	230	6.08696
	peptidase	5	46		peptidase	51	9.80392
	transcription regulator	5	227		transcription regulator	232	2.15517
	transmembrane receptor	12	75		transmembrane receptor	87	13.7931
g	Category
	Total	144	1167		Total	1311	10.984
	cytokine	11	40		cytokine	51	21.5686
	enzyme	35	195		enzyme	230	15.2174
	G-protein coupled receptor	6	15		G-protein coupled receptor	21	28.5714
	peptidase	11	40		peptidase	51	21.5686
	transcription regulator	27	205		transcription regulator	232	11.6379
	transmembrane receptor	10	77		transmembrane receptor	87	11.4943
	transporter	7	82		transporter	89	7.86517

## Sheet: a
N	DF	-LogLike	RSquare (U)
922	10	64.3461	0.1078
Test	ChiSquare	Prob>ChiSq
Likelihood Ratio	128.692	<.0001
Pearson	128.738	<.0001

## Sheet: b
N	DF	-LogLike	RSquare (U)
798	5	8.0015	0.0303
Test	ChiSquare	Prob>ChiSq
Likelihood Ratio	16.003	0.0068
Pearson	15.954	0.007

## Sheet: c
N	DF	-LogLike	RSquare (U)
798	5	5.03407	0.017
Test	ChiSquare	Prob>ChiSq
Likelihood Ratio	10.068	0.0733
Pearson	10.838	0.0547

## Sheet: d
N	DF	-LogLike	RSquare (U)
798	5	3.55502	0.0182
Test	ChiSquare	Prob>ChiSq
Likelihood Ratio	7.11	0.2126
Pearson	7.212	0.2053

## Sheet: e
N	DF	-LogLike	RSquare (U)
849	6	13.3885	0.0346
Test	ChiSquare	Prob>ChiSq
Likelihood Ratio	26.777	0.0002
Pearson	30.787	<.0001

## Sheet: f
N	DF	-LogLike	RSquare (U)
651	4	9.84899	0.0622
Test	ChiSquare	Prob>ChiSq
Likelihood Ratio	19.698	0.0006
Pearson	19.871	0.0005

## Sheet: g
N	DF	-LogLike	RSquare (U)
761	6	6.18927	0.02
Test	ChiSquare	Prob>ChiSq
Likelihood Ratio	12.379	0.054
Pearson	13.101	0.0415

## Sheet: 1
N	DF	-LogLike	RSquare (U)
936	12	22.1066	0.0346
Test	ChiSquare	Prob>ChiSq
Likelihood Ratio	44.213	<.0001
Pearson	41.131	<.0001

## Sheet: 3
N	DF	-LogLike	RSquare (U)
849	6	6.02523	0.0169
Test	ChiSquare	Prob>ChiSq
Likelihood Ratio	12.05	0.0609
Pearson	11.69	0.0693

[truncated: 16 more sheets: 4, 5, 6, 7, 8, 9, 10, 11, 12, 13, 16, 17, 21, 22, 25, 28]
