# Supplementary material for: Endothelial Immunity Trained by Coronavirus Infections, DAMP Stimulations and Regulated by Anti-Oxidant NRF2 May Contribute to Inflammations, Myelopoiesis, COVID-19 Cytokine Storms and Thromboembolism
Source: Front Immunol. 2021 Jun 25;12:653110. doi: 10.3389/fimmu.2021.653110 (PMC8269631; doi:10.3389/fimmu.2021.653110)
Supplement: Supplementary file 5 [file Table_4.xlsx]

## Sheet: Trained immunity list (95)
Supplementary Table 4. MERS infection Matched to 95 trained immunity genes
GENE symbol	Category		GENE_SYMBOL (0 hr PI)	logFC	P.Value	Catogory
ACAD	Acetyl-CoA generation enzyme (a)		ADH4	2.07927	3.86e-07	g
ECH	Acetyl-CoA generation enzyme (a)
HADH	Acetyl-CoA generation enzyme (a)		GENE_SYMBOL (12 hr PI)	logFC	P.Value	Category
ACAA2	Acetyl-CoA generation enzyme (a)		HADH	-1.30228	1.01e-08	a
PDC	Acetyl-CoA generation enzyme (a)		IDH1	-1.16535	1.83e-08	a
BDH1	Acetyl-CoA generation enzyme (a)		ACAA2	-1.10345	6.72e-07	a
OXCT	Acetyl-CoA generation enzyme (a)		ADH5	-1.36427	1.43e-09	g
ACAT	Acetyl-CoA generation enzyme (a)		ALDH3A2	-1.17483	8.56e-08	g
BCAT2	Acetyl-CoA generation enzyme (a)		ADH4	-1.01065	2.77e-05	g
BCKD	Acetyl-CoA generation enzyme (a)		PCK2	1.03516	7.93e-07	g
GLS	Acetyl-CoA generation enzyme (a)		ALDH3B1	1.06132	1.55e-08	g
GLUD1	Acetyl-CoA generation enzyme (a)		HKDC1	2.49651	1.11e-09	g
IDH1	Acetyl-CoA generation enzyme (a)		ADH1C	3.52901	8.04e-09	g
ACO1	Acetyl-CoA generation enzyme (a)
ACLY	Acetyl-CoA generation enzyme (a)		GENE_SYMBOL (24 hr PI)	logFC	P.Value	Catogory
GOT1	Acetyl-CoA generation enzyme (a)		IDH1	-1.98354	1.66e-09	a
ALDH1	Acetyl-CoA generation enzyme (a)		GLS	-1.89899	2.35e-08	a
ADH1A	Glycolysis pathway (g)		ACAA2	-1.40311	1.15e-07	a
ADH1C	Glycolysis pathway (g)		HADH	-1.14907	3.69e-06	a
ADH4	Glycolysis pathway (g)		ALDH7A1	-2.93542	5.53e-08	g
ADH5	Glycolysis pathway (g)		ADH4	-2.67193	0.00027	g
ADH6	Glycolysis pathway (g)		ALDH3A2	-2.0658	3.35e-09	g
ADH7	Glycolysis pathway (g)		ADH5	-1.74112	1.64e-08	g
ADPGK	Glycolysis pathway (g)		PDHB	-1.36132	2.27e-08	g
AKR1A1	Glycolysis pathway (g)		PGM1	-1.32103	1.08e-08	g
ALDH1A3	Glycolysis pathway (g)		ALDH9A1	-1.17874	1.51e-05	g
ALDH1B1	Glycolysis pathway (g)		GAPDH	-1.07347	0.000125	g
ALDH3A1	Glycolysis pathway (g)		TPI1	-1.02017	2.14e-05	g
ALDH3A2	Glycolysis pathway (g)		ALDH2	-2.91176	4.19e-12	g,a
ALDH3B1	Glycolysis pathway (g)		ACSS1	-1.16751	2.7e-08	g,a
ALDH3B2	Glycolysis pathway (g)		ACAT1	-1.56005	1.22e-06	m
ALDH7A1	Glycolysis pathway (g)		BDH1	1.09494	1.71e-06	a
ALDH9A1	Glycolysis pathway (g)		GOT1	1.32482	1.69e-08	a
ALDOA	Glycolysis pathway (g)		ALDH1B1	1.08127	1.75e-06	g
ALDOB	Glycolysis pathway (g)		PCK2	1.39284	7.17e-07	g
ALDOC	Glycolysis pathway (g)		PFKFB2	1.76368	3.97e-06	g
BPGM	Glycolysis pathway (g)		HK2	2.34838	2.91e-07	g
DLAT	Glycolysis pathway (g)		ADH1C	2.45134	5.49e-05	g
DLD	Glycolysis pathway (g)		HKDC1	4.09359	4.36e-12	g
ENO1	Glycolysis pathway (g)
ENO2	Glycolysis pathway (g)		GENE_SYMBOL (36 hr PI)	logFC	P.Value	Catogory
ENO3	Glycolysis pathway (g)		GLS	-1.85089	5.84e-12	a
FBP1	Glycolysis pathway (g)		IDH1	-1.43164	2.51e-09	a
FBP2	Glycolysis pathway (g)		ADH4	-2.8431	4.5e-08	g
G6PC	Glycolysis pathway (g)		ALDH3A2	-2.02503	1.69e-12	g
G6PC2	Glycolysis pathway (g)		ALDH7A1	-1.5269	5.3e-10	g
GALM	Glycolysis pathway (g)		PDHB	-1.44581	1.7e-09	g
GAPDH	Glycolysis pathway (g)		GALM	-1.17714	3.69e-10	g
GAPDHS	Glycolysis pathway (g)		ADH5	-1.12315	1.89e-08	g
GCK	Glycolysis pathway (g)		PGM1	-1.08222	1.28e-05	g
GPI	Glycolysis pathway (g)		ALDH2	-2.62111	3.48e-14	g,a
HK1	Glycolysis pathway (g)		ACSS1	-1.09261	1.19e-07	g,a
HK2	Glycolysis pathway (g)		ACAT1	-1.21495	2.95e-08	m
HK3	Glycolysis pathway (g)		BDH1	1.09094	1.84e-07	a
HKDC1	Glycolysis pathway (g)		GOT1	1.79962	7.96e-11	a
LDHA	Glycolysis pathway (g)		ALDH1B1	1.11909	2.35e-06	g
LDHAL6A	Glycolysis pathway (g)		LDHAL6A	1.43681	2.39e-05	g
LDHAL6B	Glycolysis pathway (g)		LDHC	1.48518	2.25e-05	g
LDHB	Glycolysis pathway (g)		HK2	1.64246	1.89e-08	g
LDHC	Glycolysis pathway (g)		PFKFB2	2.08101	0.00427	g
PANK1	Glycolysis pathway (g)		ADH1C	4.33031	3.75e-11	g
PCK1	Glycolysis pathway (g)		HKDC1	4.85101	1.85e-13	g
PCK2	Glycolysis pathway (g)
PDHA1	Glycolysis pathway (g)		GENE_SYMBOL (48 hr PI)	logFC	P.Value	Catogory
PDHA2	Glycolysis pathway (g)		GLS	-1.94592	4.39e-07	a
PDHB	Glycolysis pathway (g)		ADH4	-2.0069	0.000274	g
PFKFB1	Glycolysis pathway (g)		ALDH3A2	-1.41858	3.1e-07	g
PFKFB2	Glycolysis pathway (g)		ALDH2	-1.9723	2.21e-09	g,a
PFKFB3	Glycolysis pathway (g)		HK1	1.00647	0.000118	g
PFKFB4	Glycolysis pathway (g)		PGK1	1.01181	2.79e-08	g
PFKL	Glycolysis pathway (g)		PGAM1	1.03041	1.09e-06	g
PFKM	Glycolysis pathway (g)		PFKP	1.07117	0.000203	g
PFKP	Glycolysis pathway (g)		ALDH1B1	1.45619	4.88e-07	g
PGAM1	Glycolysis pathway (g)		HK2	1.53516	3.34e-07	g
PGAM2	Glycolysis pathway (g)		ENO1	1.63489	3.86e-06	g
PGAM4	Glycolysis pathway (g)		LDHA	1.96557	1.21e-07	g
PGK1	Glycolysis pathway (g)		HKDC1	2.58462	1.27e-08	g
PGK2	Glycolysis pathway (g)
PGM1	Glycolysis pathway (g)
PGM2	Glycolysis pathway (g)
PKLR	Glycolysis pathway (g)
PKM	Glycolysis pathway (g)
SLC2A2	Glycolysis pathway (g)
TPI1	Glycolysis pathway (g)
ACSS1	g,a
ACSS2	g,a
ADH1B	g,a
ALDH2	g,a
ACAT1	Mevalonate pathway (m)
HMGCS1	Mevalonate pathway (m)
HMGCR	Mevalonate pathway (m)
MVK	Mevalonate pathway (m)
MVD	Mevalonate pathway (m)
IDI1	Mevalonate pathway (m)
PMVK	Mevalonate pathway (m)
