# Supplementary material for: Endothelial Immunity Trained by Coronavirus Infections, DAMP Stimulations and Regulated by Anti-Oxidant NRF2 May Contribute to Inflammations, Myelopoiesis, COVID-19 Cytokine Storms and Thromboembolism
Source: Front Immunol. 2021 Jun 25;12:653110. doi: 10.3389/fimmu.2021.653110 (PMC8269631; doi:10.3389/fimmu.2021.653110)
Supplement: Supplementary file 6 [file Table_5.xlsx]

## Sheet: Epigenetic reprogramming (168)
Supplementary Table. 6
Gene symbol	Category		GENE_SYMBOL (0 hr PI)	logFC	P.Value	Category
HAT1	histone acetyltransferases (1)		PRDM1	1.46335	1.15e-05	3
KAT2A	histone acetyltransferases (1)
KAT2B	histone acetyltransferases (1)		GENE_SYMBOL (12 hr PI)	logFC	P.Value	Category
KAT5	histone acetyltransferases (1)		HAT1	-1.27108	3.3e-07	1
KAT6A	histone acetyltransferases (1)		SUV420H2	-1.43562	3.23e-07	3
KAT6B	histone acetyltransferases (1)		PRMT2	-1.28973	2.37e-08	3
KAT7	histone acetyltransferases (1)		WHSC1	-1.13126	1.86e-09	3
KAT8	histone acetyltransferases (1)		NAA30	1.01252	6.23e-07	1
ELP3	histone acetyltransferases (1)		NCOA1	1.06216	2.53e-10	1
NCOA1	histone acetyltransferases (1)		CLOCK	1.21236	4.25e-07	1
NCOA3	histone acetyltransferases (1)		SETD5	1.17899	9.86e-07	3
CLOCK	histone acetyltransferases (1)		SETD2	1.19052	1.31e-07	3
CREBBP	histone acetyltransferases (1)		SETDB1	1.28482	4.84e-08	3
EP300	histone acetyltransferases (1)		PRDM16	1.29907	3.65e-06	3
ATAT1	histone acetyltransferases (1)		SETD8	1.4047	7.66e-09	3
TAF1	histone acetyltransferases (1)		NSD1	1.46092	5.37e-06	3
GTF3C4	histone acetyltransferases (1)		SETD4	1.61303	7.39e-10	3
NAT10	histone acetyltransferases (1)		AURKB	2.56079	7.09e-10	5
NAT9	histone acetyltransferases (1)		PIAS1	1.05359	0.000342	7
NAT8	histone acetyltransferases (1)
NAT14	histone acetyltransferases (1)		GENE_SYMBOL (24 hr PI)	logFC	P.Value	Category
BPTF	histone acetyltransferases (1)		KAT2B	-1.65911	4.6e-07	1
NAA10	histone acetyltransferases (1)		KAT6B	-1.03997	5.62e-07	1
NAA20	histone acetyltransferases (1)		SIRT4	-1.20691	1.68e-05	2
NAA30	histone acetyltransferases (1)		SIRT3	-1.05976	1.99e-07	2
NAA60	histone acetyltransferases (1)		SUV420H2	-2.2435	2.33e-08	3
NAA40	histone acetyltransferases (1)		WHSC1	-1.65474	4.57e-10	3
NAA50	histone acetyltransferases (1)		EZH1	-1.61046	3.54e-07	3
TAF5L	histone acetyltransferases (1)		PRMT2	-1.59278	3.5e-09	3
TAF6L	histone acetyltransferases (1)		KDM3A	-1.6665	2.54e-07	4
BTAF1	histone acetyltransferases (1)		KDM4C	-1.32749	4.28e-06	4
HDAC4	histone deacetylases (2)		JHDM1D	-1.29938	1.44e-06	4
HDAC5	histone deacetylases (2)		RPS6KA5	-2.08905	1.28e-09	5
HDAC7	histone deacetylases (2)		RNF20	-1.59564	3.69e-08	6
HDAC9	histone deacetylases (2)		GTF3C4	1.31342	1.41e-08	1
HDAC6	histone deacetylases (2)		NAA30	1.40267	8.38e-08	1
HDAC10	histone deacetylases (2)		CREBBP	1.40457	1.25e-08	1
HDAC1	histone deacetylases (2)		CLOCK	2.06325	9.31e-11	1
HDAC2	histone deacetylases (2)		HDAC5	1.09055	0.00113	2
HDAC3	histone deacetylases (2)		SIRT1	1.09501	1.2e-06	2
HDAC8	histone deacetylases (2)		HDAC11	2.36488	5.5e-08	2
SIRT1	histone deacetylases (2)		HDAC9	3.23875	3.4e-14	2
SIRT2	histone deacetylases (2)		PRDM4	1.0196	2.37e-05	3
SIRT3	histone deacetylases (2)		SETD8	1.10353	2.69e-05	3
SIRT4	histone deacetylases (2)		ASH1L	1.13256	2.08e-06	3
SIRT5	histone deacetylases (2)		SETD5	1.16044	5.12e-07	3
SIRT6	histone deacetylases (2)		DOT1L	1.16049	9.69e-06	3
SIRT7	histone deacetylases (2)		SETD1A	1.2115	2.1e-06	3
HDAC11	histone deacetylases (2)		PRMT3	1.37958	2.18e-08	3
KMT2A	histone methyltransferases (3)		PRDM2	1.4006	4.11e-08	3
KMT2D	histone methyltransferases (3)		NSD1	1.42805	0.000145	3
KMT2C	histone methyltransferases (3)		PRDM16	1.66366	1.35e-05	3
KMT2B	histone methyltransferases (3)		PRDM8	2.00092	1.4e-09	3
KMT2E	histone methyltransferases (3)		SETD4	2.48119	3.07e-08	3
SETD1A	histone methyltransferases (3)		KDM5C	1.0454	5.08e-05	4
SETD1B	histone methyltransferases (3)		MINA	1.2375	6.48e-07	4
ASH1L	histone methyltransferases (3)		KDM6A	1.32328	2.24e-07	4
EHMT2	histone methyltransferases (3)		JMJD1C	1.88436	3.05e-09	4
SUV39H1	histone methyltransferases (3)		JMJD6	2.38206	1.07e-10	4
SUV39H2	histone methyltransferases (3)		UTY	2.48127	3.72e-07	4
SETDB1	histone methyltransferases (3)		AURKB	1.19553	0.00137	5
EHMT1	histone methyltransferases (3)		RPS6KA3	1.78355	2.89e-08	5
PRDM2	histone methyltransferases (3)		WAC	1.20306	2.63e-09	6
SETD2	histone methyltransferases (3)		SENP1	1.65096	9.74e-08	7
NSD1	histone methyltransferases (3)
SYMD2	histone methyltransferases (3)		GENE_SYMBOL (36 hr PI)	logFC	P.Value	Category
DOT1L	histone methyltransferases (3)		KAT2B	-2.3049	2.48e-09	1
SETD7	histone methyltransferases (3)		TAF1	-1.36108	5.95e-08	1
SETD8	histone methyltransferases (3)		KAT6B	-1.34315	2.73e-07	1
SUV420H1	histone methyltransferases (3)		SIRT4	-1.66457	1.73e-09	2
SUV420H2	histone methyltransferases (3)		SIRT3	-1.16904	1.11e-06	2
EZH2	histone methyltransferases (3)		HDAC8	-1.00038	2.69e-07	2
EZH1	histone methyltransferases (3)		SUV420H2	-1.65151	1.43e-08	3
SETD3	histone methyltransferases (3)		EZH1	-1.60632	1.76e-09	3
SETD4	histone methyltransferases (3)		PRMT2	-1.40081	2.14e-09	3
SETD5	histone methyltransferases (3)		PRDM2	-1.36347	4.04e-09	3
SETD6-1	histone methyltransferases (3)		KDM3A	-1.62879	2.65e-08	4
WHSC1	histone methyltransferases (3)		KDM4C	-1.58238	7.87e-10	4
SETMAR	histone methyltransferases (3)		JHDM1D	-1.28938	4.17e-10	4
SETDB2	histone methyltransferases (3)		RPS6KA5	-1.5293	7.6e-11	5
PRDM16	histone methyltransferases (3)		PPM1D	-1.1822	9.71e-09	5
PRDM5	histone methyltransferases (3)		NAA30	1.04713	1.72e-07	1
PRDM1	histone methyltransferases (3)		CLOCK	1.24124	7.25e-10	1
PRDM11	histone methyltransferases (3)		NAA50	1.30943	1.53e-09	1
PRDM6	histone methyltransferases (3)		GTF3C4	1.38355	1.95e-09	1
PRDM12	histone methyltransferases (3)		HDAC5	1.15804	0.00043	2
PRDM14	histone methyltransferases (3)		HDAC9	5.00871	4.78e-13	2
PRDM7	histone methyltransferases (3)		SETD8	1.02756	3.5e-08	3
PRDM9	histone methyltransferases (3)		SETD1A	1.05519	1.01e-05	3
PRDM8	histone methyltransferases (3)		SETD5	1.08559	5.44e-08	3
PRDM4	histone methyltransferases (3)		PRMT3	1.3465	5.97e-07	3
PRDM10	histone methyltransferases (3)		PRDM16	1.56239	0.000135	3
PRDM15	histone methyltransferases (3)		NSD1	1.66075	2.43e-09	3
PRMT2	histone methyltransferases (3)		SETD4	2.07085	1.84e-09	3
PRMT6	histone methyltransferases (3)		KDM2A	1.13147	8.76e-06	4
PRMT3	histone methyltransferases (3)		JMJD1C	1.74591	5.13e-07	4
PRMT1	histone methyltransferases (3)		UTY	1.81595	1.72e-07	4
PRMT8	histone methyltransferases (3)		KDM4D	1.89124	1.31e-08	4
CARM1	histone methyltransferases (3)		JMJD6	2.14908	9.45e-12	4
PRMT7	histone methyltransferases (3)		PPP2CA	1.05117	3.68e-07	5
SMYD1	histone methyltransferases (3)		PPP1CC	1.07796	5.74e-05	5
SMYD3	histone methyltransferases (3)		AURKB	1.66773	1.91e-07	5
SMYD4	histone methyltransferases (3)		RPS6KA3	1.81262	3.61e-09	5
SMYD5	histone methyltransferases (3)		PIAS1	1.0481	0.0046	7
KDM1A	histone demethylases (4)		SENP1	1.50654	5.21e-10	7
KDM1B	histone demethylases (4)
KDM2A	histone demethylases (4)		GENE_SYMBOL (48 hr PI)	logFC	P.Value	Category
KDM2B	histone demethylases (4)		KAT2B	-2.1889	1.48e-06	1
KDM3A	histone demethylases (4)		KAT6B	-1.06748	2.64e-05	1
KDM3B	histone demethylases (4)		SIRT4	-1.2713	7.33e-07	2
KDM5A	histone demethylases (4)		SUV420H2	-1.19947	0.000102	3
KDM5B	histone demethylases (4)		PRDM2	-1.14943	9.52e-07	3
KDM5C	histone demethylases (4)		EZH1	-1.03232	0.000668	3
KDM5D	histone demethylases (4)		PRMT2	-1.02829	5.33e-06	3
KDM4A	histone demethylases (4)		KDM3A	-1.39625	5.59e-07	4
KDM4B	histone demethylases (4)		PHF2	-1.17949	0.000333	4
KDM4C	histone demethylases (4)		JHDM1D	-1.16995	3.2e-07	4
KDM4D	histone demethylases (4)		RPS6KA5	-1.29226	2.99e-07	5
KDM6A	histone demethylases (4)		SENP7	-1.79474	7.54e-05	7
JHDM1D	histone demethylases (4)		DNMT3A	-1.06897	4.82e-07	d
UTY	histone demethylases (4)		NAA50	1.13248	3.46e-08	1
JMJD1C	histone demethylases (4)		NAT10	1.17965	0.000278	1
KDM8	histone demethylases (4)		GTF3C4	1.22263	9.4e-08	1
JMJD6	histone demethylases (4)		NAA30	1.6361	0.000866	1
MINA	histone demethylases (4)		HDAC9	2.09175	1.44e-10	2
C14ORF169	histone demethylases (4)		NSD1	1.17427	2.96e-05	3
PHF8	histone demethylases (4)		WHSC1	1.19895	0.000304	3
PHF2	histone demethylases (4)		DOT1L	1.20375	1.94e-05	3
RPS6KA5	histone serine kinases (5)		PRMT3	1.24547	9.33e-06	3
RPS6KA4	histone serine kinases (5)		PRMT1	1.40848	2.9e-06	3
RPS6KA3	histone serine kinases (5)		KDM4D	1.12757	7e-07	4
MST4	histone serine kinases (5)		JMJD6	1.50484	4.29e-08	4
PRKAA1	histone serine kinases (5)		RPS6KA3	1.0108	2.36e-07	5
AURKB	histone serine kinases (5)		RPS6KA4	1.20371	0.000149	5
VRK1	histone serine kinases (5)		PPP1CC	1.33796	4.65e-05	5
VRK2	histone serine kinases (5)		AURKB	1.92401	3.13e-07	5
PKCA	histone serine kinases (5)		SSRP1	1.00484	4.86e-07	6
PKCB	histone serine kinases (5)		SENP3	1.18602	0.000542	7
MAPK8	histone serine kinases (5)
PPP2CA	histone serine kinases (5)
PPP2CB	histone serine kinases (5)
PPP1CC	histone serine kinases (5)
PPM1D	histone serine kinases (5)
BMI1	histone ubiquitination enzymes (6)
RING1	histone ubiquitination enzymes (6)
DZIP3	histone ubiquitination enzymes (6)
RNF20	histone ubiquitination enzymes (6)
RNF40	histone ubiquitination enzymes (6)
WAC	histone ubiquitination enzymes (6)
UBE2E1	histone ubiquitination enzymes (6)
SSRP1	histone ubiquitination enzymes (6)
SAE1	histone SUMOylation enzymes (7)
UBA2	histone SUMOylation enzymes (7)
PIAS1	histone SUMOylation enzymes (7)
PIAS3	histone SUMOylation enzymes (7)
PIAS2	histone SUMOylation enzymes (7)
PIAS4	histone SUMOylation enzymes (7)
RANBP2	histone SUMOylation enzymes (7)
SENP1	histone SUMOylation enzymes (7)
SENP2	histone SUMOylation enzymes (7)
SENP3	histone SUMOylation enzymes (7)
SENP5	histone SUMOylation enzymes (7)
SENP6	histone SUMOylation enzymes (7)
SENP7	histone SUMOylation enzymes (7)
DNMT1	DNA methylation enzyme (d)
DNMT3A	DNA methylation enzyme (d)
DNMT3B	DNA methylation enzyme (d)
DNMT3L	DNA methylation enzyme (d)
