# Supplementary material for: Endothelial Immunity Trained by Coronavirus Infections, DAMP Stimulations and Regulated by Anti-Oxidant NRF2 May Contribute to Inflammations, Myelopoiesis, COVID-19 Cytokine Storms and Thromboembolism
Source: Front Immunol. 2021 Jun 25;12:653110. doi: 10.3389/fimmu.2021.653110 (PMC8269631; doi:10.3389/fimmu.2021.653110)
Supplement: Supplementary file 7 [file Table_6.xlsx]

## Sheet: Match to GSE79218
Supplementary Table. 7
Gene.Symbol	Category	GSE53999 (reverse by JQ1)	LogFC from GSE79218
	Category		12hr	24hr	36hr	48hr
CCL2	cytokine	1.23856	1.78781	#N/A	#N/A	#N/A
CX3CL1	cytokine	-3.85723	#N/A	#N/A	#N/A	#N/A
CXCL11	cytokine	-1.66139	#N/A	#N/A	#N/A	#N/A
CXCL2	cytokine	1.2203	1.63748	1.40737	#N/A	#N/A
IL32	cytokine	-1.23127	#N/A	1.88099	1.46711	1.2692
IL7	cytokine	-1.19465	#N/A	-1.35112	-1.6971	-1.69712
TNFSF18	cytokine	-1.4628	#N/A	#N/A	#N/A	1.2024
BRCC3	enzyme	1.06815	#N/A	-1.3178	-1.05108	#N/A
DDX58	enzyme	1.24477	#N/A	#N/A	#N/A	#N/A
GLS	enzyme	1.0357	#N/A	-1.89899	-1.85089	-1.9685
HNMT	enzyme	1.19899	#N/A	#N/A	#N/A	#N/A
IL4I1	enzyme	-1.05824	1.72288	2.86304	2.13582	1.37967
PDE5A	enzyme	-2.09877	#N/A	#N/A	#N/A	#N/A
RRAD	enzyme	1.4891	#N/A	4.12517	4.14744	2.05149
TET1	enzyme	1.0079	#N/A	#N/A	#N/A	#N/A
UNC80	enzyme	-1.01307	#N/A	1.21127	#N/A	-1.00184
HTR2B	G-protein coupled receptor	-1.2543	#N/A	#N/A	#N/A	#N/A
FGF5	growth factor	-1.21714	#N/A	#N/A	#N/A	1.61944
MAP3K1	kinase	-1.06991	#N/A	#N/A	-1.36083	-2.38123
RIPK2	kinase	-1.07121	#N/A	#N/A	#N/A	#N/A
STYK1	kinase	1.02154	#N/A	1.38408	1.08149	1.30131
C1orf56	other	-1.01309	#N/A	#N/A	-1.18238	-1.4452
C2CD4A	other	-1.03645	#N/A	#N/A	#N/A	#N/A
C2CD4B	other	-1.36916	#N/A	2.81635	2.01091	#N/A
CCDC148	other	-1.03975	#N/A	#N/A	#N/A	#N/A
CTHRC1	other	-1.40681	#N/A	-2.18043	-1.93209	-1.11676
DMKN	other	-1.08779	1.47691	#N/A	#N/A	#N/A
DSC2	other	1.00099	#N/A	#N/A	#N/A	#N/A
FLRT3	other	1.19467	#N/A	#N/A	#N/A	#N/A
GAP43	other	1.13525	#N/A	#N/A	#N/A	#N/A
GAS1	other	1.70006	#N/A	1.16289	1.15955	#N/A
IFIT2	other	1.08992	#N/A	-1.3505	-1.46885	#N/A
JRKL	other	1.24776	#N/A	1.03465	#N/A	#N/A
MBNL1	other	-1.0518	#N/A	#N/A	#N/A	#N/A
MCTP2	other	1.10563	#N/A	#N/A	#N/A	#N/A
PARD6G	other	-1.31752	#N/A	#N/A	#N/A	#N/A
PCDH18	other	1.34213	#N/A	#N/A	#N/A	#N/A
PCDH19	other	-1.05786	#N/A	#N/A	#N/A	#N/A
PCDH9	other	1.11877	#N/A	#N/A	#N/A	#N/A
SH2D1A	other	1.04985	#N/A	#N/A	#N/A	#N/A
SORBS1	other	1.38261	#N/A	#N/A	#N/A	#N/A
TMEM217	other	-1.53437	#N/A	2.21871	2.46761	#N/A
TNFAIP8	other	-2.00843	#N/A	#N/A	#N/A	#N/A
TRAF1	other	-1.7684	1.66367	4.21437	3.70386	1.79836
ARID3B	transcription regulator	-1.12611	#N/A	1.19095	1.11373	#N/A
ATRX	transcription regulator	-1.03254	#N/A	#N/A	#N/A	#N/A
EGR1	transcription regulator	-1.04696	2.50511	4.96445	4.60652	3.05026
HDAC9	transcription regulator	-1.71528	#N/A	3.23875	5.00871	2.09175
IRF1	transcription regulator	-1.31387	#N/A	#N/A	#N/A	#N/A
KLF3	transcription regulator	-1.15168	#N/A	1.37558	#N/A	-1.14781
MIER1	transcription regulator	-1.01905	#N/A	#N/A	#N/A	#N/A
MLLT10	transcription regulator	-1.16776	#N/A	#N/A	#N/A	#N/A
NCOA7	transcription regulator	-2.32267	#N/A	#N/A	#N/A	#N/A
TSC22D2	transcription regulator	1.03792	#N/A	3.5841	3.15986	2.27053
ZFP36	transcription regulator	-1.09965	2.45557	2.94251	2.12476	#N/A
CD83	transmembrane receptor	1.17023	#N/A	1.39236	1.01047	#N/A
CLEC2D	transmembrane receptor	-2.69528	#N/A	#N/A	#N/A	#N/A
IL18R1	transmembrane receptor	-1.67826	#N/A	#N/A	#N/A	#N/A
SELE	transmembrane receptor	1.74879	#N/A	1.92217	#N/A	#N/A
ULBP2	transmembrane receptor	-1.13928	#N/A	#N/A	#N/A	#N/A
SLC7A2	transporter	-1.47296	#N/A	#N/A	#N/A	1.26405
ABCG1	#N/A	-1.10873	#N/A	#N/A	#N/A	#N/A
C11orf17	#N/A	-1.0437	#N/A	#N/A	#N/A	#N/A
C3orf58	#N/A	1.20233	#N/A	#N/A	#N/A	#N/A
C8orf4	#N/A	-1.98387	#N/A	-1.50599	-1.41274	-1.10943
CCRN4L	#N/A	-1.19078	#N/A	2.9187	2.57791	1.68048
COL4A3	#N/A	-1.09571	#N/A	#N/A	#N/A	#N/A
DACH2	#N/A	1.03591	#N/A	#N/A	#N/A	#N/A
DOK5	#N/A	-1.42906	#N/A	#N/A	1.06565	#N/A
F3	#N/A	-2.33718	#N/A	#N/A	#N/A	1.1501
FAM150B	#N/A	-1.34926	#N/A	#N/A	#N/A	-1.16378
FGFR2	#N/A	-1.23548	#N/A	#N/A	#N/A	#N/A
GABBR1	#N/A	-2.49761	#N/A	#N/A	#N/A	#N/A
HIST1H2BF	#N/A	1.22333	#N/A	#N/A	1.20695	1.8661
HIST1H2BH	#N/A	-1.02464	#N/A	#N/A	#N/A	1.09714
IFT88	#N/A	1.0506	#N/A	#N/A	#N/A	#N/A
IL1A	#N/A	-2.435	#N/A	#N/A	1.05639	1.42795
IL8	#N/A	1.38399	#N/A	1.63381	1.61805	1.2432
IRAK2	#N/A	-1.00222	#N/A	1.02365	#N/A	#N/A
KCNJ3	#N/A	1.001	#N/A	#N/A	#N/A	#N/A
KIAA0895	#N/A	1.29191	#N/A	#N/A	#N/A	#N/A
KIAA1199	#N/A	-1.03455	#N/A	#N/A	1.21736	1.08753
MEFV	#N/A	1.1812	#N/A	#N/A	#N/A	#N/A
PPP1R3C	#N/A	1.07051	#N/A	#N/A	#N/A	#N/A
SPOCK3	#N/A	-1.36918	#N/A	#N/A	#N/A	#N/A
STEAP2	#N/A	1.16701	#N/A	#N/A	#N/A	#N/A
TFAP2A	#N/A	-1.80949	#N/A	#N/A	#N/A	#N/A
TRAF3IP3	#N/A	1.16442	#N/A	#N/A	#N/A	#N/A
TSLP	#N/A	-1.00645	#N/A	#N/A	#N/A	#N/A

## Sheet: GSE53999 P<0.05
Gene.Symbol	LogFC (TNF vs CTL)	LogFC (JQ1+TNF vs JQ1)	Difference
SELE	7.56904	9.31783	1.74879
GAS1	-2.09237	-0.392314	1.70006
RRAD	0.576918	2.06601	1.4891
IL8	4.13352	5.51751	1.38399
SORBS1	-1.00614	0.37647	1.38261
PCDH18	-0.918762	0.423365	1.34213
KIAA0895	-0.664953	0.626954	1.29191
JRKL	-1.01443	0.233331	1.24776
DDX58	1.96897	3.21374	1.24477
CCL2	5.98743	7.226	1.23856
HIST1H2BF	-0.526513	0.696814	1.22333
CXCL2	5.75859	6.97889	1.2203
C3orf58	-1.41957	-0.217246	1.20233
HNMT	-0.594477	0.604518	1.19899
FLRT3	-1.69354	-0.498873	1.19467
MEFV	-0.623707	0.557496	1.1812
CD83	3.58843	4.75866	1.17023
STEAP2	-1.73428	-0.567269	1.16701
TRAF3IP3	-0.587346	0.577076	1.16442
GAP43	-0.579448	0.555801	1.13525
PCDH9	-1.34611	-0.227343	1.11877
MCTP2	-0.575471	0.53016	1.10563
IFIT2	1.5383	2.62822	1.08992
PPP1R3C	-1.91668	-0.846176	1.07051
BRCC3	-0.655495	0.412655	1.06815
IFT88	-0.467412	0.583192	1.0506
SH2D1A	-0.490486	0.559363	1.04985
TSC22D2	-0.652256	0.38566	1.03792
DACH2	-0.331964	0.703943	1.03591
GLS	-0.666381	0.369323	1.0357
STYK1	-0.713118	0.308424	1.02154
TET1	-0.707589	0.300315	1.0079
KCNJ3	-0.64912	0.351885	1.001
DSC2	-0.659161	0.341826	1.00099
LOC284749	-0.350887	0.646182	0.99707
MDGA1	-0.3789	0.610561	0.989461
GCNT2	-0.686792	0.287754	0.974546
GNLY	-0.677292	0.296079	0.973372
CCL20	7.13819	8.10373	0.965546
ZNF365	-0.646874	0.309217	0.956091
PTGER3	-0.643607	0.311653	0.95526
GAB1	-0.35734	0.580682	0.938023
CD1E	-0.360105	0.576779	0.936884
SERPINA1	-0.355899	0.561371	0.91727
NEBL	-0.545049	0.366921	0.91197
CBR3	2.21405	3.12435	0.910303
B4GALNT1	-0.249846	0.650689	0.900535
KRTAP22-2	-0.490401	0.400774	0.891175
ASPH	-0.501502	0.389052	0.890553
SLC25A27	-0.664095	0.224126	0.888222
SDC4	3.03656	3.92426	0.887697
KIAA1107	-0.583443	0.302792	0.886235
TAF9B	-0.564359	0.317903	0.882263
TNFAIP3	4.30751	5.186	0.878486
FRY	-1.45518	-0.581511	0.873667
LOC401588	-0.444673	0.420278	0.864951
CACNB2	-0.543349	0.314565	0.857913
CLEC5A	-0.593977	0.2626	0.856577
CACNA1C	-0.353245	0.502466	0.855711
GRAMD1B	-0.518488	0.331249	0.849738
UGT2A1	-0.392315	0.456986	0.8493
CLEC7A	-0.304291	0.544658	0.848949
RAG1	-0.507179	0.338464	0.845643
ARMC4	-0.55304	0.286384	0.839424
EPHA7	-0.627098	0.209621	0.836718
DBC1	-0.481845	0.354822	0.836667
ZNF503	-1.07017	-0.238682	0.831486
OBP2B	-0.521693	0.3074	0.829093
SLC25A12	-0.480775	0.346537	0.827312
FYB	-0.357305	0.468298	0.825603
MET	-0.441797	0.383555	0.825353
PDK4	-1.73591	-0.910923	0.824989
VWDE	-0.296394	0.524713	0.821107
TRERF1	-1.08606	-0.266487	0.819578
LECT1	-0.360395	0.453686	0.814081
MEI1	-0.587746	0.222777	0.810523
C19orf54	-0.402296	0.406418	0.808714
LPAR4	-0.512419	0.292848	0.805267
PIP4K2B	-0.408887	0.386625	0.795513
CDH12	-0.498479	0.294817	0.793297
SCARA5	-0.37132	0.419429	0.790749
BMP2	0.665189	1.4546	0.789409
IGHG1	-0.469862	0.319299	0.789161
ZNF571	-0.312597	0.474857	0.787455
MAF	-1.53303	-0.746293	0.786735
OSBPL6	-0.522604	0.259434	0.782038
METTL7A	-0.955759	-0.176391	0.779368
SUN1	-0.312661	0.463321	0.775982
LGR4	-0.476467	0.296015	0.772482
RNF125	-1.09571	-0.325326	0.770386
PPFIBP2	-0.453728	0.315121	0.768849
IFT57	-0.590028	0.177305	0.767333
FAM117B	-1.17515	-0.407831	0.767319
SCNN1G	-0.357828	0.400055	0.757883
KIAA0040	-0.508578	0.247483	0.756061
WDR74	-0.34964	0.403067	0.752707
KLF2	-1.22377	-0.471957	0.751812
PROZ	-0.48418	0.266347	0.750527
BRSK1	-0.45107	0.296389	0.747459
CA6	-0.369852	0.377577	0.747429
STAT1	-0.479633	0.267172	0.746805
AGER	-0.417135	0.328596	0.745731
CDK5R1	-0.440237	0.304667	0.744904
GJA1	-0.285688	0.455715	0.741403
REXO1L1	-0.403058	0.336363	0.739421
C3orf54	-1.59094	-0.855752	0.735187
C2orf43	-0.432199	0.295532	0.72773
C13orf33	-1.07088	-0.343338	0.72754
MAPRE2	-0.258446	0.463397	0.721843
TFPI2	1.1307	1.8507	0.719999
OSBPL7	-0.454131	0.262311	0.716442
RSAD1	-0.427885	0.279534	0.707419
AIPL1	-0.472924	0.231584	0.704508
GSTO2	-0.395862	0.307746	0.703608
PTPRE	-0.372044	0.330836	0.70288
DYNLRB2	-0.313094	0.388398	0.701492
KCNK6	-0.938167	-0.238469	0.699698
ZFP41	-0.286526	0.411431	0.697957
ELOVL4	-0.49745	0.197785	0.695235
TANK	2.27707	2.97107	0.693998
GFOD1	-1.5418	-0.848728	0.693074
PDE7B	-1.43066	-0.740024	0.690636
ZNF608	-1.1691	-0.480406	0.688692
PIK3CG	-1.02743	-0.339616	0.687813
MOCS1	-0.405648	0.281094	0.686742
PLAT	-0.370663	0.315414	0.686078
ALX1	-1.19374	-0.509503	0.684236
SLC25A21	-0.434831	0.248361	0.683193
ZFYVE16	-0.455686	0.226542	0.682227
MST1R	-0.443153	0.238085	0.681237
NPTX1	0.709615	1.38737	0.677758
DUSP1	-0.410857	0.266849	0.677706
NUDT6	-1.00596	-0.328836	0.677124
PRSS35	-0.357976	0.317155	0.675132
LIMCH1	-0.245375	0.419941	0.665315
LUC7L3	-0.424101	0.240886	0.664987
BIVM	-0.373681	0.290278	0.663959
EXD2	-0.274226	0.389475	0.663701
ABTB1	-0.346861	0.316635	0.663496
GLCCI1	-0.928438	-0.266223	0.662215
RGNEF	-1.00502	-0.345705	0.659315
MITF	-0.283423	0.373643	0.657065
ATF7IP2	-0.407718	0.248906	0.656623
ST8SIA3	-0.371097	0.284104	0.655201
MKNK2	-0.357765	0.295568	0.653333
TSGA10	-0.244785	0.40736	0.652145
DNMT3B	-0.348463	0.301817	0.65028
GALNTL2	-0.43958	0.207995	0.647574
ADORA2A	-0.883069	-0.239721	0.643348
SGK223	-0.936629	-0.295102	0.641527
PLXNB3	-0.287692	0.347033	0.634725
DNALI1	-0.266882	0.364248	0.631129
TMCC3	-1.28337	-0.653187	0.630187
DDX25	-0.429839	0.199529	0.629368
RAGE	-0.364353	0.263227	0.62758
PIH1D2	-0.407683	0.218988	0.626671
THUMPD1	-0.369473	0.254353	0.623826
MALL	-0.295586	0.326955	0.622541
HS3ST1	-0.862361	-0.241263	0.621099
CALCRL	-1.25787	-0.641513	0.616357
ECE2	-0.350412	0.264547	0.61496
RCBTB2	-0.307615	0.307162	0.614777
KIAA0146	-0.349646	0.261964	0.611609
C13orf15	-0.838037	-0.2271	0.610937
SCD	-0.322169	0.282826	0.604996
C1orf86	-0.260339	0.343768	0.604107
MYCL1	-0.805553	-0.201529	0.604024
ID1	-1.13139	-0.529621	0.601772
IL16	-0.3266	0.272091	0.598691
GADD45A	-0.35798	0.234133	0.592113
IDH1	-0.386812	0.201766	0.588578
HSPB7	-0.379877	0.208401	0.588277
SPATA12	-0.335816	0.246083	0.581899
DACH1	-0.830974	-0.250855	0.580119
ABCA12	-0.316617	0.25757	0.574187
HMP19	-0.305724	0.268154	0.573878
TGFBR3	-0.297764	0.275245	0.573009
PPP1R3B	-0.821695	-0.249247	0.572448
HEATR2	-0.273355	0.298373	0.571728
AOC3	-0.351886	0.218253	0.570139
TGFBI	-0.29541	0.274034	0.569444
HLA-G	-0.29939	0.268973	0.568363
TNFSF15	1.41812	1.98356	0.565444
MTHFSD	-0.26979	0.292432	0.562221
PIM2	-0.280859	0.27999	0.560849
C5orf4	-0.978533	-0.418824	0.559709
NR3C2	-1.39162	-0.832292	0.559327
CXCL1	4.2059	4.76515	0.559251
SNX18	-0.77725	-0.218082	0.559168
MYO1E	0.433034	0.98929	0.556256
PALMD	-1.56808	-1.01619	0.551886
TBX18	-0.321094	0.228674	0.549768
AP3M2	-1.12872	-0.579325	0.549397
RECQL5	-0.3064	0.242448	0.548848
BACH2	-0.258309	0.28954	0.547849
PACRGL	-0.222075	0.325382	0.547457
CXCL1	4.79437	5.33991	0.545543
SLC2A14	-0.239556	0.301216	0.540772
ELP3	-0.21047	0.329528	0.539997
SAMD13	-0.892046	-0.354842	0.537204
LDB3	-0.270672	0.266137	0.536809
SCN2B	-0.273158	0.262963	0.53612
FAM117A	-0.720286	-0.186047	0.534239
ST8SIA4	-1.21324	-0.679166	0.534077
ANKRD28	-0.232975	0.300739	0.533713
ZNF615	-0.282943	0.248147	0.53109
TBXA2R	-0.258953	0.265612	0.524565
ADCYAP1R1	-0.271423	0.249773	0.521196
TRAC	-0.336568	0.181597	0.518165
BCAR3	0.381573	0.898261	0.516689
MAP4K3	-0.332797	0.18037	0.513168
RARA	-0.283355	0.225658	0.509013
SOX18	-1.96221	-1.45499	0.507218
GCNT1	-0.81058	-0.307984	0.502596
ALDH9A1	-0.272693	0.229054	0.501748
PKDCC	-0.777741	-0.276641	0.5011
RGS2	-0.270614	0.228877	0.499491
DIRC2	-0.305476	0.192386	0.497862
ULK2	-0.260033	0.231607	0.491641
DAB2	-0.3096	0.17839	0.48799
C6orf120	-0.278823	0.206135	0.484958
ICAM3	-0.266173	0.216515	0.482689
CASD1	-0.282305	0.192899	0.475204
MGC39545	0.368157	0.840886	0.472729
SEMA3E	-0.210159	0.261264	0.471423
NECAP1	-0.278811	0.190908	0.46972
ADRB2	-0.645489	-0.17983	0.46566
BET1	-0.735284	-0.271653	0.463631
EIF4B	-0.260406	0.203043	0.463448
ATG2B	-0.265132	0.19251	0.457641
PNMAL1	-0.862487	-0.412717	0.44977
ARHGEF26	-0.876019	-0.427859	0.44816
ABHD6	-0.799917	-0.352068	0.447849
HEXIM2	-0.829194	-0.384958	0.444236
CCBP2	0.338332	0.781209	0.442877
HCLS1	-0.277421	0.165348	0.442769
MYCN	-0.684881	-0.248074	0.436806
PRKACB	-0.642343	-0.210006	0.432337
GNAI1	-1.13384	-0.702159	0.431678
MEF2C	-0.913833	-0.484015	0.429818
LRRC33	-1.0817	-0.653498	0.428202
ETV1	-1.01293	-0.586883	0.426051
ARHGEF37	-0.822546	-0.397327	0.425219
WDR67	-0.695686	-0.271429	0.424256
E2F8	-1.00688	-0.58294	0.423943
IER5L	-0.778026	-0.357015	0.421011
B3GALNT1	-0.620185	-0.199625	0.420559
PCDH7	-0.669041	-0.25149	0.417551
FAM26E	-0.776646	-0.360238	0.416408
PRICKLE1	-1.26367	-0.853449	0.410221
C1orf83	-0.67747	-0.271513	0.405957
DLL1	-1.60668	-1.20248	0.4042
AGPAT9	-0.77415	-0.3741	0.40005
TNFAIP2	4.37545	4.77228	0.396831
CT47A1	-0.722763	-0.328378	0.394385
PPM1D	-0.607067	-0.216455	0.390612
THBD	-0.739878	-0.350794	0.389084
STON1	-1.20046	-0.817566	0.382896
SSFA2	-0.640983	-0.258426	0.382556
TMEM100	-0.61052	-0.230544	0.379976
HERC4	0.692792	1.0698	0.377011
CPEB1	-0.777698	-0.401029	0.376668
OSGEPL1	-0.862001	-0.487135	0.374866
PRIM1	-0.569869	-0.195852	0.374017
C15orf52	-0.838351	-0.46683	0.371521
GNA14	-0.824457	-0.454448	0.370009
TIGD2	-0.607588	-0.238987	0.368601
ORAI3	-0.742264	-0.377017	0.365247
BOLA1	-0.789636	-0.426406	0.36323
UPP1	1.43146	1.7942	0.362732
KIAA1370	-0.659102	-0.296595	0.362507
LOC100287896	-1.0877	-0.730239	0.357466
ZCCHC2	-0.697605	-0.340374	0.357231
LRP11	-0.595781	-0.245576	0.350204
FZD4	-0.567766	-0.217918	0.349848
PLK2	0.45739	0.806725	0.349335
HSPA2	0.236464	0.585678	0.349214
PELI2	-0.693431	-0.346117	0.347314
RDH10	0.305277	0.651375	0.346098
ELOVL5	0.341555	0.687593	0.346038
TAF4B	0.789074	1.13301	0.343932
RBM43	-0.625028	-0.281891	0.343138
KRT6A	-0.717006	-0.375145	0.341861
DNAJC21	0.249152	0.58893	0.339778
FAM13A	-0.758348	-0.418668	0.339679
PLCXD2	-0.62506	-0.286994	0.338066
ZNF462	-0.618648	-0.281432	0.337216
SERTAD4	-0.903667	-0.567693	0.335974
LONRF3	-0.594295	-0.25862	0.335676
PHF17	-0.574303	-0.239871	0.334432
MBLAC2	-0.736056	-0.403857	0.3322
CSRP2BP	-0.796896	-0.465632	0.331264
RAB18	0.448098	0.776356	0.328258
CASP8	-0.708711	-0.380892	0.327819
MAP3K12	-0.48549	-0.157983	0.327508
IL18RAP	0.58224	0.909044	0.326804
LMCD1	-0.65956	-0.334466	0.325094
ZNF175	-0.548876	-0.225191	0.323684
SMAD3	1.41896	1.7402	0.321243
TXNIP	-1.02025	-0.700327	0.319926
SPRED1	-0.818651	-0.500543	0.318108
TSPAN12	-0.512154	-0.194377	0.317777
IKBKB	-0.482203	-0.164778	0.317425
C7orf40	0.391429	0.708708	0.317279
ZFP64	-0.668845	-0.351868	0.316977
FILIP1L	0.321134	0.637817	0.316684
SPTBN1	0.293204	0.609368	0.316164
TMEM170B	-0.603762	-0.289553	0.314208
PRKAB1	-0.60423	-0.290676	0.313553
PHLDB3	-0.579587	-0.267332	0.312255
FEM1C	0.331005	0.642498	0.311493
TTC8	-0.499793	-0.189899	0.309894
KBTBD3	-0.681707	-0.372595	0.309112
ZNF30	-0.866572	-0.558048	0.308525
CAPRIN2	-0.636286	-0.328651	0.307636
PATZ1	-0.670647	-0.363955	0.306692
PAQR7	-0.507325	-0.2013	0.306025
TTC30A	-0.700424	-0.396105	0.304318
MEIS1	-0.736136	-0.432714	0.303422
SEMA4D	-0.728096	-0.42702	0.301076
HSPA5	0.272527	0.572079	0.299552
ANKRD46	-0.542091	-0.242812	0.299279
ARID5B	-0.738127	-0.439257	0.29887
EFNA5	-0.711862	-0.413952	0.29791
ZNF792	-0.711197	-0.413292	0.297905
ANKS1A	-0.676858	-0.380282	0.296576
LNX2	-0.477206	-0.180883	0.296323
KANK1	-0.697816	-0.404998	0.292817
C14orf139	-0.591644	-0.300808	0.290836
FAM102B	-0.475255	-0.184898	0.290357
ZC3H12C	1.45299	1.74235	0.289368
LRFN5	0.691153	0.977601	0.286448
NRP2	-0.747272	-0.462069	0.285202
MLLT3	-0.485238	-0.203773	0.281465
LYL1	-0.812272	-0.533014	0.279258
GRRP1	-0.862158	-0.583588	0.27857
OFCC1	0.372728	0.650215	0.277487
MPZL3	-0.50803	-0.232452	0.275578
INPP1	-0.487519	-0.212239	0.27528
PTCH1	-0.641097	-0.366122	0.274976
PRDM1	0.443844	0.718106	0.274262
FAM48A	-0.522038	-0.248904	0.273133
PRTG	-0.666286	-0.393158	0.273129
TNRC6C	-0.581301	-0.308939	0.272362
SSH1	1.21989	1.49216	0.272268
KBTBD7	-0.602337	-0.330431	0.271906
LNX1	-0.515027	-0.243578	0.271449
KCTD11	0.445013	0.715592	0.270579
RASSF9	-0.797225	-0.528949	0.268275
LETMD1	-0.510342	-0.244163	0.266179
ZNF772	-0.477366	-0.211382	0.265985
HDX	0.677275	0.943041	0.265766
NEK6	-0.553329	-0.288421	0.264908
TCEAL6	-0.468452	-0.203863	0.264589
SHE	-0.816968	-0.552796	0.264171
NRN1	-0.496852	-0.232708	0.264144
SPATA7	-0.477445	-0.21348	0.263965
VEZT	0.324765	0.588324	0.263559
AGFG2	-0.703055	-0.439555	0.2635
NLN	0.286333	0.548154	0.261821
ZNF395	-0.905663	-0.645261	0.260402
HIST2H2AA3	0.251123	0.510086	0.258963
CARD8	-0.730841	-0.472043	0.258798
BCL11A	-0.487837	-0.23017	0.257666
NAA16	-0.459927	-0.202743	0.257185
SH2D3C	-0.741907	-0.485414	0.256494
GTF2H5	-0.464953	-0.208907	0.256046
C1orf213	-0.453277	-0.197835	0.255442
MAP1B	0.510892	0.764451	0.253559
SRSF3	0.461522	0.713452	0.25193
CALHM2	-0.728066	-0.477921	0.250145
SPTLC2	-0.498602	-0.248586	0.250017
THNSL1	-0.668638	-0.419594	0.249044
FHL2	-0.576257	-0.327282	0.248975
EFNB2	0.734407	0.981022	0.246615
STX3	-0.694777	-0.448245	0.246532
THAP8	-0.671475	-0.425419	0.246056
FMR1	0.215356	0.461163	0.245807
ZNF862	-0.448778	-0.203155	0.245623
AMD1	0.249443	0.494407	0.244963
ZNF681	-0.506699	-0.262243	0.244456
VPS4B	0.321039	0.565221	0.244183
GPX8	-0.533249	-0.289127	0.244122
PKN2	0.307281	0.550048	0.242767
ZC3HAV1	0.427826	0.669402	0.241576
SSTR1	-1.07941	-0.838167	0.24124
APOLD1	-0.63683	-0.397326	0.239504
SLAIN1	-0.469173	-0.229881	0.239293
ADM	-1.03455	-0.795271	0.239276
C17orf95	-0.520768	-0.282356	0.238412
SRSF8	-0.443445	-0.205606	0.237839
STAU2	-0.521021	-0.283774	0.237247
SLC35A1	-0.427598	-0.193022	0.234576
ICAM5	0.422449	0.655823	0.233374
PPP3R1	-0.457812	-0.225125	0.232687
C8orf38	-0.39828	-0.165973	0.232308
TMEM204	-0.576012	-0.343794	0.232217
RNF144A	-0.470061	-0.238367	0.231695
SNHG7	-0.565043	-0.333457	0.231586
SEC14L2	0.422699	0.654266	0.231568
CLN8	-0.438163	-0.206942	0.231221
MERTK	-0.742372	-0.512559	0.229814
C9orf5	-0.484745	-0.255243	0.229502
PCTP	-0.472216	-0.244549	0.227667
C19orf39	-0.554652	-0.327969	0.226683
NFATC1	1.45815	1.68437	0.226221
KLHL8	-0.405296	-0.179665	0.225631
MALAT1	0.274218	0.499033	0.224815
PPP2R5A	-0.439142	-0.214539	0.224603
KRTAP19-1	-0.412378	-0.187808	0.22457
TRIM25	0.290553	0.512621	0.222069
SNAP23	0.315652	0.537227	0.221576
CPOX	-0.394816	-0.174641	0.220175
DLEU1	-0.518532	-0.298385	0.220147
IFFO1	-0.586347	-0.366838	0.219508
MAML3	-0.489829	-0.270358	0.219471
FAM20A	0.284001	0.50329	0.219289
HLA-E	0.329708	0.548187	0.218479
DUSP10	0.504586	0.722316	0.21773
CD52	0.282743	0.499624	0.216881
MLH3	-0.427381	-0.212317	0.215064
ZNF554	-0.57604	-0.361476	0.214565
SUB1	0.261869	0.475743	0.213874
OSCP1	-0.458138	-0.244637	0.213502
C3orf34	-0.760783	-0.547522	0.213261
APOL1	0.437443	0.650145	0.212702
FBXO3	-0.385996	-0.173386	0.212609
HTR7P1	-0.482727	-0.271343	0.211384
ZNF214	-0.655754	-0.444687	0.211067
SGK1	0.308796	0.518009	0.209214
MRPS14	-0.438958	-0.230955	0.208003
VANGL1	-0.609561	-0.402184	0.207377
NSD1	-0.518155	-0.311115	0.20704
LOC100288142	0.329189	0.534824	0.205635
C10orf140	0.516681	0.721648	0.204967
FBXO34	0.244521	0.449224	0.204703
ARL6IP1	0.235033	0.438648	0.203615
GTDC1	0.667103	0.868939	0.201836
N6AMT1	-0.488092	-0.286895	0.201197
DGKE	-0.454457	-0.253615	0.200842
TNRC6B	-0.440475	-0.239652	0.200823
USP44	-0.677154	-0.476702	0.200452
MAGEH1	-0.457282	-0.256848	0.200435
ETS2	0.296843	0.49663	0.199786
TNNI3K	0.290337	0.489679	0.199342
PRMT6	-0.418905	-0.220694	0.198211
FAM82A1	-0.484625	-0.287745	0.19688
MFSD4	-0.81598	-0.619432	0.196547
ZMYND8	-0.817057	-0.620834	0.196222
ACADSB	0.272618	0.468592	0.195973
ZNF287	-0.39805	-0.203309	0.19474
SETD6	-0.523481	-0.328865	0.194616
ZNF238	-0.576836	-0.382493	0.194342
MLYCD	-0.634749	-0.441065	0.193684
RAD52	-0.603102	-0.409533	0.19357
TIFA	3.44588	3.6392	0.193319
IFIH1	2.07172	2.26488	0.193156
NAPEPLD	-0.563865	-0.371639	0.192225
COX15	-0.389405	-0.197455	0.19195
ANKRD16	-0.599549	-0.408371	0.191179
THAP10	-0.570778	-0.37964	0.191139
TDG	0.402223	0.593133	0.19091
DNAJB4	-0.415605	-0.225072	0.190534
SPECC1	0.362163	0.552364	0.190201
GBA2	-0.450688	-0.261263	0.189424
CTTNBP2	-0.496701	-0.308104	0.188597
AP1G1	0.246994	0.434583	0.187589
COQ6	-0.420753	-0.233262	0.187491
CBLN2	0.264012	0.451366	0.187354
DOK4	-0.37787	-0.190577	0.187294
HDAC7	-0.506163	-0.319199	0.186964
TMEM140	0.432925	0.618902	0.185977
TYSND1	-0.41095	-0.225015	0.185935
CTBP1	-0.540799	-0.355097	0.185702
TSHZ3	-0.616701	-0.431105	0.185596
TUBGCP3	-0.461775	-0.27645	0.185325
ANKZF1	-0.411858	-0.226581	0.185277
ASB13	-0.472295	-0.28712	0.185175
NEXN	-0.484997	-0.299982	0.185015
ZNF77	-0.643253	-0.459267	0.183986
RGS4	-0.652047	-0.468335	0.183712
CAMK2G	-0.540163	-0.356968	0.183195
KDR	0.264509	0.446131	0.181622
PURG	-0.678194	-0.497044	0.18115
CBL	0.367325	0.547882	0.180557
CTNNB1	0.292011	0.472213	0.180202
FAT4	-0.855651	-0.6759	0.179751
CYBRD1	-0.339192	-0.160587	0.178605
C3orf23	-0.388377	-0.210048	0.17833
KANK2	-0.734855	-0.556668	0.178187
TMEM128	-0.401089	-0.22304	0.178049
UBE2I	0.323719	0.500739	0.17702
TSEN2	-0.382265	-0.2054	0.176865
ZCCHC24	-0.518521	-0.341835	0.176686
AMIGO2	-0.73998	-0.563753	0.176228
BTN3A1	0.383513	0.558943	0.17543
ZNF711	0.356144	0.530314	0.174169
LIPE	-0.44925	-0.275397	0.173853
PLAU	2.19551	2.36827	0.172761
HES1	-0.74724	-0.574984	0.172257
LYSMD3	0.345967	0.516832	0.170864
IER3	1.00074	1.17108	0.170346
MAP1LC3B	0.324974	0.494918	0.169945
GPRASP2	-0.378592	-0.208677	0.169915
AMOTL2	-0.510322	-0.340863	0.169459
ANP32E	0.22201	0.390905	0.168896
ALAS1	0.350176	0.517424	0.167248
ZNF540	-0.492872	-0.326599	0.166274
THBS1	0.668655	0.834085	0.16543
RBBP6	0.445558	0.610752	0.165194
PCDH15	-0.477057	-0.31197	0.165086
FOXC1	-0.364341	-0.199782	0.164559
LAMA4	-0.345104	-0.180602	0.164502
KCTD18	-0.4439	-0.280302	0.163598
ZFP161	-0.522006	-0.358426	0.163579
RBM46	-0.570422	-0.407315	0.163107
ANKRA2	-0.523266	-0.360721	0.162544
LYN	-0.536816	-0.3743	0.162516
PELI1	0.272928	0.435365	0.162437
LIFR	0.268738	0.430962	0.162224
CCL16	-1.04144	-0.87932	0.162124
IRAK1BP1	-0.604224	-0.442234	0.16199
NFATC3	-0.450903	-0.289901	0.161002
CBR1	-0.334243	-0.173936	0.160307
SEC14L1	-0.460752	-0.300851	0.159901
FAM176A	-0.371567	-0.21188	0.159688
CANT1	0.243011	0.402336	0.159325
ZHX3	-0.380286	-0.221104	0.159182
SMARCA2	-0.40862	-0.249706	0.158914
SLC5A3	-0.377137	-0.218348	0.15879
USP53	-0.634357	-0.47653	0.157827
C20orf72	-0.453666	-0.297223	0.156443
PDE4D	0.454992	0.610434	0.155442
LYSMD2	-0.497384	-0.342345	0.155039
TGIF1	0.271993	0.426833	0.15484
FAM174B	-0.761521	-0.606723	0.154797
LOC100510742	-0.397336	-0.243056	0.15428
ZNF34	-0.470752	-0.316479	0.154272
UGDH	0.260409	0.414259	0.15385
ZSCAN18	-0.427229	-0.273558	0.153671
RAB11FIP1	-0.510035	-0.356505	0.15353
BAMBI	0.262074	0.415507	0.153433
BBS10	-0.4618	-0.308722	0.153078
HPGD	-0.66156	-0.509077	0.152483
BTBD3	-0.391056	-0.238931	0.152125
LMBR1	0.319752	0.471613	0.151861
RPS29	-0.407165	-0.257419	0.149746
PYGO2	-0.43304	-0.283523	0.149518
SNHG7	-0.37596	-0.227477	0.148483
SHPRH	-0.372878	-0.225035	0.147843
TSC22D3	-0.743303	-0.595547	0.147756
C5orf39	-0.485942	-0.33834	0.147603
USP15	0.259374	0.406584	0.14721
INTS9	-0.464919	-0.317928	0.146991
STIM2	-0.380483	-0.234427	0.146056
CABLES1	-0.427226	-0.281337	0.145889
TUBG2	-0.377474	-0.231781	0.145693
NFAM1	0.4001	0.545494	0.145395
PLEKHA5	-0.645375	-0.500255	0.14512
TRIM38	-0.423593	-0.279603	0.14399
PBX1	-0.376165	-0.232329	0.143836
SOX21	-0.504248	-0.361438	0.14281
TNFAIP8L3	-0.556522	-0.413855	0.142667
ZNF331	-0.491994	-0.349508	0.142486
PANK3	0.319136	0.461293	0.142156
40971	0.224602	0.366676	0.142075
LYPD1	-0.368333	-0.226924	0.141409
MTHFR	-0.927545	-0.786203	0.141342
CDC7	-0.49192	-0.350922	0.140997
NCRNA00275	0.343564	0.484548	0.140984
SERF1A	0.478149	0.618183	0.140034
FAM3C	0.239	0.378631	0.139632
C2orf68	-0.364481	-0.226115	0.138366
TPM1	0.302696	0.440911	0.138215
BFAR	-0.420355	-0.282185	0.13817
WDYHV1	-0.335318	-0.19756	0.137758
BCOR	0.702272	0.839311	0.137038
ZNF404	-0.558639	-0.421623	0.137016
SERP1	0.277202	0.413962	0.13676
PDCD5	0.3512	0.487679	0.136478
SNPH	-0.550016	-0.413798	0.136218
ERLIN2	-0.371222	-0.235505	0.135716
AP4B1	-0.330138	-0.194526	0.135612
TRIM37	0.548007	0.683592	0.135585
SAT1	0.787698	0.92327	0.135571
ADAMTSL1	0.237516	0.372972	0.135456
OPRL1	-0.440519	-0.305344	0.135175
TMEM144	-0.67369	-0.538588	0.135103
STX12	0.369021	0.504042	0.135021
PAPSS2	0.285366	0.420024	0.134658
RANBP6	-0.352954	-0.218354	0.1346
GLUL	0.51054	0.644952	0.134411
NFIA	-0.383967	-0.249806	0.134161
FAM108B1	0.291425	0.425467	0.134042
NXF1	0.442072	0.575484	0.133413
GEM	0.377393	0.510727	0.133334
SLC25A11	-0.296752	-0.164138	0.132614
EPB41L5	0.348104	0.479899	0.131795
FRAT1	-0.579203	-0.447656	0.131546
ZNF575	-0.344918	-0.213553	0.131365
GATM	-0.520509	-0.389388	0.131121
TM7SF2	-0.367115	-0.236071	0.131044
BCL2L13	-0.330713	-0.200183	0.13053
NFATC2	0.451571	0.58189	0.130319
KLHDC1	-0.56963	-0.439375	0.130255
CD3EAP	-0.393755	-0.263804	0.129951
OSMR	0.27767	0.407098	0.129427
SKA3	-0.37103	-0.242474	0.128557
FBXL2	0.389163	0.517153	0.12799
NFIL3	0.494387	0.622098	0.127712
PRR5L	-0.624982	-0.49833	0.126652
AASDH	-0.455212	-0.329694	0.125518
EML2	-0.468731	-0.343916	0.124815
HSPA8	0.462565	0.58625	0.123685
JPH3	-0.473882	-0.350393	0.123489
RBPJ	0.263349	0.386702	0.123353
C5orf62	-0.848354	-0.725496	0.122859
ERRFI1	0.298283	0.421061	0.122778
ARHGEF15	-0.444676	-0.322028	0.122648
POC5	-0.429586	-0.307147	0.122439
ST7L	-0.321787	-0.19937	0.122417
PDXP	-0.341616	-0.220219	0.121397
KLF5	0.529932	0.651244	0.121312
PNRC1	0.551997	0.673263	0.121266
SH3BP4	-0.455225	-0.333975	0.12125
KCNK1	0.755681	0.876675	0.120994
CDH5	0.34704	0.467142	0.120101
TBC1D23	0.326446	0.446449	0.120003
CYP7A1	1.23143	1.35116	0.119724
RAP2A	0.379353	0.498499	0.119146
RNF219	-0.308327	-0.190071	0.118256
CNTNAP3	-0.360223	-0.242168	0.118055
PITPNC1	0.340991	0.458647	0.117657
WDR78	-0.454403	-0.337466	0.116937
FAM78A	-1.2582	-1.14164	0.11656
IQSEC1	-0.345971	-0.229579	0.116392
TRIM65	-0.385241	-0.269732	0.11551
EPB41L4A	-0.303301	-0.188065	0.115236
KIAA0513	-0.447084	-0.332577	0.114508
CTDSPL2	0.36049	0.474555	0.114065
TEX264	-0.298723	-0.18489	0.113833
HIF1A	0.456564	0.570183	0.113619
KIRREL3	-0.347923	-0.234323	0.113601
MRPL30	-0.321076	-0.20767	0.113407
CDH11	0.361678	0.475041	0.113362
MRPS5	0.248397	0.360989	0.112592
ABHD15	-0.557322	-0.444961	0.112361
NRG1	0.455686	0.567077	0.111392
HCRT	-0.304591	-0.193245	0.111346
PUS10	-0.361439	-0.250347	0.111091
NBR2	-0.413913	-0.303716	0.110196
IQCJ-SCHIP1	-0.316569	-0.206795	0.109775
C9orf23	-0.431112	-0.321396	0.109716
ZNF182	-0.351258	-0.241698	0.109561
PAIP2B	-0.705129	-0.595973	0.109156
C14orf182	-0.462446	-0.355258	0.107188
FLOT1	-0.293677	-0.187173	0.106503
DSN1	-0.303705	-0.197915	0.105791
CCDC19	0.288295	0.393834	0.105538
MAP3K11	0.375793	0.481083	0.10529
PHLDB2	0.672673	0.777827	0.105154
KCNJ16	0.313216	0.417933	0.104717
D2HGDH	-0.51272	-0.408511	0.104209
CBX7	-0.460089	-0.356308	0.10378
HRH4	-0.42056	-0.316956	0.103604
B3GNT1	-0.495088	-0.391555	0.103533
NAA50	0.296153	0.399096	0.102943
GALK2	-0.324949	-0.222013	0.102936
KCNAB1	0.360841	0.46363	0.10279
MMS22L	-0.424422	-0.322304	0.102117
GMPR	-0.348848	-0.246804	0.102044
ZRANB3	-0.440066	-0.33806	0.102006
FAM131C	-0.531324	-0.429782	0.101542
ING5	-0.389988	-0.288654	0.101334
DOK1	-0.473716	-0.372663	0.101053
NOTCH2	0.387672	0.488464	0.100792
C5orf15	0.54032	0.640828	0.100507
GPR89A	-0.296955	-0.196487	0.100468
KCTD1	-0.361835	-0.261972	0.0998628
MYST2	-0.520122	-0.420701	0.0994211
PPP1R10	-0.426475	-0.327361	0.0991134
LYRM7	-0.376062	-0.277332	0.0987301
PIK3CD	0.380261	0.478918	0.0986563
ZNF577	-0.404055	-0.305422	0.0986327
PIGA	0.230699	0.328882	0.0981838
TNFRSF11A	0.491865	0.589489	0.0976234
SMURF2	0.573443	0.670699	0.0972565
FAM178A	-0.515654	-0.418934	0.0967206
TMEM50A	0.250505	0.347167	0.0966619
USP10	0.298242	0.394684	0.0964425
TSHZ1	-0.502052	-0.405985	0.096067
NFKBIA	4.0971	4.19295	0.0958476
SIRT3	-0.367194	-0.271481	0.0957124
RPS6KA5	-0.533579	-0.437947	0.0956326
PLGLB2	-0.385223	-0.290115	0.0951081
STARD13	-0.430776	-0.335963	0.0948138
CCDC111	-0.313674	-0.218918	0.094756
ZNF267	1.20594	1.30049	0.0945517
PCDHGA10	0.356067	0.45045	0.094383
FUT10	-0.346283	-0.25276	0.0935229
NUAK1	-0.529502	-0.435996	0.0935059
ALDH3A2	-0.335389	-0.242212	0.0931766
LRRC8B	0.24675	0.339028	0.0922782
PPP1CB	0.32119	0.412684	0.0914947
ZNF252	-0.437048	-0.34591	0.0911381
GOPC	-0.38723	-0.296374	0.0908551
CYP2R1	-0.475144	-0.384718	0.0904257
ZNF521	-0.877174	-0.786996	0.0901772
TNPO1	0.491844	0.58184	0.0899957
CASP7	0.52122	0.611073	0.0898529
CNOT6	0.259977	0.349659	0.0896823
SOX4	0.413474	0.502871	0.0893967
ZSWIM4	0.908226	0.997614	0.0893884
HOXD8	-0.685147	-0.596121	0.0890256
PLEKHA2	-0.34782	-0.259231	0.0885885
SRSF2	0.223111	0.311515	0.0884031
C20orf177	-0.663072	-0.574985	0.0880868
NBPF1	0.338408	0.426419	0.0880114
FADD	-0.308091	-0.220097	0.0879941
RUNDC1	-0.383117	-0.295186	0.087931
UNC50	-0.278375	-0.190638	0.0877368
FERMT2	0.669048	0.756656	0.0876087
RDH13	-0.46064	-0.373858	0.0867819
ST3GAL5	-0.577721	-0.491098	0.0866234
FAN1	-0.399023	-0.312586	0.0864367
ANGPT2	0.818221	0.904576	0.0863554
MOSPD2	-0.313037	-0.226718	0.0863193
TSPAN5	-0.338745	-0.252922	0.0858226
SPSB2	-0.49777	-0.412056	0.0857147
FAM98A	0.250841	0.33584	0.0849995
HDAC11	-0.435752	-0.350783	0.0849684
ZC3H6	-0.647747	-0.563199	0.0845475
RASSF7	-0.31982	-0.236098	0.0837227
AMOT	-0.384631	-0.301153	0.0834783
BPTF	-0.386788	-0.303659	0.0831293
C16orf72	0.241989	0.32462	0.0826307
MRPS26	-0.320919	-0.238452	0.0824665
NAP1L3	-0.497952	-0.415675	0.0822775
AGGF1	-0.556757	-0.474815	0.0819417
GIMAP2	-0.29634	-0.21447	0.0818701
ZFP82	-0.320663	-0.238956	0.0817073
COTL1	0.573578	0.654682	0.0811044
COX3	0.380945	0.46193	0.0809845
LILRB1	0.447397	0.528263	0.080867
USP19	-0.318232	-0.237947	0.0802852
FAM53A	-0.562892	-0.483302	0.0795904
CXCL5	3.64243	3.72188	0.0794541
LTV1	-0.331633	-0.252328	0.0793042
PARP9	0.315079	0.39436	0.079281
COG8	-0.27422	-0.195095	0.0791249
SRGAP2	-0.254432	-0.175792	0.0786398
ORC5	-0.524972	-0.44647	0.0785014
RNF135	-0.531876	-0.453418	0.0784581
AKAP1	-0.295285	-0.217417	0.0778674
SDCCAG8	-0.311851	-0.234851	0.0769998
TRIM4	-0.321443	-0.244465	0.0769779
SLC35D2	-0.295661	-0.219191	0.0764709
SNX21	-0.4241	-0.347793	0.0763067
ZNF429	-0.939317	-0.863444	0.075873
MYCT1	-0.295401	-0.219593	0.0758083
HOXC11	-0.421562	-0.34596	0.0756023
ZNF33A	0.286646	0.3619	0.0752543
SLC25A29	0.6754	0.750635	0.0752351
FZD2	-0.703709	-0.628998	0.0747105
LIN52	-0.551815	-0.47735	0.0744647
ADAM9	0.219123	0.293182	0.0740594
G3BP1	0.35774	0.43174	0.0740003
SAP130	-0.320155	-0.246243	0.0739114
CASP9	-0.293052	-0.219426	0.0736266
CCHCR1	-0.350806	-0.277442	0.0733646
ABHD10	-0.387381	-0.314238	0.0731425
SCAI	-0.48063	-0.407609	0.0730213
CEP57L1	-0.252114	-0.179099	0.0730148
TMEM2	0.548016	0.621023	0.0730067
ATG4C	-0.58051	-0.507915	0.0725947
NHSL1	0.268304	0.340442	0.0721379
C9orf167	-0.381411	-0.309283	0.0721278
STT3B	0.220699	0.292324	0.0716243
C22orf29	-0.588061	-0.516573	0.0714873
ACVR2B	0.292747	0.364071	0.0713238
ENTPD7	0.2489	0.320142	0.0712418
CORIN	-0.357878	-0.286657	0.0712217
THSD1	-0.821957	-0.750852	0.0711056
FAM63A	-0.275135	-0.20415	0.0709849
GGPS1	-0.240072	-0.169145	0.0709272
RAVER2	-0.28317	-0.212531	0.0706384
EFCAB7	-0.528291	-0.457712	0.0705786
ZNF215	-0.409979	-0.339475	0.0705036
NFIB	-0.423804	-0.353382	0.0704226
MBD1	0.314722	0.385127	0.0704046
PRKAA2	-0.40806	-0.338375	0.0696847
MRVI1	0.230878	0.300031	0.0691529
PALLD	0.320264	0.388905	0.0686407
MMP19	0.414796	0.483128	0.0683325
CCDC109A	0.460499	0.528754	0.068255
MAP2K5	-0.265142	-0.197092	0.06805
MIG7	-0.302103	-0.23451	0.0675932
LOC392288	0.376789	0.443564	0.0667748
SLC40A1	0.352509	0.418848	0.0663388
CAMKK1	-0.341682	-0.275369	0.0663135
NIPAL3	-0.283159	-0.21693	0.0662284
WWC1	0.475475	0.541699	0.0662234
ADH5	-0.270945	-0.205179	0.0657657
GPATCH2	0.331431	0.396977	0.0655462
TGFB2	0.258124	0.323579	0.0654553
NOS3	-0.345581	-0.280207	0.0653744
RNF113A	-0.266461	-0.201344	0.0651178
NUS1	0.274446	0.339436	0.0649892
KLHDC8B	-0.469467	-0.404566	0.0649012
C7orf41	0.354504	0.418947	0.0644421
TAP2	0.250983	0.315342	0.0643592
MIR17HG	0.33154	0.395867	0.0643278
C4orf49	-0.299543	-0.235271	0.0642715
MORC3	0.412845	0.476961	0.0641162
ZNF585A	-0.31595	-0.252042	0.0639076
ARMCX5	-0.268407	-0.204592	0.0638146
CASS4	-0.334633	-0.270951	0.0636814
CHML	0.277343	0.340713	0.0633699
CHM	0.432295	0.495371	0.0630767
C8orf55	-0.350917	-0.288304	0.0626133
CCL8	4.22905	4.29081	0.0617631
DROSHA	-0.247841	-0.18638	0.0614615
TDP1	-0.316641	-0.255423	0.061218
DAPK1	-0.236108	-0.175579	0.060529
KBTBD6	-0.282284	-0.222101	0.0601825
DDX43	0.254111	0.314142	0.0600306
CFLAR	1.11696	1.17695	0.0599935
GLYATL1	-0.456064	-0.396147	0.0599162
ZNF134	0.286656	0.346526	0.0598699
LEPREL4	-0.364415	-0.304796	0.059619
GJA4	-0.775361	-0.71583	0.0595307
TMEM38A	-0.451499	-0.391974	0.0595249
DUSP4	-0.826272	-0.766812	0.0594595
CELF2	0.29125	0.350641	0.0593917
FMNL2	0.312498	0.371681	0.0591831
ECT2	0.282133	0.341302	0.0591692
DCP1B	-0.335518	-0.276398	0.0591198
CLIC4	0.495978	0.555019	0.0590404
40975	0.436576	0.49546	0.0588841
PCDH10	0.328078	0.386893	0.0588149
ITGA2	-0.37979	-0.321181	0.0586087
LONRF1	0.512207	0.570435	0.0582276
BASP1	0.255625	0.31356	0.0579353
TRIM23	0.300244	0.357863	0.057619
ALCAM	0.842374	0.899962	0.0575882
LCA5	-0.439246	-0.38184	0.0574065
RPS6KB1	0.230273	0.287581	0.0573082
C6orf130	-0.374875	-0.317788	0.0570869
DCLRE1A	-0.412959	-0.355896	0.057063
C13orf31	0.805596	0.861696	0.0561006
SS18	0.375231	0.431309	0.0560787
TTC5	-0.307683	-0.251739	0.0559435
VCPIP1	0.42332	0.478715	0.055394
SEMA6A	-0.382748	-0.327456	0.0552918
TNFSF9	0.517056	0.572322	0.055266
LOC100130283	0.388156	0.443393	0.0552365
INPP5D	-0.37625	-0.321215	0.0550356
FOXO3	0.6344	0.68922	0.0548203
C8orf58	-0.400455	-0.345681	0.0547748
STX10	-0.247074	-0.192383	0.0546912
ZBTB24	0.55712	0.611742	0.054622
KRCC1	-0.426036	-0.371488	0.0545486
GSTA4	-0.256535	-0.202309	0.0542267
DNAJA3	-0.359869	-0.305791	0.054078
CDC42EP2	0.34113	0.394755	0.0536243
PVR	0.437907	0.491493	0.0535865
KIAA0355	-0.395936	-0.342462	0.0534743
SERPINE2	0.250236	0.3033	0.0530636
LDB2	-0.283556	-0.230753	0.0528033
ALS2	0.362833	0.41559	0.0527564
AR	0.315864	0.368509	0.0526458
MTFP1	0.388446	0.440694	0.0522479
UTP6	0.282578	0.334598	0.0520196
TAPBP	0.571495	0.623308	0.0518131
TOR3A	-0.587574	-0.53626	0.051314
BRI3BP	-0.327592	-0.276493	0.0510992
BNC1	0.339249	0.390295	0.0510459
TMEM42	-0.346549	-0.295522	0.0510273
PTTG1IP	0.310587	0.361592	0.0510043
OSBPL8	0.212783	0.263609	0.0508261
ELMOD2	-0.285965	-0.235681	0.0502841
OR10A2	0.351394	0.401673	0.0502794
RNPC3	-0.250841	-0.200952	0.0498886
GADD45B	0.356391	0.406132	0.0497413
RPGRIP1L	-0.513696	-0.464122	0.0495747
PHLDA1	1.03888	1.08818	0.0493091
SMAD5	-0.287736	-0.238459	0.0492771
KIAA0174	0.318353	0.367521	0.0491682
CTDSPL	-0.444345	-0.395346	0.0489987
NUDT22	-0.296654	-0.247667	0.0489876
GJD3	-0.371873	-0.323109	0.0487647
ATP2B4	0.256367	0.305038	0.0486706
POLDIP2	0.282721	0.331261	0.0485405
RIN1	-0.386251	-0.338024	0.0482261
SEC23A	0.229828	0.277962	0.0481341
PDP1	0.308998	0.357011	0.0480123
TXNRD2	-0.252815	-0.20481	0.0480056
PRKAG1	-0.378439	-0.330562	0.047877
FAM72A	-0.366166	-0.31855	0.0476161
COL4A1	0.292466	0.339613	0.0471472
EGFL8	-0.350744	-0.303675	0.0470691
TAGLN2	0.31589	0.362937	0.0470472
SPAG6	0.321643	0.367987	0.046344
HSD17B7	-0.39953	-0.353295	0.0462353
OGFOD1	0.328652	0.37467	0.0460178
PRR12	-0.451976	-0.40604	0.0459361
THAP2	-0.408464	-0.36334	0.0451246
CKAP2	-0.25314	-0.208096	0.0450446
IGLJ3	0.292063	0.336669	0.0446055
GPR62	0.560891	0.60519	0.0442991
IVD	-0.265167	-0.221089	0.0440771
NAP1L5	-0.289659	-0.245838	0.0438216
RBMXL1	0.451801	0.495493	0.0436917
CWF19L2	-0.239709	-0.197204	0.0425057
ZNF167	-0.441531	-0.39908	0.0424505
SRSF1	0.321068	0.363097	0.0420293
ANAPC11	-0.260636	-0.218658	0.0419779
CD1B	0.318885	0.360789	0.041904
TRPS1	-0.553751	-0.512176	0.0415751
UBIAD1	-0.249359	-0.207791	0.0415683
TSC22D1	-0.394348	-0.352972	0.0413758
C5orf53	-0.491838	-0.450727	0.0411112
ZNF362	-0.429038	-0.388049	0.0409894
F8A1	-0.633106	-0.592162	0.0409436
ZNF226	-0.371423	-0.330576	0.0408475
BRD8	-0.25194	-0.211536	0.0404037
PITPNB	0.618204	0.658347	0.0401426
APLF	0.844482	0.884587	0.040105
PTCD2	-0.396509	-0.357004	0.0395049
CD24	0.482363	0.521628	0.0392643
SORBS2	-0.645099	-0.605913	0.0391858
CCDC21	-0.26991	-0.230991	0.0389181
GON4L	0.288648	0.327473	0.0388256
AKT3	0.32663	0.365349	0.0387186
MSX1	1.72274	1.7611	0.0383593
TAF8	-0.269251	-0.230897	0.0383538
SUOX	-0.277425	-0.239462	0.0379628
DMD	-0.386587	-0.348807	0.0377802
NDST3	-0.511502	-0.473835	0.0376666
MKRN1	-0.222933	-0.185433	0.0375002
RBM22	0.358402	0.395782	0.0373798
DUSP28	-0.279838	-0.242471	0.0373671
TP53	0.381575	0.418838	0.0372632
SLC30A6	-0.227723	-0.190625	0.0370984
YOD1	0.224128	0.261166	0.0370381
EPS15	0.301411	0.338264	0.0368532
ADCK1	-0.28093	-0.244141	0.0367889
RHOBTB2	-0.598721	-0.562114	0.0366069
SPEN	0.422888	0.459129	0.0362409
XPNPEP3	-0.231146	-0.195162	0.0359841
C14orf93	-0.47985	-0.444465	0.0353853
DIP2B	-0.234499	-0.199454	0.035045
ANTXR2	-0.238019	-0.203194	0.0348251
PSPC1	0.483	0.517519	0.0345187
MUTED	-0.371413	-0.337078	0.0343355
GBP1	1.37007	1.40386	0.0337927
ELK3	-0.543716	-0.510327	0.0333886
PGPEP1	-0.325995	-0.292612	0.0333828
PAK2	0.37302	0.406334	0.0333143
NCEH1	0.454268	0.48739	0.0331216
ZNF217	0.394996	0.427973	0.032977
BBC3	0.369388	0.40183	0.0324421
KCNC4	-0.358704	-0.32646	0.0322437
WSB1	0.545693	0.577745	0.0320524
KBTBD2	0.73418	0.766088	0.0319078
NKD2	0.530439	0.562137	0.031698
PNN	0.469364	0.500997	0.0316324
PRKCH	-0.323736	-0.292264	0.0314721
SPRED2	-0.288352	-0.256969	0.0313823
DLG1	0.278932	0.309716	0.0307845
MRPL10	-0.24427	-0.2136	0.0306698
ZBTB11	0.522289	0.552796	0.0305062
CCDC82	0.301192	0.331241	0.030049
ZNF793	-0.446691	-0.416747	0.029944
MAP2K3	0.608517	0.638174	0.0296578
RPA2	-0.253621	-0.224239	0.0293815
TAF9	0.417834	0.4472	0.0293663
PHF14	0.290606	0.319813	0.0292077
MECP2	-0.287161	-0.25796	0.0292009
EMCN	-0.306156	-0.27761	0.0285459
SNX5	0.234865	0.262962	0.0280978
BCL2A1	2.18152	2.20886	0.027345
MRPL35	-0.239405	-0.212067	0.0273378
SOBP	-0.430326	-0.403033	0.027293
ZADH2	-0.321362	-0.294087	0.0272757
SYCP2	-0.363404	-0.337013	0.0263909
ATXN7L1	-0.586693	-0.560317	0.0263756
LOC652346	0.257766	0.283695	0.0259293
POLR3G	-0.23922	-0.213312	0.0259078
ELF1	0.386058	0.411849	0.0257915
GCFC1	0.300174	0.325844	0.0256702
CLGN	0.332908	0.35839	0.0254827
SLC20A1	-0.301476	-0.276219	0.0252572
ATXN2	-0.230419	-0.20521	0.0252082
RNPS1	0.319888	0.345032	0.0251437
RBM8A	0.286754	0.311826	0.0250719
C1orf183	-0.322234	-0.297183	0.0250516
C12orf32	-0.230142	-0.205301	0.0248406
AHR	0.416446	0.441227	0.0247811
HIP1	0.30728	0.331864	0.0245841
HEXDC	0.476197	0.5001	0.0239023
MAMLD1	-0.290201	-0.26653	0.0236713
CNOT10	0.260112	0.282807	0.022695
HNRNPH3	0.257249	0.279263	0.0220138
ITGAX	-0.396621	-0.374688	0.0219336
HAVCR2	0.544305	0.566047	0.0217419
CREB5	1.03639	1.05778	0.02139
ENSA	0.28425	0.305525	0.0212743
MIB1	0.30636	0.327444	0.0210839
TNFSF10	0.812993	0.833948	0.0209557
NAB1	0.482398	0.503345	0.0209471
C17orf90	-0.271782	-0.251182	0.0205994
KRT18	-0.235733	-0.215379	0.0203538
GKAP1	-0.570191	-0.550134	0.0200577
SETD8	-0.301255	-0.281203	0.0200528
RIC8B	-0.24705	-0.227403	0.0196473
RAD54B	-0.234124	-0.214484	0.0196403
UBE2D1	0.290525	0.309614	0.0190897
RASA1	0.256079	0.275041	0.0189613
RPS27A	0.402651	0.421573	0.0189224
THRB	-0.620971	-0.602097	0.0188738
SGCD	-0.331457	-0.312893	0.0185646
APLF	0.985528	1.00401	0.0184864
DVL3	0.366823	0.38481	0.0179868
UBE2T	-0.276457	-0.258742	0.0177149
AFF3	0.341389	0.359086	0.0176975
FNDC3B	0.762797	0.780043	0.0172452
PEX5	-0.298775	-0.281706	0.0170688
PAAF1	-0.531843	-0.514918	0.0169246
KIFC3	-0.297111	-0.280478	0.0166331
RGS11	0.236638	0.252977	0.0163393
RNF20	-0.223076	-0.206911	0.0161645
ZNF195	0.359497	0.375279	0.0157813
HFE	-0.342847	-0.327333	0.0155148
C12orf29	0.263992	0.279186	0.0151946
NFKB2	1.17953	1.19458	0.0150436
SMAD4	0.291437	0.306443	0.0150052
GLE1	-0.264938	-0.250576	0.0143622
C5orf42	-0.314918	-0.300669	0.0142492
SAC3D1	-0.233112	-0.218865	0.0142474
UBQLN1	0.231211	0.24512	0.0139092
CASC2	-0.424346	-0.410547	0.0137991
CHMP2B	0.247296	0.260675	0.0133791
DNAJC19	-0.24071	-0.227855	0.0128551
ARV1	-0.269295	-0.256677	0.0126178
CCL5	0.636361	0.648705	0.0123441
RBM12	0.356166	0.368377	0.0122105
FRMD6	0.352559	0.364739	0.0121799
LEMD2	-0.345073	-0.332924	0.0121492
DOLK	-0.371309	-0.35975	0.011559
NMT2	-0.329192	-0.317655	0.0115373
TMEM43	0.229085	0.240529	0.0114441
AKAP10	-0.321108	-0.310539	0.0105688
RPAIN	0.285963	0.296243	0.0102793
PLEKHF2	0.462823	0.472118	0.00929533
TNFRSF21	0.716298	0.725541	0.00924325
ZNF562	0.398335	0.407274	0.00893898
KIAA0649	-0.308619	-0.300382	0.00823759
GPD1L	-0.272801	-0.264644	0.00815673
C5orf25	-0.417692	-0.409784	0.0079074
C16orf59	-0.268948	-0.261453	0.00749463
C1orf63	0.455802	0.463118	0.00731594
UGT2A3	-0.426534	-0.419226	0.00730728
LUC7L	0.304354	0.311515	0.00716117
C18orf1	-0.403298	-0.39702	0.00627765
B3GNT2	0.251527	0.257712	0.00618498
FAM196A	0.293602	0.299424	0.00582242
PRCP	0.238306	0.244024	0.00571779
SNTB1	-0.370735	-0.365019	0.00571567
SQSTM1	1.89537	1.90099	0.00561953
MGEA5	0.3029	0.308333	0.00543339
STARD8	-0.382261	-0.377484	0.00477703
HDHD1	-0.297722	-0.293124	0.00459784
AAK1	-0.272497	-0.267923	0.00457403
CHD9	-0.511107	-0.507101	0.00400612
POLI	-0.530812	-0.526846	0.0039662
XPO1	0.364775	0.368538	0.0037632
B4GALT1	1.53515	1.53883	0.00368471
CCT2	0.243317	0.246224	0.00290685
EIF1	0.267831	0.270349	0.00251878
LZTS1	-0.329241	-0.326976	0.00226521
C14orf109	-0.379466	-0.377739	0.00172688
LOC729678	-0.537879	-0.536325	0.00155409
TRNP1	0.370718	0.371885	0.00116683
SLFN5	1.05729	1.05794	0.00064478
ATP6V1A	0.260042	0.260674	0.00063257
PLEKHB2	0.270544	0.271097	0.00055322
ZNF471	-0.26452	-0.264213	0.0003071
FBXL7	0.525378	0.524842	-0.00053577
ZKSCAN3	-0.428818	-0.429368	-0.00055027
TJP1	0.286891	0.286212	-0.00067833
RAB6A	0.32187	0.321106	-0.00076433
MT2A	0.427964	0.426905	-0.00105887
TMPRSS3	-0.367174	-0.36825	-0.00107583
IP6K1	0.247343	0.246264	-0.00107847
NDUFS3	-0.224754	-0.225944	-0.0011898
YWHAQ	0.23897	0.237653	-0.00131638
MAGEF1	-0.445795	-0.447246	-0.00145188
CSRP2	0.794337	0.792591	-0.00174517
ZNF805	0.321557	0.319261	-0.00229615
MAP2K1	0.490831	0.488134	-0.0026972
ADAR	0.366244	0.363217	-0.00302653
ARL1	0.238587	0.23555	-0.0030369
RNF111	0.272734	0.269465	-0.00326912
ARSJ	0.46506	0.461675	-0.00338512
GATAD1	-0.283919	-0.287365	-0.00344553
FBXO38	-0.289201	-0.292722	-0.0035211
SLC38A2	0.435418	0.431701	-0.00371673
KRTDAP	-0.293474	-0.297785	-0.00431128
PIAS2	-0.243339	-0.24782	-0.00448155
C6orf211	0.304837	0.30032	-0.00451668
ERAP2	0.388728	0.384187	-0.00454071
ADAM17	0.272715	0.268089	-0.00462626
SMYD4	-0.308915	-0.313803	-0.00488848
STK38L	-0.271542	-0.276743	-0.00520124
DCAF16	0.351684	0.346394	-0.00529019
RNF214	-0.32329	-0.328641	-0.00535141
GIT2	-0.34944	-0.354883	-0.00544333
SMAD7	-0.609773	-0.615536	-0.00576377
GHITM	0.480908	0.475138	-0.00576983
EIF5B	0.242805	0.236973	-0.00583215
C9orf150	0.293391	0.287077	-0.00631438
ABCC4	0.260655	0.254142	-0.0065135
DERL1	0.265097	0.258344	-0.00675334
TJAP1	0.27802	0.271073	-0.00694731
INO80	0.408832	0.401849	-0.0069833
FCRL5	-0.321036	-0.328331	-0.00729473
SMCR7L	-0.257773	-0.265208	-0.00743504
ZDHHC7	-0.213654	-0.221111	-0.00745655
NPAT	0.254289	0.246679	-0.00761005
ZNF33A	0.243876	0.236198	-0.00767804
GDPD1	-0.5014	-0.509132	-0.00773215
CD44	0.311965	0.304133	-0.00783251
CALU	0.251558	0.243438	-0.00812043
CEP57	-0.280541	-0.28876	-0.00821905
PTX3	1.06418	1.05543	-0.00874755
GPRC5A	0.570017	0.560808	-0.00920878
ZC3H15	0.373943	0.364664	-0.00927899
ATP6V0D1	0.355125	0.345786	-0.00933966
STK4	0.448448	0.438749	-0.00969922
C20orf197	-0.296404	-0.306138	-0.0097341
OGT	0.426672	0.416853	-0.00981884
NDFIP1	0.298077	0.288229	-0.00984794
STRADA	-0.317566	-0.327446	-0.00988018
CSNK1G1	0.602008	0.591892	-0.0101163
CP110	-0.199917	-0.210154	-0.0102369
KCNQ2	0.332293	0.321894	-0.0103996
ZNF512	-0.241564	-0.252154	-0.0105902
AKAP12	0.235855	0.225185	-0.0106705
ESF1	0.351406	0.34035	-0.0110561
PWWP2A	0.320078	0.308752	-0.011326
GBP4	1.16057	1.14903	-0.0115436
ATPBD4	-0.345533	-0.357226	-0.0116928
VPS26A	0.264565	0.252255	-0.0123098
PHRF1	0.317171	0.304695	-0.012476
ERO1L	0.287965	0.275471	-0.012494
ZNF136	0.418853	0.405975	-0.0128774
C2orf7	-0.22844	-0.241577	-0.0131375
RALGPS1	-0.336766	-0.349965	-0.0131985
BZW2	0.405174	0.391441	-0.0137337
POLR1D	-0.280165	-0.293989	-0.0138243
PLOD2	0.263252	0.249401	-0.0138513
DCAF6	0.273627	0.259227	-0.0144003
DAOA	0.481013	0.466597	-0.0144164
BTN3A3	0.233698	0.218919	-0.014779
MYEF2	0.237344	0.222162	-0.015182
KLHL23	0.327811	0.312294	-0.0155169
NDST1	0.280135	0.264211	-0.0159235
TEAD1	0.369576	0.353583	-0.0159926
AP1B1	-0.272755	-0.289048	-0.0162932
MEF2D	-0.363303	-0.379664	-0.0163617
CNST	-0.371501	-0.387893	-0.0163913
HSPA13	0.35729	0.340636	-0.0166547
TRA2A	0.500805	0.483682	-0.0171229
IL12RB1	0.320249	0.302989	-0.0172595
RNF19B	0.338726	0.320954	-0.0177715
RWDD3	-0.286892	-0.304783	-0.0178918
STAG2	0.454757	0.436785	-0.0179715
IFT20	0.290275	0.271605	-0.0186693
NOTCH2	0.546408	0.527592	-0.018816
PAPOLA	0.378198	0.359103	-0.0190952
SDHC	-0.294785	-0.313909	-0.0191242
ITGAL	0.461639	0.442202	-0.0194374
OTUD4	1.05721	1.03742	-0.0197906
ITM2A	0.287599	0.26725	-0.0203488
ERG	-0.568291	-0.588722	-0.0204304
NAV3	0.965805	0.945016	-0.0207888
C3orf52	1.1595	1.13863	-0.0208628
NAP1L4	0.321545	0.300529	-0.0210165
AHCYL1	0.281271	0.260108	-0.0211628
CSTF2T	-0.264272	-0.285739	-0.0214674
MAP3K4	-0.460174	-0.481662	-0.0214879
UBE2D3	0.296702	0.275083	-0.0216198
ACTR1A	0.231598	0.209737	-0.0218602
GPR116	0.312175	0.289975	-0.0222001
PEX2	-0.355599	-0.378024	-0.0224248
EEF1E1	-0.234922	-0.25737	-0.0224478
HOXC6	-0.300665	-0.323274	-0.0226096
CDC73	0.346292	0.323533	-0.0227587
JPH1	-0.442458	-0.465317	-0.0228584
SYNJ2	0.666265	0.642817	-0.0234476
ZZZ3	-0.24643	-0.270782	-0.0243521
DHRS7	0.262031	0.2367	-0.0253309
BEND3	0.299581	0.274179	-0.0254021
NOTCH2NL	0.559777	0.534275	-0.0255017
EIF4EBP1	-0.336524	-0.36232	-0.0257958
SPN	0.435228	0.409265	-0.0259635
BNIP1	0.269798	0.243689	-0.0261087
ALDH6A1	-0.33359	-0.359829	-0.0262383
KPNA4	0.397463	0.371199	-0.0262641
GEMIN8	-0.243761	-0.270887	-0.0271267
SRRT	0.387672	0.360277	-0.0273948
ZNF346	-0.340036	-0.367513	-0.0274779
HNRNPH2	0.414277	0.386708	-0.0275693
SKIL	0.369349	0.341338	-0.0280114
MIER3	0.374465	0.346373	-0.0280918
ZNF69	-0.319759	-0.347992	-0.0282333
PGF	-0.610743	-0.639053	-0.02831
HAUS3	0.252507	0.224011	-0.028496
RPL23AP82	-0.455603	-0.484099	-0.0284967
TRAM2	-0.31236	-0.340903	-0.0285426
CHD4	0.726464	0.697844	-0.0286197
RAC1	0.346567	0.317772	-0.0287952
MAGEE1	-0.327707	-0.356619	-0.0289112
UBAP2	0.387198	0.357933	-0.0292649
MAPKAPK5	0.243517	0.214203	-0.0293134
SNRK	-0.347131	-0.376723	-0.0295919
PIK3IP1	-0.31506	-0.344743	-0.0296833
PDE10A	0.359398	0.329438	-0.02996
NR4A2	0.565749	0.535783	-0.0299651
OBFC2A	0.510053	0.479893	-0.030159
SLK	0.26646	0.236209	-0.0302508
CD40	0.62109	0.590839	-0.0302509
ZNF254	0.310918	0.28012	-0.0307979
ZNF439	-0.419234	-0.451702	-0.0324682
C6orf62	0.423752	0.391022	-0.0327302
IFIT5	0.54922	0.51604	-0.0331805
THAP7	-0.343012	-0.376639	-0.0336262
FYTTD1	0.330922	0.296484	-0.0344379
DCAF8	0.244037	0.209375	-0.0346617
ARHGAP31	0.740587	0.705724	-0.034863
LSM10	-0.299846	-0.334837	-0.0349912
GSK3B	0.243978	0.208946	-0.0350321
MPP5	0.444352	0.409159	-0.035193
ZBTB10	0.913288	0.878018	-0.0352701
LATS2	0.400788	0.365021	-0.0357667
FGF18	0.273917	0.23807	-0.0358469
DIS3	0.34008	0.304141	-0.0359396
C9orf41	0.374671	0.338681	-0.0359899
TENC1	-0.273739	-0.310333	-0.0365932
TRIM22	0.35658	0.319656	-0.036924
HOXA10	-0.297371	-0.334551	-0.0371794
ITGB4	-0.327428	-0.365766	-0.0383374
FAM58B	0.534659	0.496249	-0.0384096
PTPRC	-0.430152	-0.468701	-0.0385492
C8orf46	0.485832	0.446926	-0.0389059
ZNF281	0.381597	0.342326	-0.039271
TREX1	-0.312485	-0.351838	-0.0393526
ZNF616	-0.35595	-0.395578	-0.0396285
MCC	-0.32953	-0.369246	-0.0397162
NOP16	0.265282	0.22548	-0.0398023
HNRNPF	0.433377	0.393482	-0.0398952
TRPV3	-0.420911	-0.460818	-0.0399066
IRF4	0.401184	0.361048	-0.0401354
PANX1	0.810804	0.770049	-0.0407549
EIF2S1	0.350621	0.309393	-0.0412272
FAM59A	0.333175	0.291885	-0.0412903
PNPO	-0.221971	-0.264201	-0.0422298
RELT	0.420232	0.377797	-0.0424351
CASK	0.244176	0.201689	-0.0424865
NAV2	0.982813	0.940326	-0.0424874
LGALS8	0.355902	0.313308	-0.0425939
MURC	0.351502	0.308609	-0.0428931
ZC3H8	-0.384128	-0.427241	-0.0431124
ASNSD1	0.282	0.238806	-0.0431938
AMPD3	0.465764	0.422413	-0.0433507
AKAP11	-0.223479	-0.26687	-0.0433906
KRTAP20-2	0.330074	0.286643	-0.0434313
ARGLU1	0.319582	0.276116	-0.0434657
NFYA	0.318012	0.274464	-0.0435485
GBP2	0.665647	0.621982	-0.0436657
SC5DL	-0.380566	-0.424344	-0.0437783
CYP2C18	0.542782	0.498958	-0.0438245
ACTR10	0.281387	0.237387	-0.0439999
ATP11B	0.370055	0.325689	-0.0443654
IL15RA	0.761115	0.716743	-0.0443719
TGFB3	0.402554	0.357904	-0.0446498
RBM11	0.442612	0.397867	-0.044745
APEH	-0.261913	-0.306772	-0.0448595
KLF7	1.38148	1.33601	-0.0454698
TBX1	-0.429372	-0.475458	-0.0460862
DALRD3	-0.247147	-0.293788	-0.0466409
TRIM47	1.11398	1.06676	-0.047216
BTBD1	0.450529	0.402143	-0.0483861
DUOX2	0.425332	0.376593	-0.0487396
LRRC47	-0.22305	-0.272011	-0.0489608
HNRNPU	0.74261	0.693291	-0.0493186
PDCD1LG2	0.282823	0.232814	-0.0500088
HERPUD1	0.452652	0.402498	-0.0501545
C7orf47	-0.322485	-0.372701	-0.0502155
KIF21A	0.273767	0.22347	-0.0502973
SBF2	0.307991	0.257653	-0.0503376
NPRL2	-0.239501	-0.290316	-0.050815
EIF5	0.475541	0.424706	-0.0508342
SHANK3	-0.335718	-0.386556	-0.0508378
AMPD2	-0.306591	-0.357517	-0.0509254
SDCBP	0.657254	0.605942	-0.0513122
MPZL1	0.575284	0.523965	-0.0513188
CCNT2	0.619032	0.567666	-0.0513668
SPPL2A	0.380335	0.328898	-0.0514367
FAM175B	0.230722	0.179127	-0.0515954
FAM107B	0.732137	0.680499	-0.0516389
DHRS13	-0.254128	-0.305952	-0.0518236
PRKG1	0.274381	0.222553	-0.0518284
TAF1D	0.404519	0.352611	-0.0519083
ERP29	-0.253386	-0.305457	-0.0520709
YY1	0.283063	0.230985	-0.0520783
ARL8B	0.304378	0.252032	-0.0523462
CHMP1B	0.31031	0.257899	-0.0524112
SRP54	0.317672	0.264328	-0.0533436
YPEL5	0.757862	0.704277	-0.0535849
ZXDB	0.4045	0.35078	-0.0537195
HMGXB4	0.330032	0.276067	-0.0539649
DCBLD2	0.27785	0.223799	-0.0540513
NOLC1	0.314971	0.259833	-0.0551381
ATF4	0.264591	0.208433	-0.0561576
OXNAD1	-0.259305	-0.315624	-0.0563196
SLIT2	0.286343	0.229921	-0.0564221
DSEL	0.467945	0.411385	-0.0565599
MID1	-0.356083	-0.412715	-0.0566323
PDCD10	0.326145	0.269482	-0.0566629
CR1L	0.431948	0.375282	-0.0566661
RNF6	0.341417	0.284725	-0.0566922
FTSJD1	-0.292072	-0.349319	-0.0572464
SETMAR	0.24835	0.190537	-0.0578127
SCOC	0.320067	0.261967	-0.0580997
C10orf18	0.288058	0.229746	-0.0583118
PGS1	-0.375983	-0.434611	-0.0586285
UBL4A	-0.268739	-0.327611	-0.058872
UBE2G1	0.299708	0.240769	-0.0589392
SH3BGRL	0.39611	0.337155	-0.0589544
ATP6V1D	0.268592	0.209617	-0.0589754
WBP4	0.321317	0.262307	-0.0590096
PTPRA	0.319073	0.260063	-0.0590097
LRP6	-0.233796	-0.292872	-0.0590755
TMEM68	-0.278402	-0.337503	-0.0591007
SIAH1	0.533232	0.474005	-0.059227
FANCE	-0.381598	-0.440929	-0.0593309
GATA2	-0.444115	-0.503597	-0.0594816
FOXO4	0.293109	0.233437	-0.0596719
SUMO2	0.300797	0.241115	-0.0596817
SPATS2	0.362118	0.302339	-0.0597795
MTMR14	0.400974	0.340881	-0.0600922
SLC4A7	0.332603	0.272494	-0.0601088
CDC20	-0.213183	-0.273428	-0.060245
AIDA	0.326241	0.265802	-0.060439
C11orf92	-0.276836	-0.337279	-0.0604436
PCGF2	-0.333169	-0.39367	-0.0605002
PSME3	0.238048	0.177015	-0.0610329
COPA	0.356175	0.295055	-0.06112
LOC100128551	0.35471	0.293068	-0.0616415
CDC25C	-0.255852	-0.317501	-0.0616488
DDX5	0.367196	0.305473	-0.061723
ZNF154	0.55577	0.493687	-0.0620831
TIA1	0.295601	0.23336	-0.062241
ANKRD32	-0.408814	-0.471138	-0.0623246
IL6	1.73843	1.67603	-0.0624051
C18orf2	0.457508	0.39501	-0.0624978
APP	0.268168	0.204647	-0.0635213
PPP1R13B	0.414206	0.350668	-0.063538
EPT1	0.347896	0.28403	-0.0638658
DDX52	0.318051	0.254169	-0.0638814
DDX11	-0.273242	-0.338036	-0.0647943
COL5A2	0.373171	0.308305	-0.0648662
IRF2BP2	-0.330467	-0.395459	-0.0649919
LAT2	0.363828	0.298788	-0.0650403
ZNF518A	-0.323529	-0.388692	-0.0651637
SORCS3	0.319306	0.254042	-0.0652638
ZNF207	0.310032	0.244638	-0.0653944
RBM15	0.44412	0.377995	-0.0661259
UBTD2	0.26114	0.19494	-0.0661993
ABCF1	0.594482	0.527926	-0.0665562
PGM2	0.48768	0.420828	-0.0668513
SMARCD2	-0.24602	-0.312896	-0.0668759
ELK1	-0.360362	-0.427261	-0.0668983
SH3GL1	-0.294995	-0.362158	-0.067163
AMMECR1L	0.354209	0.286765	-0.0674446
SRFBP1	0.352747	0.285237	-0.0675102
CXCL5	0.315766	0.248251	-0.0675153
SEC24B	0.365378	0.297775	-0.0676029
MYNN	0.266024	0.197962	-0.0680616
CUL4A	0.229308	0.161113	-0.0681945
SPOPL	0.461537	0.392791	-0.0687452
AUTS2	0.39656	0.327701	-0.0688593
TMEM158	0.413248	0.344359	-0.068889
SFPQ	0.3866	0.317076	-0.0695243
SMOX	0.52099	0.451225	-0.0697655
HIST3H2A	0.410402	0.340625	-0.0697778
CHORDC1	0.253869	0.183954	-0.0699144
LRIG1	1.21513	1.14503	-0.0701069
VCAM1	7.84158	7.77145	-0.0701274
CAMK1D	0.296933	0.226399	-0.0705334
TNFRSF10B	1.55585	1.48505	-0.0708019
FAM126B	0.394889	0.323772	-0.0711172
MAPRE1	0.39198	0.320791	-0.0711887
RPRD2	-0.479715	-0.550923	-0.0712085
UBQLN2	0.389499	0.318239	-0.07126
EHD4	0.499423	0.428014	-0.0714084
RFX5	0.368138	0.296655	-0.0714832
LRRC49	0.400266	0.328698	-0.0715676
MSN	0.353607	0.281844	-0.0717636
APH1B	-0.59336	-0.665207	-0.0718467
LSG1	0.272005	0.199779	-0.0722261
C11orf96	1.52505	1.4524	-0.072645
CCDC51	-0.395806	-0.468978	-0.0731717
AKIRIN1	0.475023	0.401746	-0.0732773
TOR1AIP2	0.46246	0.38881	-0.0736504
IREB2	0.312534	0.238815	-0.0737189
WDR33	0.413828	0.339642	-0.0741862
SLC2A12	-0.409562	-0.483936	-0.0743736
SVIL	0.342233	0.267827	-0.0744067
RAP1B	0.630248	0.55555	-0.0746983
RND1	3.60481	3.53003	-0.0747766
KCTD7	0.39408	0.318743	-0.0753366
HKR1	-0.345044	-0.420469	-0.0754256
TSKU	0.477639	0.402116	-0.0755232
FAM119B	-0.369782	-0.445324	-0.0755429
TMEM22	0.447446	0.371799	-0.0756474
RALGAPB	0.301213	0.225166	-0.0760471
SNX32	0.249831	0.173692	-0.0761388
MTMR9	0.451539	0.375377	-0.0761619
CYP26B1	-0.905125	-0.981511	-0.076386
YME1L1	0.398697	0.321801	-0.0768964
TCEAL8	-0.267198	-0.344153	-0.0769553
GEMIN7	0.415501	0.338354	-0.0771473
RDX	0.418378	0.3412	-0.0771786
GBP5	0.617247	0.539041	-0.0782059
TMED5	0.507111	0.428579	-0.078532
GART	0.328337	0.249668	-0.0786694
DYNLT3	0.375458	0.296164	-0.079294
CLDN8	0.549015	0.469641	-0.0793745
TOPORS	0.290037	0.210601	-0.0794358
JUB	-0.247734	-0.327451	-0.0797162
EPB41L3	0.488857	0.409	-0.0798571
SECISBP2	0.364512	0.284208	-0.0803035
CIAPIN1	0.324661	0.244134	-0.0805268
KLF8	-0.275801	-0.356442	-0.080641
ARNTL2	0.352582	0.27188	-0.0807021
ZFAND5	0.867853	0.786969	-0.0808843
WDR44	0.593033	0.51165	-0.0813829
PRG4	-0.475161	-0.556774	-0.0816136
YAF2	0.389313	0.30751	-0.0818033
SAR1A	0.303849	0.221966	-0.0818833
KIDINS220	0.26757	0.185494	-0.0820761
SERPIND1	0.406224	0.324009	-0.0822148
BLCAP	-0.40508	-0.487371	-0.0822917
RTN4	0.315021	0.232044	-0.0829772
ZCCHC10	0.376441	0.293087	-0.0833533
NR2F6	-0.388011	-0.471736	-0.0837249
RCC2	0.346087	0.261512	-0.084575
DR1	0.364017	0.279144	-0.0848729
RNMT	0.390166	0.304741	-0.0854249
DDX11	0.350372	0.264414	-0.0859576
NIF3L1	-0.319822	-0.406378	-0.0865561
ADO	-0.281166	-0.367871	-0.086705
SPAG9	0.53331	0.446496	-0.0868141
ABCC13	0.429044	0.341736	-0.087309
SYNGR3	0.401115	0.313653	-0.0874624
NRBF2	0.432187	0.344456	-0.0877307
PHAX	0.406516	0.318713	-0.0878035
40974	0.444797	0.356988	-0.0878092
ITPR2	0.352388	0.264435	-0.0879529
FASTKD5	0.261386	0.173286	-0.0880994
PLA2G4C	0.867293	0.778561	-0.0887315
TMEM182	-0.299514	-0.388277	-0.0887629
MASP2	0.507236	0.418404	-0.0888321
C3orf59	0.818001	0.728525	-0.0894759
ZRANB1	0.374623	0.284907	-0.0897163
COQ10B	0.422447	0.332704	-0.089743
MARK3	0.34595	0.256042	-0.0899081
BAG5	0.313933	0.223922	-0.0900113
ASAP1	0.31959	0.2291	-0.0904898
FAM89B	0.324467	0.233866	-0.0906009
NFKB1	2.70407	2.61343	-0.0906421
NSUN2	0.25956	0.168293	-0.091267
FUT1	-0.29415	-0.385431	-0.0912805
PJA2	0.420159	0.328328	-0.0918308
PHC2	0.407683	0.315047	-0.0926357
NMI	0.329153	0.23637	-0.0927838
CDKN1A	0.859503	0.765893	-0.0936092
WDR45L	0.299373	0.205736	-0.0936376
FBXL20	-0.273206	-0.366884	-0.0936786
ZKSCAN4	-0.335765	-0.429499	-0.0937342
SHOC2	0.305195	0.210473	-0.0947218
WSCD1	-0.240426	-0.335155	-0.0947288
NPTX2	0.477901	0.383145	-0.0947564
LOX	0.367525	0.272186	-0.0953382
IPPK	0.545788	0.450308	-0.0954797
USP12	0.781903	0.686299	-0.0956039
RBM39	0.426044	0.330276	-0.0957684
C7orf70	0.421525	0.325689	-0.0958359
MAP3K2	0.332943	0.236474	-0.0964695
TAF6L	-0.2266	-0.32321	-0.0966102
GABARAPL1	0.514389	0.417748	-0.0966414
LTBP1	0.287243	0.190499	-0.0967435
IFRD1	0.437284	0.340215	-0.0970688
C21orf91	0.588949	0.491866	-0.0970828
HCFC2	0.318106	0.220478	-0.0976276
NUAK2	0.420733	0.32302	-0.0977133
TBC1D1	0.388746	0.290745	-0.0980013
RNF11	0.655011	0.556818	-0.0981935
TM2D3	0.287572	0.189355	-0.0982168
SNORA32	0.427896	0.32959	-0.0983059
MAP4K4	0.306737	0.208334	-0.0984026
RAB32	0.284226	0.185787	-0.098439
CDR2	0.394458	0.295414	-0.0990441
IL1RL1	0.443428	0.343984	-0.0994439
FGF2	0.756406	0.656912	-0.0994943
VCP	0.326755	0.227229	-0.0995253
PDE3A	-0.414898	-0.514755	-0.0998575
TMEM39A	0.374992	0.274894	-0.100097
GPAM	-0.621168	-0.72144	-0.100273
WDR41	0.391359	0.290914	-0.100446
NUP50	0.421168	0.320696	-0.100472
RICTOR	0.343194	0.242051	-0.101142
CXCL6	3.53386	3.4321	-0.101768
LOC162632	-0.250728	-0.352584	-0.101857
ARL2BP	0.351351	0.249394	-0.101957
DMXL1	0.431556	0.32926	-0.102295
TBC1D12	0.393741	0.291406	-0.102334
HOXA11	-0.753081	-0.8555	-0.102418
RAB1A	0.615451	0.512863	-0.102588
ZNF800	0.442134	0.339523	-0.102611
CNDP2	0.476868	0.374192	-0.102676
DCUN1D4	0.596336	0.493396	-0.10294
NUP54	0.383164	0.280219	-0.102945
SLC6A6	-0.232856	-0.33596	-0.103104
AGAP3	-0.295765	-0.398925	-0.10316
FBXL3	0.328576	0.224843	-0.103733
DNAJA1	0.966255	0.862424	-0.103831
SGK269	0.670962	0.566461	-0.1045
SLC22A23	0.344367	0.23986	-0.104506
CPT2	-0.41088	-0.515421	-0.104542
GRHL2	0.563146	0.458433	-0.104713
DEK	0.378992	0.274208	-0.104784
ZSCAN12	-0.35221	-0.4571	-0.104889
LHFP	0.273278	0.167894	-0.105384
KLF6	0.517429	0.411948	-0.105481
RAB21	0.307873	0.202192	-0.105681
INO80D	0.533287	0.427221	-0.106065
STXBP3	0.37839	0.272202	-0.106188
KDM2A	0.766433	0.660033	-0.106401
CENPA	-0.247654	-0.35438	-0.106725
FKTN	0.433794	0.327065	-0.106729
DDX26B	0.44661	0.33956	-0.10705
HDGFRP3	0.306092	0.198881	-0.10721
YY1AP1	0.36966	0.261601	-0.108059
BAT2L2	0.403096	0.29477	-0.108326
MXI1	0.448487	0.33898	-0.109507
C2orf76	0.481866	0.371966	-0.109901
HNRNPA2B1	0.347315	0.236877	-0.110438
WBP11	0.385674	0.274977	-0.110697
GJC1	0.611717	0.50097	-0.110748
CASC4	0.313386	0.202593	-0.110793
PPP1R2	0.332857	0.221972	-0.110886
SRSF10	0.405935	0.294624	-0.11131
LRP3	0.418672	0.307295	-0.111377
POLK	0.344134	0.232693	-0.111441
SOD2	3.07259	2.96104	-0.111545
UBE2Q2	0.341519	0.229595	-0.111924
SRPK1	0.450881	0.338942	-0.111939
RHBDL2	0.40557	0.293475	-0.112095
ELMOD3	-0.305737	-0.417964	-0.112226
SPIRE1	0.395053	0.281588	-0.113465
ERF	-0.338806	-0.452475	-0.11367
HMGCL	-0.301923	-0.415639	-0.113716
AFTPH	0.323491	0.209522	-0.11397
SQRDL	0.548767	0.434602	-0.114166
NUP62	0.446202	0.331885	-0.114317
GRAMD1C	0.437587	0.323138	-0.114449
SEC31A	0.451569	0.336841	-0.114728
METT5D1	-0.234364	-0.349463	-0.115099
BRD4	0.330182	0.214326	-0.115857
ERBB2IP	0.893673	0.777735	-0.115938
PPP2CB	0.336213	0.220236	-0.115978
LY9	0.368848	0.252549	-0.116299
KIAA1033	0.3863	0.269859	-0.11644
G3BP2	0.374576	0.257975	-0.116601
ICAM1	6.47422	6.35724	-0.116983
TLE3	0.616542	0.49933	-0.117212
MMRN1	0.296768	0.179359	-0.117409
LEPR	0.318988	0.201491	-0.117497
TUBA1A	0.465202	0.347639	-0.117563
TMEM192	-0.242279	-0.359886	-0.117608
TROVE2	0.478795	0.360147	-0.118648
PDIA5	0.311618	0.192924	-0.118694
MOBKL1B	0.345911	0.227171	-0.11874
TCF7L1	0.468475	0.349264	-0.119211
VPS13C	0.477452	0.357889	-0.119563
SMAD6	-0.306969	-0.427095	-0.120126
FURIN	0.310588	0.190342	-0.120246
C6orf106	0.340839	0.220531	-0.120308
MED17	0.333409	0.212409	-0.121
ZCCHC18	0.394048	0.272826	-0.121222
SLC25A32	0.73635	0.614951	-0.121399
C2orf60	0.498509	0.376952	-0.121556
PLEKHG1	0.363868	0.24225	-0.121618
DDX3X	0.624102	0.502357	-0.121745
SHB	1.33831	1.21633	-0.121979
ASB3	-0.248857	-0.37159	-0.122733
UBE2A	0.356426	0.233329	-0.123096
AGFG1	0.335472	0.211325	-0.124147
STK32B	0.388839	0.264075	-0.124764
NTM	-0.289064	-0.413896	-0.124832
CCDC15	-0.300475	-0.425753	-0.125279
RRBP1	0.386786	0.261243	-0.125543
PDS5A	0.393838	0.268105	-0.125733
TMED4	0.286033	0.160287	-0.125746
C1orf55	0.538937	0.41254	-0.126397
MESDC1	0.83441	0.707876	-0.126534
QKI	0.489846	0.363104	-0.126742
FAM46A	0.453064	0.326231	-0.126833
NALCN	0.438884	0.311947	-0.126937
VAPA	0.580459	0.453425	-0.127034
PEX13	0.394964	0.267736	-0.127228
NLRC4	-0.446843	-0.574766	-0.127922
CXorf57	-0.416935	-0.545171	-0.128236
RIN2	1.51565	1.38668	-0.128969
ERCC5	-0.313059	-0.442257	-0.129198
TFG	0.329109	0.199839	-0.12927
JUNB	0.644629	0.515282	-0.129347
ABCA1	0.625786	0.496298	-0.129488
ABCA5	0.371351	0.241446	-0.129906
FXYD3	0.369407	0.23931	-0.130097
SPRY4	0.453889	0.323702	-0.130187
MAPKBP1	0.358688	0.228123	-0.130565
CYP20A1	0.330596	0.199346	-0.13125
ATP1B1	0.495449	0.364	-0.131449
CCNG2	0.635996	0.504117	-0.131879
PSMB9	0.522992	0.390931	-0.13206
LRRC40	0.607688	0.475567	-0.132121
C1orf131	-0.22568	-0.357978	-0.132298
SYNPO	0.382955	0.250643	-0.132312
CLK3	0.307773	0.175047	-0.132726
FAM124A	0.565884	0.432826	-0.133057
KCNMB4	-0.231095	-0.364165	-0.13307
FBXO28	0.348045	0.214857	-0.133188
CD58	0.598484	0.465016	-0.133468
FPR1	0.450757	0.317195	-0.133563
KCTD10	0.381494	0.247928	-0.133565
JAM2	0.7312	0.597616	-0.133584
CEP68	0.407246	0.273155	-0.134091
ALS2CR8	-0.362627	-0.497093	-0.134467
WDR11	0.437034	0.302543	-0.134491
WARS	0.835203	0.700369	-0.134835
MIOS	0.472899	0.338015	-0.134884
KIAA0415	0.590715	0.455732	-0.134982
DEFB113	0.405784	0.270379	-0.135406
JAK1	0.324566	0.189021	-0.135546
NBN	0.460168	0.324584	-0.135584
ITSN1	0.445645	0.309234	-0.136411
PGM2L1	0.574634	0.438205	-0.136429
PPAPDC2	-0.272362	-0.408797	-0.136435
TFEC	0.527513	0.390979	-0.136533
DENND5A	0.309665	0.173091	-0.136575
PNPLA8	0.545568	0.408327	-0.137241
LHX1	0.570895	0.433319	-0.137576
SIGLEC8	0.652568	0.514887	-0.137682
DSTYK	0.3729	0.234586	-0.138314
SMNDC1	0.425669	0.287122	-0.138547
MOAP1	-0.257525	-0.396581	-0.139056
NFKBIB	1.1762	1.03694	-0.13926
RAPH1	0.862997	0.723317	-0.13968
ZMYM5	0.372267	0.231894	-0.140373
MEPCE	-0.233808	-0.374197	-0.140389
STX6	0.701927	0.560874	-0.141054
C14orf177	-0.359978	-0.501496	-0.141518
POU2F2	0.493308	0.351752	-0.141556
SPHK1	0.481052	0.339327	-0.141725
C4orf21	-0.417498	-0.559672	-0.142174
ARHGEF7	0.37288	0.230458	-0.142422
MBP	0.382176	0.23972	-0.142456
ENGASE	-0.343231	-0.485956	-0.142725
ACTR3	0.326259	0.183484	-0.142774
FAM126A	0.425421	0.282535	-0.142886
SH3BP5	0.449736	0.306482	-0.143254
WAC	0.332135	0.188681	-0.143454
HEG1	0.341886	0.197828	-0.144058
EGR4	0.745929	0.601679	-0.144251
NUP98	0.465739	0.321209	-0.14453
MAPK1	0.434217	0.288849	-0.145367
C14orf149	-0.341184	-0.486937	-0.145753
MTAP	0.409003	0.263211	-0.145792
GFPT2	0.72392	0.577791	-0.14613
KLF15	-0.690042	-0.836749	-0.146707
ODF2L	0.467496	0.320323	-0.147173
SLC6A4	0.511295	0.364038	-0.147256
ZNF84	0.391426	0.243869	-0.147557
KCTD9	0.679287	0.531379	-0.147908
UBASH3B	0.49246	0.344368	-0.148092
ADNP2	0.340042	0.191729	-0.148313
LAP3	0.31594	0.167186	-0.148754
INF2	0.539743	0.390428	-0.149315
SCLT1	0.464567	0.314844	-0.149723
NR3C1	0.374712	0.224848	-0.149864
MTM1	-0.309784	-0.459719	-0.149935
HLA-A	0.541481	0.391497	-0.149985
RLIM	0.478247	0.327619	-0.150628
ZCCHC7	-0.307326	-0.458449	-0.151123
NUP153	0.428661	0.277205	-0.151456
SHFM1	0.458631	0.307088	-0.151543
HSP90B1	0.510846	0.359103	-0.151743
TSEN54	-0.356982	-0.50879	-0.151808
TCF4	0.477403	0.325276	-0.152127
C14orf138	0.446673	0.293662	-0.153011
GIMAP1	-0.38494	-0.538196	-0.153255
POLR3K	-0.259856	-0.413318	-0.153462
NUDT4	0.774348	0.620843	-0.153506
UHRF1BP1L	0.450681	0.297132	-0.153549
NUFIP2	0.420405	0.266824	-0.153581
GTF3C3	0.379108	0.224913	-0.154194
ERCC4	-0.461277	-0.616023	-0.154747
TJP2	0.42546	0.270574	-0.154886
HOXA5	-0.486911	-0.642029	-0.155118
ABCC1	0.439955	0.283774	-0.15618
LIG4	0.390106	0.233151	-0.156955
BPGM	0.708857	0.551847	-0.15701
RCOR1	0.433301	0.275827	-0.157474
PTPN2	0.503208	0.34569	-0.157518
CEBPD	3.5466	3.38853	-0.15807
SGPL1	0.657806	0.499432	-0.158373
SEMA3C	0.558935	0.400304	-0.158631
GLIPR1	0.383908	0.224773	-0.159135
RPS6KA2	0.363853	0.204663	-0.15919
PSME2	0.358186	0.19894	-0.159246
BAT5	0.348282	0.188967	-0.159315
CYFIP1	0.614973	0.45541	-0.159563
DDAH1	0.42514	0.265365	-0.159776
DUSP16	0.48825	0.327557	-0.160693
MAST3	-0.544187	-0.70491	-0.160723
TACC1	0.446159	0.285427	-0.160732
ITCH	0.615453	0.454453	-0.161
ROCK2	0.333512	0.171919	-0.161592
CBLB	0.506996	0.345064	-0.161932
ZNF670	0.54255	0.380617	-0.161933
ECE1	0.436526	0.274488	-0.162039
ESM1	1.75175	1.58964	-0.162108
RNF19A	0.593758	0.431627	-0.162131
FOXO1	0.539662	0.377526	-0.162135
CREB1	0.848961	0.686815	-0.162146
DNAJC12	0.437293	0.275141	-0.162152
CCDC50	0.359194	0.196943	-0.162251
ANGPTL3	-0.37631	-0.538589	-0.162279
GPC5	0.354055	0.191758	-0.162297
C5orf24	0.828222	0.665777	-0.162445
FAM65A	0.781372	0.618852	-0.16252
CARS	0.426776	0.264063	-0.162713
ZNRF1	0.375185	0.211968	-0.163217
CDK13	0.422019	0.258755	-0.163264
CRISPLD1	0.823504	0.659688	-0.163816
CDC42SE1	0.47478	0.310743	-0.164038
TTC27	0.365729	0.201423	-0.164306
KITLG	0.625025	0.460315	-0.16471
ZBTB34	0.440625	0.275328	-0.165296
PIGF	0.387099	0.221475	-0.165624
HNRNPC	0.347993	0.181966	-0.166027
AARSD1	0.531446	0.365366	-0.166081
ZCCHC14	0.556645	0.390332	-0.166314
ZBTB4	-0.248218	-0.414569	-0.166351
B4GALT3	-0.246711	-0.413068	-0.166357
C13orf34	-0.344951	-0.511666	-0.166714
EIF2AK3	0.400463	0.232477	-0.167986
ZNF24	0.389078	0.221033	-0.168046
ROBO1	0.914333	0.745525	-0.168808
GTF3C4	0.578765	0.409921	-0.168843
MTFP1	0.409172	0.240298	-0.168873
ZBTB43	0.466699	0.297672	-0.169027
EXT1	0.858675	0.689531	-0.169145
RHOU	0.673649	0.504287	-0.169362
RAB9A	0.564887	0.394941	-0.169946
PGBD1	0.478978	0.309016	-0.169962
LRRC1	0.383106	0.213142	-0.169964
DAPK3	0.518752	0.34876	-0.169992
ACVR2A	-0.380517	-0.550556	-0.170039
FAM38A	0.440984	0.27082	-0.170164
KIF1B	0.806352	0.63614	-0.170211
SEL1L	0.37036	0.199753	-0.170608
USP46	0.526812	0.355217	-0.171595
CXCL10	4.54459	4.37237	-0.172218
WDR47	0.482917	0.310551	-0.172366
NLK	0.533361	0.360786	-0.172574
UBXN4	0.495854	0.323147	-0.172706
PISD	0.378464	0.204949	-0.173515
HIST1H4A	0.399269	0.225578	-0.173691
PKIG	0.446462	0.272622	-0.17384
SIRT1	0.54294	0.368941	-0.173999
ALS2CR4	0.458427	0.284351	-0.174076
CTTNBP2NL	0.448091	0.27398	-0.174112
ZNF425	-0.280355	-0.455187	-0.174833
ATXN1L	0.432093	0.256593	-0.1755
CRIM1	0.585794	0.409964	-0.17583
NECAP2	0.544958	0.368969	-0.175989
DCUN1D1	0.464963	0.288885	-0.176079
ROCK1	0.427586	0.251015	-0.176571
UBE2K	0.620656	0.444068	-0.176588
IMP3	-0.396169	-0.57285	-0.176681
ISCA2	-0.252892	-0.429625	-0.176733
INSIG1	0.955359	0.776756	-0.178602
RHOF	0.39592	0.217202	-0.178718
REL	1.23385	1.0547	-0.179149
PDE9A	0.522255	0.343049	-0.179206
WASL	0.365554	0.186224	-0.17933
FNBP1L	0.355829	0.176266	-0.179562
POR	0.469594	0.289682	-0.179912
KRT222	0.508413	0.328059	-0.180353
NUDT4	0.861243	0.68075	-0.180493
RCSD1	0.518979	0.338454	-0.180525
NIN	0.531284	0.350075	-0.181209
HSPA1A	0.495991	0.314589	-0.181401
ZFAND2A	0.429451	0.247846	-0.181606
GRB10	0.402558	0.220899	-0.181659
AKAP13	0.424471	0.242606	-0.181865
VPS37A	0.628412	0.445755	-0.182657
GTF2B	0.365542	0.182804	-0.182738
INHBA	0.939568	0.756797	-0.182771
PTP4A1	0.444493	0.261683	-0.18281
EPS8L1	0.895663	0.712539	-0.183124
BTN2A1	0.532764	0.34934	-0.183423
FOXC2	0.687174	0.50339	-0.183783
SNORA25	0.465333	0.281513	-0.183821
LMBR1L	0.459915	0.276029	-0.183886
HELLS	0.725673	0.541435	-0.184238
YTHDF3	0.40515	0.220329	-0.184821
NLRP3	0.629471	0.444351	-0.185121
CEBPG	0.487923	0.302752	-0.185171
DTX3L	0.907189	0.721783	-0.185406
TIPRL	0.413915	0.228034	-0.185881
C1orf25	-0.477504	-0.663588	-0.186084
ESCO2	0.700225	0.513901	-0.186324
FJX1	0.570978	0.384604	-0.186374
RAF1	0.403981	0.21699	-0.186991
PTPN12	0.649168	0.461714	-0.187455
FOXO3	0.749451	0.561388	-0.188064
GOLGA6L4	0.445788	0.257529	-0.188259
TRAFD1	0.358103	0.169351	-0.188752
SIX5	0.458185	0.269395	-0.18879
TNFRSF1A	0.429899	0.241108	-0.188792
GATA6	0.628232	0.439245	-0.188987
KDSR	0.386018	0.196806	-0.189211
CD8B	0.474499	0.285152	-0.189346
GPBP1L1	0.44034	0.250366	-0.189974
NOTCH1	-0.295708	-0.485857	-0.190149
CHST2	0.42434	0.23255	-0.19179
CYCS	0.404574	0.212347	-0.192227
C3orf70	-0.371791	-0.565013	-0.193223
PAFAH1B1	0.452042	0.258773	-0.193269
TMEM188	0.385498	0.191611	-0.193886
SAV1	1.8706	1.67667	-0.19393
SQLE	0.495951	0.301538	-0.194413
MYO10	0.495935	0.300574	-0.195361
KHDRBS1	0.415126	0.219337	-0.195789
HIVEP1	1.17537	0.979261	-0.196108
DUSP11	0.405838	0.209295	-0.196543
UBXN7	0.458619	0.261528	-0.197091
TP53RK	0.686751	0.489483	-0.197268
ARNT2	0.461263	0.263716	-0.197547
SNTB2	0.375166	0.177524	-0.197642
LRRTM2	0.597952	0.400045	-0.197907
BCL6B	1.30124	1.10332	-0.197922
RHOJ	0.410298	0.212121	-0.198176
THUMPD3	-0.3505	-0.549039	-0.198539
SUZ12	0.474055	0.274798	-0.199257
VCAN	0.51622	0.316736	-0.199484
CTNNA1	0.45721	0.257519	-0.199691
CCNJL	0.52729	0.327319	-0.199971
HOOK3	0.495541	0.294939	-0.200602
TP53INP2	0.539332	0.338212	-0.201119
POLG	0.439455	0.23821	-0.201246
C11orf82	0.441224	0.23989	-0.201334
BIRC2	1.40385	1.20251	-0.201337
ATF2	0.453576	0.251375	-0.202201
SFT2D2	0.377371	0.17492	-0.20245
ZNF48	0.616148	0.413582	-0.202566
LRRC32	0.629991	0.426853	-0.203138
NAMPT	0.945906	0.742739	-0.203168
LRP12	0.828783	0.625413	-0.20337
CALD1	0.720304	0.516868	-0.203436
APOL2	0.876186	0.672652	-0.203534
PRKD3	0.461569	0.257958	-0.203611
TUBB2B	0.96992	0.765612	-0.204308
TRAK1	0.511723	0.307313	-0.20441
PLSCR4	0.485496	0.280484	-0.205012
SIN3A	0.495551	0.289955	-0.205596
PERP	0.383381	0.177122	-0.206259
FRS2	0.648572	0.442235	-0.206337
CCNG1	0.590967	0.38446	-0.206507
CGGBP1	0.467625	0.260717	-0.206908
ZNF326	0.438297	0.230928	-0.207369
VEZF1	0.580544	0.373102	-0.207442
PSEN2	0.476081	0.268638	-0.207444
ZNF140	1.24418	1.03574	-0.208437
ITGAV	1.39319	1.18468	-0.20851
STARD3NL	0.495255	0.286651	-0.208605
RAB27A	0.554866	0.346106	-0.20876
PLK3	0.687832	0.479053	-0.208779
NUDT12	-0.406739	-0.615571	-0.208831
FN1	0.437927	0.228955	-0.208972
CREM	0.577301	0.367736	-0.209566
GORAB	1.08475	0.875181	-0.209573
MED13	0.572793	0.362761	-0.210033
ROD1	0.698708	0.488564	-0.210144
GNA13	0.454021	0.243634	-0.210386
ZNF189	0.713581	0.502952	-0.210628
RBM7	0.558571	0.347591	-0.210979
CKAP2L	0.435549	0.224241	-0.211308
ATP8B1	-0.274463	-0.485907	-0.211443
SERPINB2	1.52537	1.31358	-0.211788
TMEM30A	0.569909	0.3578	-0.212109
ERICH1	0.49801	0.285886	-0.212124
UBE2Q1	-0.257815	-0.470602	-0.212787
MAP7D1	0.423235	0.209888	-0.213347
SCYL2	0.633974	0.4203	-0.213674
GNB1	0.378996	0.165312	-0.213684
ITSN2	0.543827	0.32919	-0.214637
AZIN1	0.498717	0.284008	-0.214709
AKAP2	0.654571	0.439091	-0.21548
KIAA1147	0.49127	0.275533	-0.215737
FAM171B	0.480269	0.263896	-0.216373
SLC46A1	-0.446894	-0.663878	-0.216984
C14orf118	0.676171	0.458791	-0.21738
ALG2	0.416198	0.197435	-0.218763
ZBED4	0.510671	0.291019	-0.219652
RAB10	0.405269	0.184944	-0.220325
HIPK3	0.51905	0.297602	-0.221448
SERPINB5	0.515761	0.293831	-0.22193
TICAM1	0.848242	0.624709	-0.223533
FAM164A	0.582799	0.359234	-0.223565
C10orf119	0.563106	0.339456	-0.22365
SDCCAG1	0.414368	0.189918	-0.224449
RSRC2	0.426472	0.201759	-0.224713
TGFBR2	0.839875	0.614478	-0.225397
FAM129A	0.705452	0.479682	-0.22577
DOCK10	0.595554	0.369526	-0.226027
DPP10	-0.365328	-0.593095	-0.227767
RAB23	0.477812	0.249834	-0.227979
OSBP	0.492816	0.263889	-0.228926
BAZ1A	0.854004	0.624852	-0.229152
ELOVL7	0.56058	0.330911	-0.22967
USP42	0.701167	0.471274	-0.229894
NFE2L1	0.450855	0.220767	-0.230088
ZNF12	0.411252	0.181131	-0.230121
DGKH	0.620491	0.389716	-0.230775
ACER3	0.592844	0.362067	-0.230777
IPMK	0.582206	0.35093	-0.231276
PIM3	0.611232	0.379389	-0.231842
NUPL1	0.430427	0.197731	-0.232696
WSB2	0.460779	0.22803	-0.232749
GBP3	1.03297	0.800067	-0.232906
IFNAR1	0.766565	0.53338	-0.233185
TUBB4	0.53584	0.301739	-0.234101
MCL1	1.0212	0.786739	-0.234466
CLDND1	0.452099	0.21711	-0.234989
ZNF518B	0.435836	0.20044	-0.235396
B3GNT5	1.14752	0.91173	-0.235791
NUMB	0.421005	0.184422	-0.236584
RREB1	-0.364585	-0.601263	-0.236678
DDX3Y	0.715268	0.478543	-0.236725
TTC9	0.591642	0.353571	-0.238072
EHD1	1.18226	0.944074	-0.238181
RBM14	0.453315	0.214155	-0.23916
PPAP2B	0.71495	0.475016	-0.239934
PRIC285	0.487098	0.246756	-0.240342
NFATC2IP	0.536018	0.295534	-0.240484
LOC100505603	0.728317	0.487057	-0.241259
TP53BP2	0.909776	0.666988	-0.242788
PBRM1	0.449344	0.206523	-0.242822
ARID5A	0.532056	0.28921	-0.242846
IRF2	0.915135	0.671586	-0.243549
GBP7	1.01209	0.768432	-0.243658
PAWR	0.511523	0.267525	-0.243998
IFIT3	0.590284	0.345935	-0.244349
CNN3	0.454292	0.209858	-0.244434
ARMC8	0.572385	0.327436	-0.244949
ITGB8	0.964686	0.719671	-0.245015
WDR48	0.768867	0.523735	-0.245132
STAT6	0.462089	0.216853	-0.245236
ASXL1	0.478653	0.23112	-0.247533
NEDD9	1.17592	0.928159	-0.247756
MEX3C	0.605093	0.356707	-0.248386
MST4	0.595778	0.346776	-0.249002
CEP135	0.464976	0.215309	-0.249667
HERC2P4	0.427592	0.177899	-0.249693
ATP10B	0.64728	0.397122	-0.250158
SNRPA1	0.598268	0.347735	-0.250533
RNF38	0.476564	0.226	-0.250564
LRRFIP2	0.479947	0.229116	-0.250831
SYAP1	0.525659	0.273657	-0.252001
EGR2	-0.321156	-0.573226	-0.25207
ZFX	0.49465	0.242487	-0.252163
[truncated: 559 more rows]
