# Supplementary material for: Endothelial Immunity Trained by Coronavirus Infections, DAMP Stimulations and Regulated by Anti-Oxidant NRF2 May Contribute to Inflammations, Myelopoiesis, COVID-19 Cytokine Storms and Thromboembolism
Source: Front Immunol. 2021 Jun 25;12:653110. doi: 10.3389/fimmu.2021.653110 (PMC8269631; doi:10.3389/fimmu.2021.653110)
Supplement: Supplementary file 8 [file Table_7.xlsx]

## Sheet: Cell death related gene (305)
Supplementary Table.8
Gene symbol	category		GENE_SYMBOL (12 hr PI)	logFC (||>1)	P.Value	Category
FASLG	Apoptosis		GABARAPL1	-1.6145	6.46e-11	ADCD Regulated
FAS	Apoptosis		GABARAPL2	-1.07335	3.07e-08	ADCD Regulated
TNF	Apoptosis		ATG4B	1.07567	1.1e-08	ADCD Regulated
TNFRSF1A	Apoptosis		CAV1	-1.18969	2.25e-10	Anoikis Related
TNFSF12	Apoptosis		PARP1	-1.58311	1.38e-07	Apoptosis
TNFRSF25	Apoptosis		TNFSF10	-1.50791	2.51e-10	Apoptosis
TNFSF10	Apoptosis		CDK1	-1.19893	9.1e-08	Apoptosis
TNFRSF10A	Apoptosis		CASP6	-1.19043	6.15e-06	Apoptosis
TNFRSF10B	Apoptosis		BIRC5	-1.07029	8.8e-06	Apoptosis
FADD	Apoptosis		RELB	1.00703	7.81e-07	Apoptosis
TRADD	Apoptosis		E2F5	1.13132	3.11e-07	Apoptosis
RIPK1	Apoptosis		CDKN1A	1.24974	3.76e-08	Apoptosis
AATF	Apoptosis		BCL2L11	1.25736	3.2e-09	Apoptosis
CASP8	Apoptosis		MYC	1.28917	9.8e-09	Apoptosis
CFLAR	Apoptosis		BBC3	1.3266	1.72e-07	Apoptosis
DIABLO	Apoptosis		TNFRSF10B	1.51802	6.82e-09	Apoptosis
HTRA2	Apoptosis		E2F6	1.55517	4.34e-11	Apoptosis
XIAP	Apoptosis		BAG3	1.87657	1.76e-07	Apoptosis
BIRC2	Apoptosis		BIRC3	2.5581	2.66e-12	Apoptosis
BIRC3	Apoptosis		ITGA6	-1.26917	3.79e-07	Entotic cell death
BIRC5	Apoptosis		HSPA5	-1.6598	5.16e-07	Ferroptosis
BIRC7	Apoptosis		GCLC	-1.0462	1.96e-06	Ferroptosis
BIRC6	Apoptosis		NT5E	-1.0669	3.65e-08	ICD Regulated
APAF1	Apoptosis		HSPA1A	3.19742	3.18e-11	Lysosome dependent cell death
CASP9	Apoptosis		MAD2L1	-1.24109	2.16e-06	Mitotic Catastrophe Regulated
AIFM1	Apoptosis		CCNB1	-1.09369	1.04e-05	Mitotic Catastrophe Regulated
CAD	Apoptosis		AURKB	2.56079	7.09e-10	Mitotic Catastrophe Regulated
BCL2	Apoptosis		PRKCE	1.32243	2.44e-09	MPT-driven necrosis
BCL2L1	Apoptosis		MLKL	1.00512	4.63e-09	Necroptosis
MCL1	Apoptosis		DECR1	-1.31799	4.29e-07	NETotic
BCL2L2	Apoptosis		CASP1	-1.23393	5.84e-08	Pyroptosis
BAG1	Apoptosis		PANX1	-1.15585	4.57e-06	Pyroptosis
BAG2	Apoptosis		NLRP1	4.27894	4.17e-11	Pyroptosis
BAG3	Apoptosis
BAG4	Apoptosis		GENE_SYMBOL (24 hr PI)	logFC (||>1)	P.Value	Category
BAG5	Apoptosis		GABARAPL1	-2.77358	1.98e-12	ADCD Regulated
BAG6	Apoptosis		ULK1	-2.51579	4.17e-11	ADCD Regulated
BAK1	Apoptosis		GABARAPL2	-1.53596	5.78e-10	ADCD Regulated
BAX	Apoptosis		ATG16L2	-1.38204	1.47e-08	ADCD Regulated
BLK	Apoptosis		GABARAP	-1.30102	2.4e-05	ADCD Regulated
BCL2L11	Apoptosis		ULK2	-1.06407	1.72e-06	ADCD Regulated
BID	Apoptosis		ATG4B	1.07572	0.000128	ADCD Regulated
BIK	Apoptosis		INSR	-1.99784	2.86e-08	Anoikis Related
BBC3	Apoptosis		PDGFRB	-1.48775	2.52e-08	Anoikis Related
PMAIP1	Apoptosis		CAV1	-1.08981	1.85e-07	Anoikis Related
BCL10	Apoptosis		TNFSF10	-4.22693	1.91e-12	Apoptosis
BAD	Apoptosis		CASP6	-2.11514	1.91e-07	Apoptosis
BOK	Apoptosis		CDK1	-1.84208	1.52e-06	Apoptosis
YWHAZ	Apoptosis		BIRC5	-1.81901	5.89e-06	Apoptosis
YWHAE	Apoptosis		YWHAQ	-1.43801	1.18e-08	Apoptosis
YWHAB	Apoptosis		PIK3CA	-1.39733	2.14e-08	Apoptosis
YWHAQ	Apoptosis		TNFRSF25	-1.23501	1.61e-09	Apoptosis
YWHAG	Apoptosis		YWHAB	-1.18861	1.78e-10	Apoptosis
YWHAH	Apoptosis		TRADD	-1.15705	5.35e-09	Apoptosis
AVEN	Apoptosis		AKT2	-1.09552	2.68e-08	Apoptosis
MYC	Apoptosis		AKT3	-1.06395	3.14e-07	Apoptosis
CASP3	Apoptosis		BAX	-1.0584	0.00213	Apoptosis
CASP6	Apoptosis		TNFSF12	-1.04967	1.36e-05	Apoptosis
CASP7	Apoptosis		BAD	-1.0404	0.00102	Apoptosis
CASP10	Apoptosis		APAF1	-1.0291	0.000113	Apoptosis
PARP1	Apoptosis		BAK1	1.0128	0.00238	Apoptosis
NUMA1	Apoptosis		BIRC6	1.03624	2.91e-06	Apoptosis
DFFA	Apoptosis		TNFRSF10A	1.05265	5.98e-07	Apoptosis
TP53	Apoptosis		BBC3	1.10699	0.000523	Apoptosis
CDKN1A	Apoptosis		BID	1.11333	1.58e-08	Apoptosis
CDKN1B	Apoptosis		YWHAE	1.11551	8.37e-09	Apoptosis
CDK1	Apoptosis		E2F4	1.13161	0.000477	Apoptosis
E2F1	Apoptosis		YWHAG	1.18542	1.46e-08	Apoptosis
E2F2	Apoptosis		BCL2L1	1.22668	2.84e-06	Apoptosis
E2F3	Apoptosis		CCND1	1.27786	0.00019	Apoptosis
E2F4	Apoptosis		E2F3	1.37948	6.3e-07	Apoptosis
E2F5	Apoptosis		RELB	1.43101	4.45e-07	Apoptosis
E2F6	Apoptosis		PIK3R1	1.47678	3.61e-06	Apoptosis
E2F7	Apoptosis		E2F5	1.5312	3.96e-08	Apoptosis
E2F8	Apoptosis		XIAP	1.5822	1.74e-08	Apoptosis
RB1	Apoptosis		CDKN1A	1.77956	8.93e-08	Apoptosis
CCND1	Apoptosis		TNFRSF10B	1.78735	7.37e-08	Apoptosis
MAPK8	Apoptosis		BAG2	2.2403	2.45e-09	Apoptosis
MAPK14	Apoptosis		PMAIP1	2.30654	5.59e-08	Apoptosis
MAPK1	Apoptosis		E2F6	2.61393	2.07e-11	Apoptosis
PIK3CA	Apoptosis		BIRC3	3.1488	5.52e-11	Apoptosis
PIK3CB	Apoptosis		MYC	4.02067	1.08e-09	Apoptosis
PIK3CG	Apoptosis		E2F7	4.59414	6.92e-11	Apoptosis
PIK3CD	Apoptosis		BAG3	5.25195	5.4e-13	Apoptosis
PIK3R1	Apoptosis		ITGB3	-2.45006	7.16e-08	Entotic cell death
PIK3R2	Apoptosis		RHOA	-1.35035	1.1e-07	Entotic cell death
PIK3R3	Apoptosis		ITGA1	-1.07085	3.95e-06	Entotic cell death
PIK3R4	Apoptosis		ITGB1	-1.02011	4.28e-06	Entotic cell death
PIK3R5	Apoptosis		ATG5	1.03398	2.75e-07	Entotic cell death
PIK3R6	Apoptosis		MAP1LC3B	1.04169	2.34e-08	Entotic cell death
PIK3C2A	Apoptosis		DPP4	-1.87697	3.73e-09	Ferroptosis
PIK3C2B	Apoptosis		GPX4	-1.5911	1.28e-07	Ferroptosis
PIK3C2G	Apoptosis		ACSF2	-1.54295	5.53e-06	Ferroptosis
PIK3C3	Apoptosis		LPCAT3	-1.19135	7.83e-07	Ferroptosis
AKT1	Apoptosis		FANCD2	-1.02948	4.47e-05	Ferroptosis
AKT2	Apoptosis		HSPA5	1.09739	2.85e-06	Ferroptosis
AKT3	Apoptosis		IREB2	1.09833	4.06e-07	Ferroptosis
NFKB1	Apoptosis		SLC1A5	1.27751	1.41e-05	Ferroptosis
NFKB2	Apoptosis		GOT1	1.32482	1.69e-08	Ferroptosis
RELA	Apoptosis		NFE2L2	1.40654	6.75e-08	Ferroptosis
RELB	Apoptosis		CTSB	-2.60887	1.21e-09	Lysosome dependent cell death
REL	Apoptosis		STAT3	-1.02643	4.64e-05	Lysosome dependent cell death
SLC25A4	MPT-driven necrosis		HSPA1A	3.96286	6.89e-13	Lysosome dependent cell death
PPID	MPT-driven necrosis		CCNB1	-2.18305	1.17e-06	Mitotic Catastrophe Regulated
ATP5G1	MPT-driven necrosis		TTK	-1.84029	4.99e-06	Mitotic Catastrophe Regulated
ATP5G2	MPT-driven necrosis		AURKA	-1.6933	1.68e-06	Mitotic Catastrophe Regulated
ATP5G3	MPT-driven necrosis		BUB1	-1.69257	1.85e-05	Mitotic Catastrophe Regulated
SLC25A3	MPT-driven necrosis		CDC25C	-1.66514	1.1e-06	Mitotic Catastrophe Regulated
SPG7	MPT-driven necrosis		BUB1B	-1.1157	2.19e-05	Mitotic Catastrophe Regulated
VDAC1	MPT-driven necrosis		AURKB	1.19553	0.00137	Mitotic Catastrophe Regulated
VDAC2	MPT-driven necrosis		TSPO	-1.48256	6.93e-07	MPT-driven necrosis
VDAC3	MPT-driven necrosis		HMGB1	-1.33847	1.29e-06	MPT-driven necrosis
CKMT1A	MPT-driven necrosis		ATP5G2	-1.16046	7.55e-06	MPT-driven necrosis
CKMT1B	MPT-driven necrosis		PPID	2.005	2.07e-09	MPT-driven necrosis
GSK3B	MPT-driven necrosis		HK2	2.34838	2.91e-07	MPT-driven necrosis
HK1	MPT-driven necrosis		PRKCE	2.77032	3.43e-11	MPT-driven necrosis
HK2	MPT-driven necrosis		IFNAR1	-1.1226	4.2e-07	Necroptosis
TSPO	MPT-driven necrosis		TLR4	1.1032	3.33e-07	Necroptosis
PRKCE	MPT-driven necrosis		CYLD	1.94374	5.13e-08	Necroptosis
HMGB1	MPT-driven necrosis		DECR1	-1.75265	1.24e-07	NETotic
TLR3	Necroptosis		MAP2K4	1.23479	9.43e-09	NETotic
TLR4	Necroptosis		MPO	1.40937	1.08e-07	NETotic
IFNAR1	Necroptosis		MIF	-1.11046	3.86e-09	Parthanatos
IFNAR2	Necroptosis		IL18	-1.7454	0.00293	Pyroptosis
RIPK1	Necroptosis		IFNGR1	-1.07137	0.000382	Pyroptosis
RIPK3	Necroptosis		NLRP1	4.27382	1.07e-09	Pyroptosis
MLKL	Necroptosis
PGAM5	Necroptosis		GENE_SYMBOL (36 hr PI)	logFC (||>1)	P.Value	Category
CYLD	Necroptosis		GABARAPL1	-2.89323	3.06e-13	ADCD Regulated
DNM1L	Necroptosis		ULK1	-2.13206	3.92e-09	ADCD Regulated
TFRC	Ferroptosis		GABARAPL2	-1.74213	5.53e-10	ADCD Regulated
ACSF2	Ferroptosis		ATG16L2	-1.459	7.32e-11	ADCD Regulated
EMC2	Ferroptosis		ULK2	-1.24427	3.19e-08	ADCD Regulated
RPL8	Ferroptosis		GABARAP	-1.23341	1.24e-06	ADCD Regulated
IREB2	Ferroptosis		ATG4B	1.12761	9.28e-08	ADCD Regulated
SLC7A11	Ferroptosis		INSR	-2.1207	6.54e-10	Anoikis Related
CS	Ferroptosis		PDGFRB	-1.70337	2.06e-09	Anoikis Related
GPX4	Ferroptosis		PTK2	1.17875	0.000236	Anoikis Related
GCLC	Ferroptosis		TNFSF10	-3.06942	2.23e-12	Apoptosis
ACSL4	Ferroptosis		BCL2L11	-2.23034	3.67e-11	Apoptosis
LPCAT3	Ferroptosis		AKT2	-1.58127	1.71e-11	Apoptosis
CARS	Ferroptosis		CDKN1B	-1.50337	6.22e-09	Apoptosis
SLC1A5	Ferroptosis		XIAP	-1.48351	8.81e-11	Apoptosis
GLS2	Ferroptosis		CASP6	-1.39876	7.45e-10	Apoptosis
GOT1	Ferroptosis		TNFSF12	-1.20954	3.48e-06	Apoptosis
HSPB1	Ferroptosis		TRADD	-1.11806	2.11e-08	Apoptosis
FDFT1	Ferroptosis		E2F8	1.04266	1.15e-07	Apoptosis
HSPA5	Ferroptosis		CASP9	1.11223	2.78e-05	Apoptosis
NFE2L2	Ferroptosis		YWHAE	1.1172	5.04e-08	Apoptosis
MT1G	Ferroptosis		PIK3R1	1.14783	1.54e-09	Apoptosis
DPP4	Ferroptosis		E2F1	1.15036	1.65e-07	Apoptosis
FANCD2	Ferroptosis		BAG2	1.23527	1.32e-07	Apoptosis
CISD1	Ferroptosis		TNFRSF10A	1.29242	4.22e-09	Apoptosis
ROS1	Ferroptosis		TNFRSF10B	1.52133	2.42e-09	Apoptosis
AIM2	Pyroptosis		CCND1	1.54902	5.56e-07	Apoptosis
MEFV	Pyroptosis		E2F2	1.89519	3.02e-09	Apoptosis
CASP1	Pyroptosis		BIRC3	2.00966	1.6e-09	Apoptosis
CASP4	Pyroptosis		E2F6	2.15168	1.54e-10	Apoptosis
GSDMD	Pyroptosis		PMAIP1	2.54831	9.03e-12	Apoptosis
PYCARD	Pyroptosis		MYC	3.73055	4.34e-12	Apoptosis
NLRC4	Pyroptosis		BAG3	4.83843	2.07e-15	Apoptosis
NLRP1	Pyroptosis		E2F7	5.01025	5.71e-16	Apoptosis
NLRP3	Pyroptosis		ITGB3	-2.40767	1.01e-10	Entotic cell death
Nlrp1b	Pyroptosis		ITGA1	-1.4461	2.11e-07	Entotic cell death
Naip5	Pyroptosis		PIK3C3	-1.10318	2.67e-07	Entotic cell death
IL18	Pyroptosis		CHD1	1.32025	8.62e-06	Entotic cell death
IL1B	Pyroptosis		DPP4	-2.34633	9.16e-12	Ferroptosis
CASP5	Pyroptosis		ACSF2	-1.97895	6.7e-10	Ferroptosis
PANX1	Pyroptosis		GPX4	-1.93584	1.6e-10	Ferroptosis
P2RX7	Pyroptosis		LPCAT3	-1.14891	8.03e-09	Ferroptosis
PRKN	Pyroptosis		GCLC	-1.11555	3.96e-06	Ferroptosis
GSDME	Pyroptosis		NFE2L2	1.15658	0.000219	Ferroptosis
IFNGR1	Pyroptosis		ACSL4	1.31794	1.21e-06	Ferroptosis
TLR7	Pyroptosis		GOT1	1.79962	7.96e-11	Ferroptosis
CGAS	Pyroptosis		CTSB	-2.0067	5.3e-10	Lysosome dependent cell death
TMEM173	Pyroptosis		HSPA1A	3.64451	4.9e-15	Lysosome dependent cell death
DDX58	Pyroptosis		CCNE1	1.23156	3.92e-09	Mitotic Catastrophe Regulated
ADPRHL2	Parthanatos		WEE1	1.49512	5.88e-08	Mitotic Catastrophe Regulated
RNF146	Parthanatos		CDC25A	1.59539	5.98e-08	Mitotic Catastrophe Regulated
MIF	Parthanatos		AURKB	1.66773	1.91e-07	Mitotic Catastrophe Regulated
CHD1	Entotic cell death		PPID	1.41438	6.64e-09	MPT-driven necrosis
CTNNA1	Entotic cell death		HK2	1.64246	1.89e-08	MPT-driven necrosis
RHOA	Entotic cell death		PRKCE	2.69897	3.05e-12	MPT-driven necrosis
ROCK1	Entotic cell death		RIPK3	-1.12474	2.83e-08	Necroptosis
ROCK2	Entotic cell death		IFNAR1	-1.02578	3.67e-08	Necroptosis
DIAPH1	Entotic cell death		CYLD	1.8949	9.25e-08	Necroptosis
MKL1	Entotic cell death		DECR1	-1.55383	3.18e-11	NETotic
MKL2	Entotic cell death		MPO	1.00259	2.68e-08	NETotic
SRF	Entotic cell death		IL18	-2.10613	9.4e-07	Pyroptosis
EZR	Entotic cell death		IFNGR1	-1.40498	3.97e-07	Pyroptosis
KRAS	Entotic cell death		PYCARD	-1.08221	9.13e-07	Pyroptosis
RAC1	Entotic cell death		NLRP1	3.78627	9.43e-11	Pyroptosis
MAP1LC3B	Entotic cell death
ATG5	Entotic cell death		GENE_SYMBOL (48 hr PI)	logFC (||>1)	P.Value	Category
ATG7	Entotic cell death		GABARAPL1	-2.76339	3.42e-10	ADCD Regulated
PIK3C3	Entotic cell death		ULK2	-1.65292	1.25e-06	ADCD Regulated
PIKFYVE	Entotic cell death		ATG16L2	-1.48537	1.19e-07	ADCD Regulated
ITGB1	Entotic cell death		ULK1	-1.18425	0.000259	ADCD Regulated
ITGB3	Entotic cell death		ATG16L1	1.07726	3.07e-05	ADCD Regulated
ITGA5	Entotic cell death		INSR	-2.4495	3.32e-10	Anoikis Related
ITGAV	Entotic cell death		PDGFRB	-1.61008	5.57e-06	Anoikis Related
ITGA1	Entotic cell death		EGFR	1.49334	7.81e-07	Anoikis Related
ITGA6	Entotic cell death		BCL2L11	-3.21679	5.48e-09	Apoptosis
RAF1	NETotic		CDKN1B	-1.59475	2.09e-07	Apoptosis
MAP2K1	NETotic		TNFSF10	-1.38672	1.75e-06	Apoptosis
MAP2K2	NETotic		XIAP	-1.31373	1.15e-07	Apoptosis
MAP2K3	NETotic		BBC3	-1.30055	7.26e-07	Apoptosis
MAP2K4	NETotic		AKT2	-1.18939	1.37e-07	Apoptosis
MAP2K5	NETotic		TNFSF12	-1.04937	0.000163	Apoptosis
MAP2K6	NETotic		REL	-1.01063	1.51e-06	Apoptosis
MAP2K7	NETotic		YWHAE	1.03283	5.39e-07	Apoptosis
DECR1	NETotic		E2F6	1.08793	7.63e-08	Apoptosis
ELANE	NETotic		PARP1	1.13114	4.61e-05	Apoptosis
MPO	NETotic		AATF	1.17207	6.82e-05	Apoptosis
PADI4	NETotic		YWHAH	1.20151	1.55e-05	Apoptosis
DRAM1	Lysosome dependent cell death		YWHAZ	1.27811	5.67e-05	Apoptosis
STAT3	Lysosome dependent cell death		BAK1	1.33418	0.000115	Apoptosis
CTSB	Lysosome dependent cell death		BAG2	1.34305	3.11e-06	Apoptosis
CTSL	Lysosome dependent cell death		CAD	1.42483	5.95e-05	Apoptosis
Serpina3g	Lysosome dependent cell death		CDK1	1.45426	2.23e-06	Apoptosis
PRTN3	Lysosome dependent cell death		TNFRSF10A	1.6007	1.18e-08	Apoptosis
HSPA1A	Lysosome dependent cell death		E2F8	1.6155	3.48e-05	Apoptosis
ULK1	ADCD Regulated		E2F1	1.63541	1.58e-06	Apoptosis
ULK2	ADCD Regulated		E2F2	1.8189	1.35e-06	Apoptosis
ATG3	ADCD Regulated		PMAIP1	1.95992	5.53e-09	Apoptosis
ATG4A	ADCD Regulated		MYC	2.05227	6.63e-09	Apoptosis
ATG4B	ADCD Regulated		BIRC5	2.15704	2.94e-09	Apoptosis
ATG4C	ADCD Regulated		BAG3	2.75797	8.87e-08	Apoptosis
ATG4D	ADCD Regulated		E2F7	3.23322	1.26e-09	Apoptosis
BECN1	ADCD Regulated		ITGB3	-2.11827	6.11e-07	Entotic cell death
GABARAP	ADCD Regulated		ITGA1	-1.1747	2.97e-05	Entotic cell death
GABARAPL1	ADCD Regulated		PIK3C3	-1.06925	6.56e-05	Entotic cell death
GABARAPL2	ADCD Regulated		CHD1	1.03125	7.71e-05	Entotic cell death
MAP1LC3A	ADCD Regulated		EZR	1.09505	6.79e-05	Entotic cell death
MAP1LC3B2	ADCD Regulated		ITGA6	1.28531	1.35e-05	Entotic cell death
MAP1LC3C	ADCD Regulated		DPP4	-3.07009	9.38e-11	Ferroptosis
ATG10	ADCD Regulated		ACSF2	-1.46946	1.27e-06	Ferroptosis
ATG12	ADCD Regulated		GCLC	-1.18457	0.00451	Ferroptosis
ATG16L1	ADCD Regulated		LPCAT3	-1.01539	3.85e-06	Ferroptosis
ATG16L2	ADCD Regulated		SLC1A5	1.3575	6.6e-06	Ferroptosis
MTOR	ADCD Regulated		ACSL4	1.46155	1.27e-07	Ferroptosis
MTMR14	ADCD Regulated		FANCD2	1.58808	5.69e-09	Ferroptosis
NAF-1	ADCD Regulated		TFRC	1.61975	1.47e-08	Ferroptosis
RUBCN	ADCD Regulated		NT5E	1.03775	2.36e-05	ICD Regulated
CALR	ICD Regulated		DRAM1	-1.07355	1.05e-05	Lysosome dependent cell death
EIF2S1	ICD Regulated		HSPA1A	2.94296	6.77e-12	Lysosome dependent cell death
EIF2AK3	ICD Regulated		WEE1	1.09876	0.00689	Mitotic Catastrophe Regulated
BCAP31	ICD Regulated		CHEK2	1.12759	4.23e-05	Mitotic Catastrophe Regulated
VAMP1	ICD Regulated		CENPE	1.41406	4.85e-06	Mitotic Catastrophe Regulated
SNAP25	ICD Regulated		CDC25C	1.51188	1.46e-07	Mitotic Catastrophe Regulated
PDIA3	ICD Regulated		CHEK1	1.53456	1.42e-05	Mitotic Catastrophe Regulated
CD47	ICD Regulated		CCNE1	1.53925	3.31e-08	Mitotic Catastrophe Regulated
P2RY2	ICD Regulated		CCNB1	1.90697	1.87e-07	Mitotic Catastrophe Regulated
LAMP1	ICD Regulated		AURKB	1.92401	3.13e-07	Mitotic Catastrophe Regulated
ROCK1	ICD Regulated		CDC25A	1.9341	5.99e-07	Mitotic Catastrophe Regulated
PANX1	ICD Regulated		TTK	1.94099	4.93e-07	Mitotic Catastrophe Regulated
ENTPD1	ICD Regulated		CDC20	2.0581	2.62e-08	Mitotic Catastrophe Regulated
NT5E	ICD Regulated		AURKA	2.08494	9.48e-09	Mitotic Catastrophe Regulated
TLR3	ICD Regulated		BUB1B	2.09097	6.01e-09	Mitotic Catastrophe Regulated
IFNAR1	ICD Regulated		MAD2L1	2.26462	5.08e-08	Mitotic Catastrophe Regulated
CXCL10	ICD Regulated		BUB1	2.38071	3.42e-08	Mitotic Catastrophe Regulated
TREX1	ICD Regulated		HK1	1.00647	0.000118	MPT-driven necrosis
ANXA1	ICD Regulated		ATP5G1	1.06819	2.12e-06	MPT-driven necrosis
TLR2	ICD Regulated		HK2	1.53516	3.34e-07	MPT-driven necrosis
TLR4	ICD Regulated		MLKL	1.01818	3.26e-05	Necroptosis
AGER	ICD Regulated		IL18	-1.40813	0.000993	Pyroptosis
FPR1	ICD Regulated		NLRP1	1.41955	0.00613	Pyroptosis
ATM	Mitotic Catastrophe Regulated
ATR	Mitotic Catastrophe Regulated
CHEK1	Mitotic Catastrophe Regulated
CHEK2	Mitotic Catastrophe Regulated
CDC25A	Mitotic Catastrophe Regulated
MAPKAPK2	Mitotic Catastrophe Regulated
WEE1	Mitotic Catastrophe Regulated
MYT1	Mitotic Catastrophe Regulated
CDC25B	Mitotic Catastrophe Regulated
CDC25C	Mitotic Catastrophe Regulated
CCNE1	Mitotic Catastrophe Regulated
CCNB1	Mitotic Catastrophe Regulated
CDC20	Mitotic Catastrophe Regulated
MAD1L1	Mitotic Catastrophe Regulated
MAD2L1	Mitotic Catastrophe Regulated
BUB1	Mitotic Catastrophe Regulated
BUB3	Mitotic Catastrophe Regulated
BUB1B	Mitotic Catastrophe Regulated
CENPE	Mitotic Catastrophe Regulated
PLK1	Mitotic Catastrophe Regulated
PLK2	Mitotic Catastrophe Regulated
PLK3	Mitotic Catastrophe Regulated
PLK4	Mitotic Catastrophe Regulated
PLK5	Mitotic Catastrophe Regulated
AURKA	Mitotic Catastrophe Regulated
AURKB	Mitotic Catastrophe Regulated
AURKC	Mitotic Catastrophe Regulated
TTK	Mitotic Catastrophe Regulated
PTK2	Anoikis Related
SRC	Anoikis Related
ILK	Anoikis Related
CAV1	Anoikis Related
EGFR	Anoikis Related
INSR	Anoikis Related
PDGFRA	Anoikis Related
PDGFRB	Anoikis Related
HGF	Anoikis Related
KDR	Anoikis Related
