# Supplementary material for: Endothelial Immunity Trained by Coronavirus Infections, DAMP Stimulations and Regulated by Anti-Oxidant NRF2 May Contribute to Inflammations, Myelopoiesis, COVID-19 Cytokine Storms and Thromboembolism
Source: Front Immunol. 2021 Jun 25;12:653110. doi: 10.3389/fimmu.2021.653110 (PMC8269631; doi:10.3389/fimmu.2021.653110)
Supplement: Supplementary file 9 [file Table_8.xlsx]

## Sheet: Inflammasome list (96)
Supplementary Table. 9
Gene symbol	Category		Gene Symbol (0 hr PI)	logFC	P.Value	Category
AIM2	cannonical		NAMPT	2.78797	1.46e-12	cannonical
GBP2	cannonical
GBP5	cannonical		Gene Symbol (12 hr PI)	logFC	P.Value	Category
POP3	cannonical		GBP2	-1.51899	4.6e-08	cannonical
TP53BP1	cannonical		CARD17	-1.40141	3.35e-07	cannonical
IFI16	cannonical		CARD16	-1.31587	1.43e-07	cannonical
IFI16	cannonical		CASP1	-1.23393	5.84e-08	cannonical
NAIP	cannonical		CYBA	-1.21761	7.47e-06	cannonical
Naip1	cannonical		NAMPT	-1.20858	5.71e-09	cannonical
Naip2	cannonical		PANX1	-1.15585	4.57e-06	cannonical
Naip5	cannonical		TXNIP	1.02712	2.57e-11	cannonical
Naip6	cannonical		ITPR1	1.39281	9.34e-08	cannonical
NLRC4	cannonical		NLRP1	4.27894	4.17e-11	cannonical
PRKCD	cannonical
NLRP1	cannonical		GENE_SYMBOL (24 hr PI)	logFC	P.Value	Category
ANTXR1	cannonical		GBP2	-3.18621	5.89e-09	cannonical
ANTXR2	cannonical		CTSB	-2.60887	1.21e-09	cannonical
NOD2	cannonical		NAMPT	-2.20722	7.86e-13	cannonical
BCL2	cannonical		CYBA	-2.07705	5.77e-06	cannonical
BCL2L1	cannonical		IL18	-1.7454	0.00293	cannonical
P2RX7	cannonical		MAVS	-1.70986	3e-08	cannonical
PANX1	cannonical		PLCB4	-1.57593	1.61e-08	cannonical
CASR	cannonical		ITPR2	-1.36024	4.49e-07	cannonical
GPRC6A	cannonical		RHOA	-1.35035	1.1e-07	cannonical
ITPR1	cannonical		BRCC3	-1.3178	7.33e-06	cannonical
ITPR2	cannonical		CARD16	-1.25725	1.36e-09	cannonical
ITPR3	cannonical		VDAC3	-1.18624	5.99e-08	cannonical
MCU	cannonical		IFI16	-1.14053	5.65e-08	cannonical
PLCB1	cannonical		CARD17	-1.05635	4.61e-08	cannonical
PLCB2	cannonical		OAS1	-1.01832	2.79e-06	cannonical
PLCB3	cannonical		STAT1	-1.9395	1.09e-08	noncannonical
PLCB4	cannonical		JAK1	-1.13742	8.32e-06	noncannonical
TRPM2	cannonical		IFNAR1	-1.1226	4.2e-07	noncannonical
TRPM7	cannonical		BCL2L1	1.22668	2.84e-06	cannonical
TRPV2	cannonical		ANTXR2	1.24079	2.44e-07	cannonical
VDAC1	cannonical		TXNIP	1.28829	2.63e-05	cannonical
VDAC2	cannonical		TRPM7	1.34094	0.00171	cannonical
VDAC3	cannonical		NOD2	1.53607	1.45e-06	cannonical
CYBA	cannonical		HSP90AB1	1.6699	2.05e-08	cannonical
CYBB	cannonical		HSP90AA1	2.16565	4.26e-11	cannonical
NAMPT	cannonical		ITPR1	2.67913	4.93e-10	cannonical
TXN	cannonical		NLRP1	4.27382	1.07e-09	cannonical
TXN2	cannonical		GBP3	1.43974	1.5e-05	noncannonical
TXNIP	cannonical
CTSB	cannonical		GENE_SYMBOL (36 hr PI)	logFC	P.Value	Category
DHX33	cannonical		GBP2	-2.16271	1.53e-10	cannonical
DNM1L	cannonical		IL18	-2.10613	9.4e-07	cannonical
MFN1	cannonical		CTSB	-2.0067	5.3e-10	cannonical
MFN2	cannonical		MAVS	-1.9738	5.36e-10	cannonical
OAS1	cannonical		NAMPT	-1.77443	2.44e-11	cannonical
OAS2	cannonical		CYBA	-1.76304	4.84e-10	cannonical
OAS3	cannonical		PLCB4	-1.68337	1.88e-10	cannonical
RIPK1	cannonical		CARD16	-1.60216	5.02e-08	cannonical
RIPK3	cannonical		NAIP	-1.20444	9.26e-07	cannonical
RNASEL	cannonical		CARD17	-1.13384	1.37e-05	cannonical
MAVS	cannonical		RIPK3	-1.12474	2.83e-08	cannonical
NLRP3	cannonical		PYCARD	-1.08221	9.13e-07	cannonical
HSP90AA1	cannonical		ITPR2	-1.06428	8.29e-08	cannonical
HSP90AB1	cannonical		TXN2	-1.06088	1.71e-07	cannonical
SUGT1	cannonical		BRCC3	-1.05108	5.19e-06	cannonical
BRCC3	cannonical		STAT2	-1.31952	1.09e-09	noncannonical
NEK7	cannonical		STAT1	-1.1553	1.83e-06	noncannonical
CASP8	cannonical		IFNAR1	-1.02578	3.67e-08	noncannonical
FADD	cannonical		TRPM7	1.3536	3.4e-05	cannonical
PSTPIP1	cannonical		HSP90AB1	1.68143	4.92e-08	cannonical
PYDC1	cannonical		ANTXR2	1.79111	1.33e-09	cannonical
PYDC2	cannonical		HSP90AA1	1.83517	7.93e-09	cannonical
CARD8	cannonical		ITPR1	2.49431	2.32e-08	cannonical
CARD18	cannonical		NLRP1	3.78627	9.43e-11	cannonical
CARD16	cannonical		IRF9	1.05588	7.41e-06	noncannonical
CARD17	cannonical
CASP12	cannonical		GENE_SYMBOL (36 hr PI)	logFC	P.Value	Category
NLRP6	cannonical		NAIP	-2.03934	5.88e-08	cannonical
NLRP7	cannonical		PLCB4	-1.84918	2.17e-07	cannonical
NLRP12	cannonical		MAVS	-1.54836	2.37e-08	cannonical
MEFV	cannonical		IL18	-1.40813	0.000993	cannonical
RHOA	cannonical		CARD16	-1.37371	6.63e-06	cannonical
IL18	cannonical		GBP2	-1.09014	9.03e-06	cannonical
IL1B	cannonical		CARD17	-1.03831	0.000147	cannonical
PYCARD	cannonical		STAT2	-1.59986	7.93e-09	noncannonical
CASP1	cannonical		ITPR3	1.20492	0.000984	cannonical
GSDMD	cannonical		VDAC1	1.29365	7.39e-09	cannonical
CASP4	noncannonical		NLRP1	1.41955	0.00613	cannonical
CASP5	noncannonical		HSP90AB1	1.45826	2.16e-05	cannonical
GBP1	noncannonical		OAS3	1.71588	1.5e-07	cannonical
GBP3	noncannonical
GBP4	noncannonical
GBP7	noncannonical
IFNAR1	noncannonical
IFNAR2	noncannonical
IRF9	noncannonical
JAK1	noncannonical
STAT1	noncannonical
STAT2	noncannonical
TYK2	noncannonical
CASP11	noncannonical
