# Supplementary material for: Endothelial Immunity Trained by Coronavirus Infections, DAMP Stimulations and Regulated by Anti-Oxidant NRF2 May Contribute to Inflammations, Myelopoiesis, COVID-19 Cytokine Storms and Thromboembolism
Source: Front Immunol. 2021 Jun 25;12:653110. doi: 10.3389/fimmu.2021.653110 (PMC8269631; doi:10.3389/fimmu.2021.653110)
Supplement: Supplementary file 10 [file Table_9.xlsx]

## Sheet: match to 28 datasets up
Supplementary Table.10
			a	b	c	d	e	f	g	1	2	3	4	5	6	7	8	9	10	11	12	13	14	15	16	17	18	19	20	21	22	23	24	25	26	27	28
Induction by Nrf2-/- (76)	ID	Category	GSE22886 LPS DC A	GSE1925 DC ifng sti	GSE1925 DC primed sti vs primed	GSE1925 DC primed sti vs primed	Differentiated Macrophage with LPS and IFN-g 24hr	Differentiated Macrophage withIFN-g 24hr	PMID 30026271 zhx2	GSE59226 infection	GSE79218 0hr	GSE79218 12hr	GSE79218 24hr	GSE79218 36hr	GSE79218 48hr	GSE1377 virus HDMEC	HLMECs LPS 4	HLMECs LPS 8	HLMECs LPS 24	GSE3920 huvec IFGA	GSE3920 huvec Ifng	GSE3920 huvec ifnb	GSE85987 Notch1+sirna	GSE85987 Notch1 sirna+il1b	GSE72633 notch1 sirna	GSE72633 oxpapc	LPC	LPC+il-35	GSE6092 HUVEC bb	GSE6092 HUVEC ifng2	GSE6092 HUVEC ifng2+bb	GSE26953 Fibros HAVEC os vs la	GSE26953 ventri HAVEC os vs la	LPS MEACs	APOE MEACs	Oxldl MEACs	Oxpapc MEACs	total
Up	FOS	transcription regulator	1e-06	-1.7881	-1.06408	1.09323	1e-06	1e-06	1e-06	5.22	-0.511707	1.48941	4.70716	4.34468	2.02691	1e-06	1e-06	1e-06	1e-06	1e-06	-1.87907	1e-06	1e-06	-0.47384	1e-06	7.06097	1e-06	1e-06	1e-06	1e-06	1e-06	0.883	0.535788	1e-06	1e-06	1e-06	0.918723	19.5843	Up
Up	ITGA4	transmembrane receptor	1.26099	1e-06	1e-06	1e-06	-2.37412	1e-06	1e-06	1e-06	1e-06	-0.822839	0.832013	0.706937	1.36964	1e-06	-0.633462	-0.695086	-0.875344	1e-06	1e-06	1e-06	1e-06	1e-06	1e-06	1e-06	1e-06	1e-06	1e-06	1e-06	1e-06	1e-06	1e-06	1e-06	1e-06	1e-06	0.780768	1.19519	Up
Up	PTGER4	G-protein coupled receptor	1.78105	1.23187	1e-06	1e-06	2.0569	1e-06	1e-06	-1.59	1e-06	-0.78071	2.55408	2.24288	1.93683	-2.38	2.22732	1e-06	1e-06	-0.28	1e-06	0.626412	1e-06	-0.521216	-1.08	0.954539	1e-06	1e-06	1e-06	1e-06	1e-06	-0.494	-0.490089	-0.54821	1e-06	1e-06	0.763584	9.77268	Up
Up	H2-T24	other	1e-06	1e-06	1e-06	1e-06	1e-06	1e-06	2.15267	1e-06	1e-06	1e-06	1e-06	1e-06	1e-06	1e-06	1e-06	1e-06	1e-06	1e-06	1e-06	1e-06	1e-06	1e-06	1e-06	1e-06	1e-06	1e-06	1e-06	1e-06	1e-06	1e-06	1e-06	1e-06	1e-06	1e-06	0.668618	2.82132	Up
Up	IL10	cytokine	-1.23565	1e-06	1e-06	1e-06	2.46175	1e-06	1e-06	0.435	1e-06	0.814035	0.974093	0.792075	1e-06	1e-06	1e-06	1e-06	1e-06	1e-06	1e-06	1e-06	1e-06	1e-06	-0.257	-0.37577	1e-06	1e-06	1e-06	1e-06	1e-06	1e-06	1e-06	1e-06	1e-06	1e-06	0.495428	2.47592	Up
Up	UBA7	enzyme	1e-06	1e-06	1e-06	1e-06	1e-06	1e-06	1.62089	1e-06	1e-06	1e-06	-1.38911	-1.66327	-0.624893	1e-06	1e-06	1e-06	1e-06	1e-06	1e-06	1e-06	1e-06	1e-06	-1.1	-0.233383	1e-06	1e-06	1e-06	1e-06	1e-06	1e-06	-0.308287	0.392013	1e-06	0.552553	0.470561	-2.2829	Up
Up	XIST	other	1e-06	1e-06	1e-06	1e-06	1e-06	1e-06	1e-06	0.695	1e-06	1e-06	1e-06	1e-06	1e-06	-1.06	-1.46841	1e-06	1e-06	1e-06	1e-06	1e-06	1e-06	1e-06	1e-06	1e-06	1e-06	1e-06	1e-06	1e-06	1e-06	1e-06	1e-06	1e-06	1e-06	1e-06	0.416131	-1.41725	Up
Up	OAS2	enzyme	3.52619	1e-06	1.94931	-1.7493	3.27991	1e-06	3.05134	-3.14	1e-06	0.315752	1e-06	0.433291	0.606114	1e-06	1e-06	1e-06	1e-06	7.51	3.63741	-7.51219	1e-06	1e-06	-1.94	-0.656778	1e-06	1e-06	1e-06	1e-06	1.45729	1e-06	-0.427304	1e-06	1e-06	1e-06	0.343251	10.0528	Up
Up	OAS3	enzyme	3.60422	1e-06	1e-06	1e-06	3.40221	1e-06	2.68794	-3.79	1e-06	0.383339	0.39666	0.537274	1.71588	1e-06	1e-06	0.655086	0.730559	5.08	2.12908	-5.10217	1e-06	1e-06	-2.12	-0.571562	1e-06	1e-06	1e-06	1e-06	1e-06	1e-06	1e-06	0.672045	1e-06	0.485108	0.284052	10.4131	Up
Up	STAT1	transcription regulator	2.46508	1.19463	0.989606	1.23847	3.23766	3.06515	2.00073	-4.07	1e-06	-0.696798	-1.9395	-1.1553	1e-06	1.78	1e-06	1e-06	1e-06	2.45	2.96413	-2.40128	-0.686	-0.75075	-0.994	-1.32863	1e-06	1e-06	1e-06	2.55816	2.35209	1e-06	1e-06	1.21595	1e-06	0.751098	1e-06	15.6341	Up
Up	GBP7	enzyme	1e-06	1e-06	1e-06	1e-06	1e-06	1e-06	1e-06	1e-06	1e-06	1e-06	1e-06	1e-06	1e-06	1e-06	1e-06	1e-06	1e-06	1e-06	1e-06	1e-06	1e-06	1e-06	1e-06	1e-06	1e-06	1e-06	1e-06	1e-06	1e-06	1e-06	1e-06	1.65502	-0.974743	0.452422	1e-06	1.13273	Up
Up	Oas1b	other	1e-06	1e-06	1e-06	1e-06	1e-06	1e-06	1e-06	1e-06	1e-06	1e-06	1e-06	1e-06	1e-06	1e-06	1e-06	1e-06	1e-06	1e-06	1e-06	1e-06	1e-06	1e-06	1e-06	1e-06	1e-06	1e-06	1e-06	1e-06	1e-06	1e-06	1e-06	0.337245	1e-06	0.384016	1e-06	0.721295	Up
Up	DHX58	enzyme	5.13052	1e-06	1e-06	1e-06	3.43148	1e-06	2.22427	2.27	1e-06	1e-06	0.37514	1e-06	1e-06	1e-06	1e-06	1e-06	1e-06	3.02	0.407291	-3.45334	-0.185	-0.460009	-1.84	-0.554902	1e-06	1e-06	1e-06	1e-06	1e-06	1e-06	1e-06	0.431597	1e-06	0.282648	1e-06	11.0797	Up
Up	SLC37A2	transporter	1e-06	1e-06	1e-06	1e-06	-3.39712	1e-06	-1.33868	1e-06	1e-06	1.51761	2.24076	0.453642	0.821435	1e-06	1e-06	1e-06	1e-06	1e-06	1e-06	1e-06	1e-06	1e-06	1e-06	1e-06	1e-06	1e-06	1e-06	1e-06	1e-06	1e-06	1e-06	1e-06	0.33018	1e-06	1e-06	-2.40736	Up
Up	CXCL10	cytokine	5.04796	3.34053	7.31368	-4.14065	6.27279	2.97678	1e-06	1.38	1e-06	1e-06	1e-06	-0.146645	1e-06	1e-06	2.96468	2.32079	1e-06	8.3	8.479	-9.17487	1e-06	0.265854	-3.72	0.324244	1e-06	1e-06	1e-06	7.4824	7.96254	1e-06	1e-06	4.92869	1e-06	1e-06	1e-06	52.1778	Up
Up	IFIT3	other	3.97324	1e-06	3.88476	-3.61763	4.68239	1e-06	5.74391	-1.88	1e-06	-0.396455	-0.818487	-1.12299	-0.402305	1e-06	0.962224	1.66949	1e-06	7.59	5.21849	-7.87959	1e-06	-0.376156	-2.55	-1.45182	1e-06	1e-06	1e-06	3.90464	3.92038	1e-06	1e-06	3.05896	1e-06	1e-06	1e-06	24.906	Up
Up	MX1	enzyme	4.66829	1e-06	3.86437	-3.13911	1e-06	1e-06	2.41906	1.47	1e-06	1.21531	2.77841	2.88096	2.97766	1.7	1e-06	1.01471	0.819536	7.85	3.7253	-7.89205	-0.535	-1.10668	-1.1	-0.32806	1e-06	1e-06	1e-06	2.26002	2.37017	1e-06	1e-06	2.27356	1e-06	1e-06	1e-06	27.7558	Up
Up	CCL22	cytokine	2.14456	-1.07753	1e-06	1e-06	1e-06	1e-06	1e-06	0.563	1e-06	1e-06	1e-06	1e-06	1e-06	1e-06	1e-06	1e-06	1e-06	1e-06	1e-06	1e-06	1e-06	1e-06	1e-06	1e-06	1e-06	1e-06	1e-06	1e-06	1e-06	1e-06	1e-06	1.57027	1e-06	1e-06	1e-06	3.20034	Up
Up	Sp100	transcription regulator	0.978271	1e-06	1e-06	1e-06	1e-06	1e-06	1.29789	-4.09	1e-06	-0.568006	-1.23889	-0.332266	0.469597	1e-06	1e-06	0.553434	1e-06	1.75	1.34387	-1.67392	1e-06	-0.274143	-0.907	1e-06	1e-06	1e-06	1e-06	1.61425	1.62762	1e-06	-0.57013	1.38977	1e-06	1e-06	1e-06	2.50637	Up
Up	CD274	enzyme	1e-06	1e-06	1e-06	1e-06	6.19381	1e-06	1.01993	2.63	1e-06	0.658463	0.866781	0.892408	0.828139	1e-06	1.55327	1e-06	1e-06	1e-06	1e-06	1e-06	1e-06	1e-06	1e-06	0.828815	1e-06	1e-06	1e-06	3.01262	3.42501	1e-06	1e-06	1.29592	1e-06	1e-06	1e-06	21.8883	Up
Up	IFIH1	enzyme	2.79671	1e-06	1e-06	1e-06	3.20417	1e-06	1.77818	-1.93	0.284109	0.509818	1e-06	-0.616678	-0.47349	1.23	1.70379	1.65162	1e-06	5.53	2.74519	-2.09452	-0.322	-0.547575	-2.15	-0.489501	1e-06	1e-06	1e-06	2.81983	3.47921	1e-06	1e-06	1.25099	1e-06	1e-06	1e-06	19.3402	Up
Up	STAP1	other	1.2752	1e-06	1e-06	1e-06	2.87983	1e-06	1e-06	1.41	1e-06	1e-06	1e-06	1e-06	1e-06	1e-06	1e-06	1.94948	1e-06	1e-06	1e-06	1e-06	1e-06	1e-06	1e-06	1e-06	1e-06	1e-06	1e-06	1e-06	1e-06	1e-06	1e-06	1.10888	1e-06	1e-06	1e-06	8.62343	Up
Up	Mx2	enzyme	3.16843	1e-06	2.23452	-2.0543	3.35343	1e-06	1e-06	-1.21	1e-06	1.41585	1.23974	1.53786	0.401753	1e-06	1e-06	1e-06	1e-06	8.04	1e-06	-8.14186	1e-06	1e-06	-2.52	-0.630328	1e-06	1e-06	1e-06	1e-06	1.10621	1e-06	1e-06	0.681989	1e-06	1e-06	1e-06	5.79161	Up
Up	CCL4	cytokine	1e-06	1e-06	1e-06	1e-06	3.52818	1e-06	3.70853	1.71	1e-06	0.119739	1e-06	0.123811	1e-06	1e-06	2.7871	1e-06	1e-06	1e-06	1e-06	1e-06	1e-06	1e-06	1e-06	1e-06	1e-06	1e-06	1.76	1e-06	2.41049	1e-06	1e-06	0.668169	1e-06	1e-06	1e-06	16.5766	Up
Up	PIK3AP1	other	1e-06	1e-06	1e-06	1e-06	1e-06	1e-06	1e-06	0.513	1e-06	1e-06	1e-06	1e-06	1e-06	1e-06	-2.41479	1e-06	1e-06	1e-06	1e-06	1e-06	1e-06	1e-06	1e-06	1e-06	1e-06	1e-06	1e-06	1e-06	1e-06	1e-06	1e-06	0.665874	1e-06	1e-06	1e-06	-1.23589	Up
Up	ADM	other	0.796595	1e-06	1e-06	1e-06	3.55147	1e-06	1e-06	1.2	-0.256393	-0.170373	1e-06	-0.837201	-1.74121	0.939	1e-06	1e-06	1e-06	1e-06	1e-06	1e-06	0.557	0.352395	0.812	1.1001	1e-06	1e-06	1e-06	1e-06	1e-06	2.28	2.33944	1e-06	1e-06	1e-06	1e-06	11.2636	Up
Up	ARHGAP25	other	0.818615	1e-06	1e-06	1e-06	1e-06	1e-06	1e-06	1.35	1e-06	1.33877	0.704226	1e-06	1e-06	1e-06	1e-06	1e-06	1e-06	1e-06	1e-06	1e-06	1e-06	1e-06	1e-06	-0.723222	1e-06	1e-06	1e-06	1e-06	1e-06	0.598	0.600398	1e-06	1e-06	1e-06	1e-06	2.00928	Up
Up	RASSF4	other	2.14307	1e-06	1e-06	1e-06	1.97743	1e-06	1e-06	-2.6	1e-06	2.69845	-2.2729	-2.37849	-1.60367	1e-06	-0.633393	1e-06	-1.64756	1e-06	1e-06	1e-06	1e-06	1e-06	1e-06	1e-06	1e-06	1e-06	1e-06	1e-06	1e-06	0.503	0.544533	1e-06	1e-06	1e-06	1e-06	-8.6664	Up
Up	EPSTI1	other	1e-06	1e-06	1e-06	1e-06	3.2904	1e-06	1e-06	-3.39	0.51511	1e-06	1.38776	1.60588	1.85287	1e-06	1e-06	1.08625	0.816591	1e-06	1e-06	1e-06	-0.152	-0.321444	-2.68	-0.299747	1e-06	1e-06	1e-06	4.55056	4.39017	0.444	1e-06	1e-06	1e-06	1e-06	1e-06	13.0964	Up
Up	ISG15	other	5.15497	1e-06	1.63896	-1.9941	3.80033	1e-06	1e-06	-1.14	1e-06	-0.326405	0.794227	0.71058	1.27681	1e-06	1e-06	0.621662	0.606338	4.53	1.30516	-4.5377	1e-06	1e-06	-0.804	1e-06	1e-06	1e-06	1e-06	1.1817	1.77324	1e-06	1e-06	1e-06	1e-06	1e-06	1e-06	15.2446	Up
Up	HERC6	enzyme	3.31585	1e-06	1e-06	1e-06	3.01959	1e-06	1e-06	-2.44	-0.249215	-0.45076	-0.425277	-0.350251	0.465884	1e-06	1e-06	1e-06	1e-06	6.04	1.76044	-5.9059	1e-06	1e-06	-1.21	-0.375317	1e-06	0.545968	1e-06	1e-06	1e-06	1e-06	1e-06	1e-06	1e-06	1e-06	1e-06	4.64255	Up
Up	ARRDC3	other	1e-06	1e-06	1e-06	1e-06	1e-06	1e-06	1e-06	1e-06	0.999035	1e-06	0.95913	0.939598	0.697556	1e-06	0.822725	1e-06	1e-06	1e-06	1e-06	1e-06	1e-06	-0.127935	-0.822	0.809692	1e-06	1e-06	1e-06	1e-06	1e-06	1e-06	1e-06	1e-06	1e-06	1e-06	1e-06	4.27783	Up
Up	EVI2A	transmembrane receptor	-2.80046	1e-06	-1.29309	1e-06	1e-06	1e-06	1e-06	1e-06	1e-06	1e-06	1e-06	1e-06	0.352415	-1.24	1e-06	1e-06	1e-06	1e-06	1e-06	1e-06	1e-06	1e-06	1e-06	0.423164	1e-06	1e-06	1e-06	1e-06	1e-06	1e-06	1e-06	1e-06	1e-06	1e-06	1e-06	-4.55794	Up
Up	SAMSN1	other	1.68379	1e-06	1e-06	1e-06	2.37727	1e-06	1e-06	1e-06	1e-06	-0.230133	-0.387251	-0.627578	0.432023	-1.79	1.1191	1e-06	1e-06	-1.13	1e-06	1.96086	1e-06	1e-06	0.808	1e-06	1e-06	1e-06	1e-06	1e-06	1e-06	1e-06	1e-06	1e-06	1e-06	1e-06	1e-06	4.67638	Up
Up	CD69	transmembrane receptor	1e-06	1.8573	2.5395	1e-06	1e-06	1e-06	1e-06	1e-06	1e-06	0.152176	1e-06	0.473701	1.35768	1e-06	4.1736	2.74585	1e-06	0.111	1e-06	1e-06	-0.168	0.94129	1e-06	1e-06	1e-06	1e-06	1e-06	1e-06	1e-06	1e-06	1e-06	1e-06	1e-06	1e-06	1e-06	13.8798	Up
Up	SYK	kinase	-2.85553	1e-06	1e-06	1e-06	1e-06	1e-06	1e-06	0.829	1e-06	1e-06	1e-06	1e-06	1e-06	1e-06	1e-06	1e-06	1e-06	1e-06	1e-06	1e-06	1e-06	1e-06	1e-06	1e-06	1e-06	1e-06	1e-06	1e-06	1e-06	1e-06	1e-06	1e-06	1e-06	1e-06	1e-06	-2.02649	Up
Up	TRPS1	transcription regulator	-1.43583	1e-06	1e-06	1e-06	1e-06	1e-06	1e-06	-2.03	1e-06	-0.133535	1e-06	-0.265412	1e-06	1e-06	1e-06	1e-06	1e-06	1e-06	1e-06	1e-06	1e-06	1e-06	1e-06	1e-06	1e-06	1e-06	1e-06	1e-06	1e-06	1e-06	1e-06	1e-06	1e-06	1e-06	1e-06	-3.59767	Up
Up	RASGEF1B	other	1e-06	1e-06	1e-06	1e-06	1e-06	1e-06	1e-06	0.625	1e-06	1e-06	-0.117122	1e-06	1e-06	1e-06	1e-06	1e-06	1e-06	1e-06	1e-06	1e-06	1e-06	1e-06	1e-06	1e-06	1e-06	1e-06	1e-06	1e-06	1e-06	1e-06	1e-06	1e-06	1e-06	1e-06	1e-06	0.507912	Up
Up	NOS2	enzyme	1e-06	1e-06	1e-06	1e-06	1e-06	1e-06	1e-06	1.08	1e-06	1e-06	0.420006	0.688464	1.12355	1e-06	1e-06	1e-06	1e-06	1e-06	1e-06	1e-06	1e-06	1e-06	1e-06	1e-06	1e-06	1e-06	1e-06	1e-06	1e-06	1e-06	1e-06	1e-06	1e-06	1e-06	1e-06	3.31205	Up
Up	SIGLEC1	other	2.35978	1e-06	1e-06	1e-06	1e-06	1e-06	1e-06	0.792	1e-06	1e-06	1e-06	-0.156272	-0.211786	1e-06	1e-06	1e-06	1e-06	1e-06	1e-06	1e-06	1e-06	1e-06	1e-06	1e-06	1e-06	1e-06	1e-06	1e-06	1e-06	1e-06	1e-06	1e-06	1e-06	1e-06	1e-06	2.78375	Up
Up	CXCL13	cytokine	1e-06	1e-06	1e-06	1e-06	9.73276	1e-06	1e-06	0.955	1e-06	1.58568	1.94221	1.62474	0.649329	1e-06	-2.81608	1e-06	1e-06	1e-06	1e-06	1e-06	1e-06	1e-06	1e-06	1e-06	1e-06	1e-06	1e-06	1e-06	1e-06	1e-06	1e-06	1e-06	1e-06	1e-06	1e-06	10.5023	Up
Up	FCER1G	transmembrane receptor	1e-06	1e-06	1e-06	1e-06	1e-06	0.771406	1e-06	0.773	1e-06	-0.238962	0.408056	0.731572	1e-06	1e-06	1e-06	1e-06	-0.921307	1e-06	1e-06	1e-06	1e-06	1e-06	1e-06	1e-06	1e-06	1e-06	1e-06	1e-06	1e-06	1e-06	1e-06	1e-06	1e-06	1e-06	1e-06	2.00172	Up
Up	LGALS3BP	transmembrane receptor	3.10265	1e-06	1e-06	2.18462	1e-06	1e-06	2.88346	-3.57	1e-06	0.309734	1e-06	0.391117	1e-06	1e-06	1e-06	1e-06	1e-06	0.979	0.760668	1e-06	1e-06	1e-06	-2.78	1e-06	1e-06	1e-06	1e-06	1e-06	1e-06	1e-06	1e-06	1e-06	1e-06	1e-06	1e-06	4.08534	Up
Up	IRAK3	kinase	-1.46738	1e-06	-1.28548	1e-06	1e-06	1e-06	1e-06	-2.79	0.185567	0.125267	1e-06	-0.6333	-0.865643	-1.11	1e-06	0.818224	0.726999	0.517	1e-06	-0.880424	1e-06	-0.315137	-1.2	-0.359724	1e-06	1e-06	1e-06	1e-06	1e-06	1e-06	1e-06	1e-06	1e-06	1e-06	1e-06	-8.78455	Up
Up	PSMB8	peptidase	0.986257	1.38939	0.912715	1e-06	1.9369	1.00485	1.45637	-0.945	1e-06	-1.28603	-2.02642	-1.61905	1e-06	1e-06	1e-06	0.589962	0.753795	2.78	2.09201	-2.84657	-0.523	-0.409268	-1.15	-0.485302	1e-06	1e-06	1e-06	1e-06	1e-06	1e-06	1e-06	1e-06	1e-06	1e-06	1e-06	5.18369	Up
Up	CD93	other	-2.38163	-2.2529	1e-06	1e-06	-6.39499	1e-06	-1.18944	0.859	0.343476	-0.307594	-0.678694	0.912898	2.4476	1e-06	1e-06	1e-06	0.87927	-0.298	1e-06	0.210828	0.361	0.204481	1	-0.568916	1e-06	1e-06	1e-06	1e-06	1e-06	1e-06	1e-06	1e-06	1e-06	1e-06	1e-06	-6.2384	Up
Up	TNFRSF1B	transmembrane receptor	1.03357	1e-06	1e-06	1e-06	1e-06	1e-06	0.775215	1e-06	1e-06	0.259481	-0.315089	-0.353926	0.588901	1e-06	1e-06	0.449946	0.577027	1e-06	1e-06	1e-06	-0.577	1e-06	1e-06	-0.94295	1e-06	1e-06	1e-06	1e-06	1e-06	1e-06	1e-06	1e-06	1e-06	1e-06	1e-06	0.976236	Up
Up	BORA	other	1e-06	1e-06	1e-06	1e-06	1e-06	1e-06	1e-06	-0.682	1e-06	-0.652459	-1.38347	-0.815601	0.802639	1e-06	1e-06	1e-06	1e-06	1e-06	1e-06	1e-06	0.314	0.263611	-0.689	-1.60153	1e-06	1e-06	1e-06	1e-06	1e-06	1e-06	1e-06	1e-06	1e-06	1e-06	1e-06	-3.13887	Up
Up	Bst2	other	2.36308	1e-06	1e-06	1e-06	2.02289	1e-06	2.72888	-1.69	1e-06	0.56871	4.35612	2.41678	1.05694	1e-06	1e-06	1e-06	1e-06	3.54	1.58231	-3.52027	-0.405	-0.290224	-0.595	1e-06	1e-06	1e-06	1e-06	1e-06	1.54919	1e-06	-0.634151	1e-06	1e-06	1e-06	1e-06	13.9128	Up
Up	RSAD2	enzyme	5.91806	1e-06	6.32058	-4.33802	6.10868	1e-06	3.79173	2.37	1e-06	0.24779	0.701188	0.714819	0.691254	1e-06	-0.856295	1e-06	1e-06	10.4	1.58595	-10.6513	1e-06	1e-06	-2.86	1e-06	1e-06	1e-06	1e-06	2.06728	1.27503	1e-06	1e-06	3.72817	-0.71308	1e-06	1e-06	26.0063	Up
Up	MKI67	other	-0.541851	1e-06	1e-06	1e-06	-5.16656	-2.49092	1e-06	-1.75	0.235798	-0.33995	-1.33673	0.546925	1.51085	-1.09	1e-06	1e-06	1e-06	1e-06	1e-06	0.807842	1e-06	0.173163	1e-06	1e-06	1.19975	1e-06	1e-06	1e-06	1e-06	1e-06	1e-06	0.830718	-0.804508	1e-06	1e-06	-7.53556	Up
Up	MSR1	transmembrane receptor	-2.58443	1e-06	1e-06	1e-06	1e-06	1e-06	1e-06	0.744	1e-06	1.05448	1.03735	-1.45148	-1.16141	1.83	1e-06	-2.43541	1e-06	1e-06	-0.226031	0.205939	1e-06	1e-06	0.533	1e-06	1e-06	1e-06	1e-06	1e-06	1e-06	1e-06	1e-06	0.668953	1e-06	-0.444297	1e-06	-4.33827	Up
Up	EBI3	cytokine	7.82712	1e-06	1e-06	1e-06	7.94413	1.65029	1.78464	-0.756	1e-06	0.649283	1e-06	-0.197316	1e-06	1e-06	1.46479	2.78476	3.21825	1e-06	1e-06	1e-06	1e-06	1e-06	-1.96	1e-06	1e-06	1e-06	1e-06	1e-06	1e-06	1e-06	1e-06	1e-06	1e-06	-0.481368	1e-06	22.63	Up
Up	CD36	transmembrane receptor	-3.1107	1e-06	1e-06	-1.3357	1e-06	1e-06	-0.802166	0.591	1e-06	-0.543872	-1.27092	-1.49171	-1.76812	2.32	1e-06	-0.844631	-0.799665	1e-06	1e-06	1e-06	-0.239	1e-06	0.877	1e-06	1e-06	1e-06	1e-06	1e-06	1e-06	1e-06	1e-06	-1.07416	1e-06	-0.874527	1e-06	-9.2794	Up
Up	WAS	other	-1.33642	1e-06	1e-06	1e-06	1e-06	1e-06	1e-06	0.87	-0.610048	1e-06	1e-06	1e-06	1e-06	1e-06	1e-06	1e-06	1e-06	1e-06	1e-06	1e-06	1e-06	1e-06	1e-06	1e-06	1e-06	1e-06	1e-06	1e-06	1e-06	1e-06	1e-06	-0.523347	1e-06	1e-06	-0.482341	-2.08213	Up
Up	CASP4	peptidase	1e-06	1.87248	1.59766	1e-06	1e-06	0.814164	3.84823	-2.32	1e-06	-0.547874	1e-06	1e-06	-0.735025	1e-06	1.43666	1e-06	1e-06	0.778	0.552074	-0.795467	1e-06	-0.119861	0.605	1.47013	1e-06	1e-06	1e-06	1.19169	1e-06	1e-06	1e-06	1e-06	-0.522717	1e-06	-0.536802	9.68411	Up
Up	TLR1	transmembrane receptor	-1.76154	1e-06	0.871272	1e-06	1e-06	1e-06	1e-06	-0.385	1e-06	-0.576415	-0.622972	-0.625138	-0.204601	1e-06	1e-06	1e-06	1e-06	1e-06	1e-06	1e-06	1e-06	1e-06	-0.778	-1.77834	1e-06	1e-06	1e-06	1e-06	1e-06	1e-06	1e-06	1e-06	1e-06	1e-06	-0.56234	-5.27022	Up
Up	TRAF1	other	3.40513	1e-06	1e-06	1e-06	4.48118	1e-06	3.20702	-0.669	1e-06	1.66367	4.21437	3.70386	1.79836	1e-06	2.61206	2.132	-1.7636	1e-06	1e-06	1e-06	1e-06	-0.296074	1e-06	-0.691034	0.454176	1e-06	1e-06	1e-06	0.982734	1e-06	0.175834	1.06677	-0.281526	1e-06	-0.56975	22.2988	Up
Up	BLNK	other	-1.94875	1e-06	1e-06	1e-06	1e-06	1e-06	1e-06	2.28	1e-06	1e-06	1e-06	-0.460613	-0.261377	1e-06	1e-06	1e-06	1e-06	1e-06	1e-06	1e-06	1e-06	1e-06	1e-06	1e-06	1e-06	1e-06	1e-06	1e-06	1e-06	1e-06	1e-06	-0.725166	1e-06	-0.8494	-0.693179	-2.65846	Up
Up	C3AR1	G-protein coupled receptor	1e-06	1e-06	1e-06	1e-06	1e-06	1e-06	-2.54771	0.816	-0.609638	1e-06	1e-06	1.71571	1e-06	1e-06	1e-06	1e-06	1e-06	1e-06	1e-06	1e-06	1e-06	1e-06	1e-06	1e-06	1e-06	1e-06	1e-06	1e-06	1e-06	1e-06	-0.134281	-0.628618	1e-06	-0.997716	-0.716931	-3.10315	Up
Up	BATF	transcription regulator	1.91886	2.41924	2.28619	1e-06	3.15013	1e-06	0.946662	1e-06	1e-06	1.01487	3.21911	2.27834	0.897584	1e-06	0.582217	0.959037	0.734427	1e-06	1e-06	1e-06	1e-06	1e-06	1e-06	1e-06	1e-06	1e-06	1e-06	1e-06	1e-06	1e-06	1e-06	1e-06	1e-06	1e-06	-0.738504	17.6384	Up
Up	CD72	transmembrane receptor	1e-06	1e-06	1e-06	1e-06	2.25876	1.60481	1e-06	1e-06	1e-06	1.3694	0.935012	1.28584	1e-06	1e-06	1e-06	1e-06	1e-06	1e-06	1e-06	1e-06	1e-06	1e-06	1e-06	1e-06	1e-06	1e-06	1e-06	1e-06	1e-06	1e-06	0.131779	-0.654845	1e-06	1e-06	-0.764133	3.42785	Up
Up	HGF	growth factor	1.97251	1e-06	1e-06	-2.39006	-4.17466	1e-06	-0.721566	0.645	1e-06	0.459752	-0.177025	0.300829	1e-06	-3.44	1e-06	3.20426	1.59967	1e-06	-0.137704	1e-06	1e-06	1e-06	-0.739	-0.565362	1e-06	1e-06	1e-06	1e-06	1e-06	1e-06	1e-06	-0.747809	1e-06	-0.665635	-0.888608	-7.3849	Up
Up	C5AR1	G-protein coupled receptor	1e-06	1e-06	1e-06	1e-06	1e-06	1e-06	1e-06	1.53	1e-06	0.159996	1.88978	0.671947	1e-06	1e-06	1e-06	1e-06	1e-06	1e-06	1e-06	1e-06	1e-06	1e-06	1e-06	1e-06	1e-06	1e-06	1e-06	1e-06	1e-06	1e-06	1e-06	1e-06	1e-06	-0.852943	-0.931896	2.14692	Up
Up	VAV1	transcription regulator	-1.93238	1e-06	1e-06	1e-06	1e-06	1e-06	1.30395	1.19	1e-06	1.08236	1.48573	1.47742	0.522673	1e-06	1e-06	1e-06	1e-06	1e-06	1e-06	1e-06	-0.256	-0.33716	1e-06	0.563274	1e-06	1e-06	1e-06	1e-06	1e-06	1e-06	1e-06	-0.968597	1e-06	1e-06	-1.01708	0.949491	Up
Up	MID1	other	-1.00532	1e-06	1e-06	1e-06	1e-06	1e-06	1e-06	-1.26	1e-06	-0.637733	-0.566152	-0.86982	-1.15316	1e-06	1e-06	1e-06	-0.727457	0.246	0.173486	1e-06	-0.166	-0.415101	-0.404	0.571218	1e-06	1e-06	1e-06	1e-06	1e-06	1e-06	0.186433	1e-06	0.69561	-0.902574	-1.07955	-6.03864	Up
Up	APOBEC1	enzyme	1e-06	1e-06	1e-06	1e-06	1e-06	1e-06	-1.37909	1e-06	1e-06	1e-06	1e-06	1e-06	1e-06	1e-06	1.93515	1e-06	1e-06	1e-06	1e-06	1e-06	1e-06	1e-06	1e-06	1e-06	1e-06	1e-06	1e-06	1e-06	1e-06	1e-06	1e-06	-1.11055	-0.840482	-1.08528	-1.08614	-3.56636	Up
Up	PSMB9	peptidase	2.34038	2.24157	1e-06	2.2213	2.61287	2.1952	1.52145	-2.33	1e-06	-1.39489	-1.29753	-1.03735	1e-06	1.18	1e-06	1.13988	1.13551	6.01	5.44146	-6.08003	-0.14	-0.235744	-1.86	-0.287835	1e-06	1e-06	1e-06	3.47512	3.73723	1e-06	-0.318838	0.661807	0.301395	-1.17565	-1.23127	21.6158	Up
Up	SERPING1	other	4.65041	2.97928	1.20963	2.3297	4.31986	2.83288	1e-06	-0.729	1e-06	2.25846	2.02143	2.35871	-0.540982	1e-06	1e-06	1e-06	1e-06	0.431	1e-06	-0.40986	1e-06	1e-06	-2.44	1e-06	1e-06	1e-06	1e-06	1e-06	1.52255	1e-06	1e-06	-1.2971	1e-06	1e-06	-1.28355	15.6965	Up
Up	FABP4	transporter	-2.10838	1e-06	1e-06	1e-06	-4.72411	1e-06	-1.34043	1.5	1e-06	-0.510747	-0.442406	-0.629189	1e-06	1e-06	1e-06	1e-06	-1.90971	1e-06	1e-06	1e-06	-1.79	-1.76035	2.12	-2.04312	0.827006	1e-06	1e-06	1e-06	1e-06	1.14	1.00539	-0.800895	1e-06	-0.650559	-1.37936	-12.4753	Up
Up	PARP14	enzyme	1e-06	1e-06	1e-06	1e-06	1e-06	0.843962	2.40446	-3.58	1e-06	-0.364956	-1.41229	-1.08307	-0.767658	1e-06	1e-06	1.72341	1e-06	1e-06	1e-06	1e-06	-0.278	1e-06	-1.27	-0.398376	1e-06	1e-06	1e-06	3.83639	3.55726	1e-06	-0.338647	0.98242	1e-06	1e-06	-1.40361	3.18121	Up
Up	TNFAIP2	other	2.26757	1.54127	1.51849	1e-06	2.56773	0.950538	0.634534	-3.19	0.402406	2.94753	2.35267	1.51755	0.840444	1e-06	4.92467	3.86465	0.519595	1e-06	3.29458	-0.658925	1e-06	1e-06	1e-06	1e-06	1e-06	1e-06	0.998	1.77308	3.01671	1e-06	-0.270312	1e-06	1e-06	-0.759802	-1.41991	23.738	Up
Up	GBP2	enzyme	1.3649	2.72992	1.20117	0.968653	2.74306	1.65411	4.78881	-2.03	1e-06	-1.51899	-3.18621	-2.16271	-1.09014	1.38	3.43306	3.58334	1.27484	2.38	3.28898	-2.44561	-0.216	-0.271913	-1.88	1e-06	1e-06	1e-06	1e-06	3.3295	3.63097	1e-06	0.37963	1e-06	-1.59305	1e-06	-1.49379	23.2805	Up
Up	CD83	transmembrane receptor	1.8819	1e-06	1e-06	1e-06	1e-06	1e-06	1e-06	1.58	1e-06	0.659969	1.39236	1.01047	1e-06	1e-06	1.12237	1e-06	1e-06	1e-06	1e-06	1e-06	1e-06	0.287348	0.598	0.597466	1e-06	1e-06	1e-06	1e-06	1e-06	1e-06	1e-06	1e-06	1e-06	1e-06	-1.77915	6.03082	Up
Up	RGS1	other	4.83807	1e-06	1e-06	1e-06	1e-06	1e-06	1e-06	1e-06	1e-06	0.66543	0.496858	0.34833	0.270329	-1.99	-3.01375	1e-06	1e-06	1e-06	1e-06	1e-06	1e-06	1e-06	1e-06	1e-06	1e-06	1e-06	1e-06	1e-06	1e-06	1e-06	1e-06	1e-06	1e-06	-1.29661	-1.95345	-2.96563	Up
Up	IL1B	cytokine	2.57919	1.39345	1e-06	1e-06	3.82411	1e-06	7.27314	-0.472	1e-06	0.0740584	0.54638	0.434367	1e-06	1e-06	3.20479	2.72332	1e-06	1e-06	1e-06	1e-06	1e-06	0.39007	-0.855	-1.18781	-0.740712	-0.526069	0.866	1e-06	0.938905	1e-06	1e-06	1.65363	1e-06	1e-06	-2.15514	19.8166	Up

## Sheet: match to 28 datasets down
Supplementary Table.9
			a	b	c	d	e	f	g	1	2	3	4	5	6	7	8	9	10	11	12	13	14	15	16	17	18	19	20	21	22	23	24	25	26	27	28
Reduction by Nrf2-/- (18)	ID	Category	GSE22886 LPS DC A	GSE1925 DC ifng sti	GSE1925 DC primed sti vs primed	GSE1925 DC primed sti vs primed	Differentiated Macrophage with LPS and IFN-g 24hr	Differentiated Macrophage withIFN-g 24hr	PMID 30026271 zhx2	GSE59226 infection	GSE79218 0hr	GSE79218 12hr	GSE79218 24hr	GSE79218 36hr	GSE79218 48hr	GSE1377 virus HDMEC	HLMECs LPS 4	HLMECs LPS 8	HLMECs LPS 24	GSE3920 huvec IFGA	GSE3920 huvec Ifng	GSE3920 huvec ifnb	GSE85987 Notch1+sirna	GSE85987 Notch1 sirna+il1b	GSE72633 notch1 sirna	GSE72633 oxpapc	LPC	LPC+il-35	GSE6092 HUVEC bb	GSE6092 HUVEC ifng2	GSE6092 HUVEC ifng2+bb	GSE26953 Fibros HAVEC os vs la	GSE26953 ventri HAVEC os vs la	LPS MEACs	APOE MEACs	Oxldl MEACs	Oxpapc MEACs
Down	CENPA	other	1e-06	1e-06	1e-06	1e-06	-4.29228	-1.54211	1e-06	-0.572	1e-06	0.286412	0.845587	1.47906	1.67521	1e-06	1e-06	1e-06	1e-06	1e-06	1e-06	1e-06	0.385	0.489962	0.502	-1.68151	1e-06	1e-06	1e-06	1e-06	1e-06	1e-06	0.214813	-0.341632	1e-06	1e-06	1e-06
Down	CREG1	transcription regulator	0.650659	1e-06	1e-06	1e-06	1e-06	1e-06	1e-06	-2.7	1e-06	-1.34601	-2.21178	-1.97918	-1.09424	0.813	1e-06	1e-06	1e-06	1e-06	1e-06	1e-06	-0.444	-0.471403	-0.819	1e-06	1e-06	1e-06	1e-06	1e-06	1e-06	1e-06	1e-06	-0.761525	1e-06	1e-06	1e-06
Down	DUSP4	phosphatase	5.76657	1e-06	1e-06	1e-06	1e-06	-0.951126	1e-06	-0.865	1e-06	0.908522	1.72308	1.21261	0.38402	-3.01	-1.47736	-1.27647	-2.33983	1e-06	1e-06	1e-06	-0.175	1e-06	1e-06	1e-06	1e-06	1e-06	1e-06	1e-06	1e-06	1e-06	-0.171622	1e-06	1e-06	1e-06	1e-06
Down	EFHD1	other	1e-06	1e-06	1e-06	1.86555	1e-06	1e-06	1e-06	1e-06	1e-06	1e-06	1e-06	1e-06	1e-06	1e-06	-0.875285	1e-06	1e-06	1e-06	1e-06	1e-06	1e-06	-0.139581	1e-06	1e-06	1e-06	1e-06	1e-06	1e-06	1e-06	1e-06	1e-06	1e-06	1e-06	1e-06	1.01033
Down	F3	transmembrane receptor	1e-06	2.2689	1e-06	1e-06	-2.3686	-0.703948	1e-06	-1.17	0.451801	1e-06	0.46792	0.505313	1.1501	1e-06	5.93511	4.0786	1e-06	1e-06	1e-06	1e-06	1e-06	0.343954	0.401	3.72355	1e-06	1e-06	1e-06	1e-06	1e-06	1e-06	1e-06	1e-06	1e-06	1e-06	1e-06
Down	FAM84B	other	1e-06	1e-06	1e-06	1e-06	-2.72674	1e-06	1e-06	-1.31	1e-06	1e-06	1e-06	-0.82603	-1.59751	1e-06	-0.974066	1e-06	1e-06	1e-06	1e-06	1e-06	-1.29	-0.213416	1e-06	-0.799024	1e-06	1e-06	1e-06	1e-06	1e-06	1e-06	1e-06	1e-06	1e-06	1e-06	1e-06
Down	FOXG1	transcription regulator	1e-06	1e-06	1e-06	1e-06	1e-06	1e-06	1e-06	0.451	1e-06	-0.168845	1e-06	0.398178	0.474514	1e-06	1e-06	1e-06	1e-06	1e-06	1e-06	1e-06	1e-06	-0.118388	1e-06	1e-06	1e-06	1e-06	1e-06	1e-06	1e-06	1e-06	1e-06	1e-06	1e-06	1e-06	1e-06
Down	HBEGF	growth factor	1e-06	1e-06	-1.04256	2.29436	1e-06	1e-06	2.39801	2.17	1e-06	0.73434	1.1445	1.24687	1.14342	1e-06	0.541717	1e-06	-0.959877	1e-06	-0.889568	1e-06	0.184	1.05095	0.285	2.0176	1e-06	1e-06	1e-06	-1.08949	-0.976989	0.574	0.671832	1e-06	1e-06	1e-06	1e-06
Down	HOMER2	other	1e-06	1e-06	1.06183	1e-06	-2.67402	1e-06	1e-06	-1.08	1e-06	0.0911688	1e-06	1e-06	1e-06	1e-06	1e-06	1e-06	1e-06	1e-06	1e-06	1e-06	1e-06	1e-06	1e-06	1e-06	1e-06	1e-06	1e-06	1e-06	1e-06	1e-06	1e-06	1e-06	1e-06	1e-06	1e-06
Down	ITGA6	transmembrane receptor	1e-06	1e-06	1e-06	1e-06	1e-06	1e-06	-0.949374	-3.44	1e-06	-1.26917	1e-06	0.510317	1.28531	-1.18	1e-06	-0.955618	1e-06	1e-06	1e-06	1e-06	1e-06	0.202094	0.395	-0.46506	1e-06	1e-06	1e-06	1e-06	1e-06	-0.754	-1.15905	-1.08218	1e-06	-1.01719	-0.957091
Down	ITGAX	transmembrane receptor	-2.15089	1e-06	1e-06	1e-06	1e-06	1e-06	1e-06	0.404	1e-06	1e-06	-0.616374	-0.613979	-0.400107	1e-06	1e-06	1e-06	1e-06	1e-06	1e-06	1e-06	1e-06	1e-06	1e-06	1e-06	1e-06	1e-06	1e-06	1e-06	1e-06	1e-06	1e-06	-1.11305	1e-06	-0.442423	-0.980938
Down	LIPA	enzyme	-0.900818	1e-06	1e-06	1e-06	1e-06	1e-06	1e-06	-2.72	1e-06	-1.52778	-1.89697	-1.86146	-1.23912	0.932	1e-06	1e-06	1e-06	0.86	1e-06	1e-06	-0.186	-0.140237	1e-06	-0.380833	1e-06	1e-06	1e-06	1e-06	1e-06	1e-06	1e-06	-0.774189	1e-06	-0.491873	0.633479
Down	NFE2L2	transcription regulator	1e-06	1e-06	1e-06	1e-06	1e-06	1e-06	1e-06	-1.48	1e-06	0.230272	1.40654	1.15658	1e-06	1e-06	1.7525	0.50696	1e-06	1e-06	1e-06	1e-06	1e-06	-0.124948	-0.536	0.731335	1e-06	1e-06	1e-06	1e-06	1e-06	1e-06	-0.448166	1e-06	1e-06	1e-06	1e-06
Down	PDGFB	growth factor	-0.75033	1e-06	0.750646	1e-06	1e-06	1e-06	1e-06	-2.21	1e-06	1e-06	1e-06	1e-06	0.398787	1e-06	1e-06	0.662402	1e-06	1e-06	1e-06	1e-06	-0.464	1e-06	0.381	-4.20289	1e-06	1e-06	1e-06	1e-06	1e-06	0.84	0.722324	1e-06	0.358538	1e-06	1e-06
Down	Pmaip1	other	3.77219	2.49252	1e-06	1e-06	1e-06	1e-06	1e-06	2.23	1e-06	1e-06	2.30654	2.54831	1.95992	-1.35	1.19211	0.451601	1e-06	1.53	1.96585	-2.04556	0.214	1e-06	1e-06	2.40378	-0.727703	1e-06	1e-06	1.6678	1.71057	1e-06	-0.256613	1e-06	1e-06	-0.970054	-1.81694
Down	Pvr	other	1.12697	1e-06	1e-06	1e-06	2.52964	1e-06	1.02939	-0.982	1e-06	-0.738796	1.59803	1.44476	0.724333	1e-06	1e-06	1e-06	0.820113	1e-06	1e-06	1e-06	0.433	0.360864	-0.518	1e-06	1e-06	1e-06	1e-06	1e-06	1e-06	1e-06	1e-06	-0.69986	-0.740552	-1.23497	-0.659059
Down	SRXN1	enzyme	1e-06	1e-06	1e-06	1e-06	1e-06	1e-06	1.3405	-1.28	1e-06	0.260487	1.35763	1.95579	1.97668	1e-06	1e-06	1e-06	1e-06	1e-06	1e-06	1e-06	0.629	1e-06	-0.47	3.64367	1e-06	1e-06	1e-06	1e-06	1e-06	1e-06	1e-06	1e-06	1e-06	0.671003	1.72321
Down	TGM2	enzyme	1e-06	1e-06	1e-06	1e-06	1e-06	1e-06	0.820939	-2.58	0.499328	-0.911979	-2.41712	-1.17977	-0.936331	1e-06	-1.45034	1e-06	1e-06	0.476	1e-06	-0.334306	-0.382	-0.324235	-1.33	-0.359503	1e-06	1e-06	1e-06	1e-06	1e-06	1e-06	1e-06	0.50658	1e-06	1e-06	1e-06

## Sheet: Data from GSE7810
GSE7810 Nrf2-/- vs Nrf2+/+ Type 2 cell (p.Value <0.05, |LogFC|>1)
Gene.symbol	logFC
Eif2s3y	-7.59526	Down
Nfe2l2	-6.18491	Down
Ager	-5.58059	Down
Foxg1	-4.87825	Down
Mela	-4.62003	Down
Scgb1a1	-4.57326	Down
Clec2h	-4.43981	Down
Uty	-4.34115	Down
Mndal	-4.32278	Down
Tmem56	-4.06682	Down
Lce1h	-4.00988	Down
Elavl2	-3.95247	Down
Myl7	-3.9359	Down
Ddx3y	-3.72532	Down
P2rx2	-3.72427	Down
Itga3	-3.69498	Down
Gldc	-3.60397	Down
Ces2d-ps	-3.58664	Down
Cspg4	-3.58158	Down
Sfn	-3.44939	Down
Hnf1b	-3.3666	Down
Kdm5d	-3.31883	Down
AI593442	-3.29427	Down
Mesdc2	-3.28517	Down
Usp39	-3.28486	Down
2310007B03Rik	-3.17087	Down
Galc	-3.14963	Down
Trim12a	-3.10323	Down
Efcab1	-3.09944	Down
Scnn1g	-3.07968	Down
Wfdc21	-3.06941	Down
Hamp	-2.99831	Down
Lce1f	-2.94364	Down
Wnt7a	-2.85509	Down
Lipf	-2.85381	Down
Trim16	-2.83406	Down
Ildr2	-2.82317	Down
Lamc2	-2.77941	Down
Lipa	-2.72296	Down
Psca	-2.72193	Down
Sprr1a	-2.70302	Down
Mal	-2.69216	Down
Gm14057	-2.68344	Down
Exosc1	-2.68091	Down
Upk1b	-2.67725	Down
Cenpa	-2.6743	Down
Hs3st1	-2.65675	Down
Gm7040	-2.65637	Down
Aldh1a1	-2.61664	Down
Trpm3	-2.60714	Down
Nkain2	-2.59783	Down
Msln	-2.59466	Down
Col4a4	-2.57852	Down
Esm1	-2.57044	Down
BC016579	-2.55934	Down
Wnt9a	-2.55265	Down
Ano1	-2.55208	Down
Rasgef1a	-2.51978	Down
Tgfb2	-2.50918	Down
Plet1	-2.50759	Down
Krt17	-2.50724	Down
Krt7	-2.48431	Down
Upk3b	-2.46641	Down
Tacstd2	-2.43695	Down
1700012B09Rik	-2.42296	Down
5830408B19Rik	-2.41433	Down
Acta1	-2.40232	Down
Slc6a14	-2.38948	Down
2900057C01Rik	-2.38003	Down
Nat8l	-2.37263	Down
Fgf13	-2.36369	Down
Ncs1	-2.35482	Down
Prn	-2.3185	Down
Pcdh11x	-2.30938	Down
Slc7a11	-2.29502	Down
Capsl	-2.27292	Down
Serpinb9b	-2.26361	Down
Rarres1	-2.24488	Down
Gm4354	-2.23751	Down
Efhd1	-2.21666	Down
Krt19	-2.19931	Down
Tceb1	-2.19707	Down
Ildr1	-2.18113	Down
Homer2	-2.17647	Down
Cyp26a1	-2.15665	Down
Tmem177	-2.14018	Down
Esrp1	-2.13694	Down
Vgf	-2.13668	Down
Cinp	-2.13055	Down
Pmaip1	-2.12806	Down
5830434F19Rik	-2.12456	Down
2900060K15Rik	-2.11217	Down
2010300F17Rik	-2.10095	Down
Itgb4	-2.0857	Down
Mal2	-2.08287	Down
Pkhd1	-2.07542	Down
Tgm2	-2.07334	Down
Dsp	-2.06586	Down
Baiap2l1	-2.048	Down
Depdc5	-2.01581	Down
Mbnl3	-2.01527	Down
Gm3776	-2.01332	Down
Srxn1	-1.96593	Down
F10	-1.94723	Down
Spint2	-1.94343	Down
Gm1976	-1.9349	Down
Efemp1	-1.92023	Down
Gpr149	-1.91949	Down
Pard6b	-1.91818	Down
Bex1	-1.91549	Down
Perp	-1.91178	Down
Amot	-1.88866	Down
Krt80	-1.88602	Down
Tuft1	-1.8843	Down
Gjb2	-1.87702	Down
Gpx2	-1.85771	Down
Ube2f	-1.84671	Down
Efcab9	-1.84289	Down
Kcnk1	-1.83954	Down
Lefty1	-1.82722	Down
2310076G05Rik	-1.82367	Down
Col4a3	-1.81844	Down
Krt18	-1.81683	Down
Lamb3	-1.81664	Down
Ivl	-1.81103	Down
Rnf128	-1.80977	Down
Siglecf	-1.8048	Down
Olfm2	-1.79831	Down
2200002D01Rik	-1.76202	Down
Dgkk	-1.75989	Down
Hsd3b3	-1.7589	Down
Krt8	-1.7508	Down
Ear1	-1.73633	Down
Csdc2	-1.72787	Down
Dsc2	-1.71837	Down
Selp	-1.71238	Down
Cgnl1	-1.70743	Down
Akap5	-1.70599	Down
Zfp142	-1.70532	Down
Cldn3	-1.70475	Down
Adgrg1	-1.70117	Down
4930403O18Rik	-1.69843	Down
Mcoln3	-1.68785	Down
Dynll1	-1.68644	Down
Cd59a	-1.67986	Down
Aif1l	-1.67681	Down
Pdgfb	-1.67419	Down
Emcn	-1.66179	Down
Nes	-1.63835	Down
Ggcx	-1.63469	Down
A130040M12Rik	-1.62757	Down
Cdc42bpg	-1.62744	Down
Itgb6	-1.60352	Down
Hbegf	-1.58978	Down
Gata5	-1.5889	Down
Gstm1	-1.58603	Down
Mpzl3	-1.58205	Down
Cdcp1	-1.5748	Down
Sertad4	-1.56341	Down
Arhgap44	-1.55963	Down
Smpd3	-1.55202	Down
Tmem69	-1.5503	Down
Tspan1	-1.54252	Down
Zfp418	-1.53937	Down
Smim22	-1.53541	Down
Ctsw	-1.52675	Down
Dsg2	-1.52526	Down
Stbd1	-1.51777	Down
Itga6	-1.49817	Down
Gipc2	-1.49507	Down
Mcam	-1.49355	Down
Pdlim3	-1.49015	Down
Gprc5a	-1.48403	Down
Klhdc8a	-1.47765	Down
Cldn7	-1.47156	Down
Tspan2	-1.44275	Down
Zdhhc2	-1.44172	Down
Rpl13	-1.43735	Down
Pmepa1	-1.43477	Down
Endod1	-1.42672	Down
Grip1	-1.42114	Down
Cyp3a44	-1.42023	Down
Cdkn2b	-1.41944	Down
Xkrx	-1.40827	Down
Map7	-1.39771	Down
Tspan8	-1.39621	Down
Epb41l5	-1.38902	Down
Magi1	-1.38449	Down
Irx1	-1.38407	Down
Card10	-1.38203	Down
Tbc1d2	-1.38195	Down
Map1b	-1.37401	Down
Bik	-1.37317	Down
Tjp2	-1.35638	Down
Fhod3	-1.34975	Down
Mapk13	-1.34633	Down
Foxa1	-1.34395	Down
Serinc2	-1.3438	Down
A930026B05Rik	-1.34043	Down
Jph1	-1.33891	Down
Arhgef28	-1.32496	Down
Slc22a23	-1.32354	Down
Ankrd1	-1.32311	Down
2900026A02Rik	-1.3195	Down
Pkp2	-1.3134	Down
AI661453	-1.31024	Down
Arhgef26	-1.3094	Down
Cgn	-1.30419	Down
Mnda	-1.29245	Down
Fam84b	-1.28658	Down
Ceacam1	-1.28478	Down
Inadl	-1.27993	Down
Inhbb	-1.27932	Down
Ssx2ip	-1.27534	Down
Esrp2	-1.26742	Down
Cystm1	-1.26711	Down
Sema4f	-1.26008	Down
Col8a1	-1.2587	Down
Fhdc1	-1.25719	Down
Tubb2b	-1.25633	Down
Lurap1l	-1.25614	Down
Dusp14	-1.251	Down
Hist1h2bg	-1.24211	Down
Mogat2	-1.23902	Down
Ckmt1	-1.23564	Down
Shroom4	-1.22605	Down
Lrrn4	-1.22278	Down
Tcf7	-1.2151	Down
Tgoln2	-1.20098	Down
Srgap1	-1.20082	Down
Fstl3	-1.19519	Down
Nebl	-1.1935	Down
Mboat1	-1.18767	Down
Pvr	-1.18716	Down
Itgax	-1.18334	Down
B930036G03Rik	-1.17755	Down
Adra2a	-1.17691	Down
F3	-1.17335	Down
Tspan18	-1.17053	Down
Dusp4	-1.17053	Down
Fam101b	-1.15827	Down
Wwc1	-1.15004	Down
Loxl4	-1.14347	Down
Rdh10	-1.13796	Down
Ccser1	-1.1318	Down
Nbea	-1.13022	Down
Marveld2	-1.12849	Down
Cldn10	-1.12225	Down
Bst1	-1.12147	Down
Pdlim5	-1.11891	Down
Slc40a1	-1.10612	Down
Mtap	-1.10497	Down
Gadd45g	-1.09954	Down
Clip4	-1.09402	Down
Adat2	-1.09156	Down
Car8	-1.08776	Down
Tinagl1	-1.08522	Down
Tmc4	-1.08521	Down
Ints6	-1.08168	Down
Nudt18	-1.07847	Down
Il11	-1.06106	Down
Fkbp11	-1.05687	Down
Cald1	-1.04779	Down
Enah	-1.04643	Down
Irx3	-1.04541	Down
Pak6	-1.04498	Down
Spint1	-1.0392	Down
Pcyox1	-1.03781	Down
AI256396	-1.02284	Down
Hist1h2br	-1.01467	Down
Hs6st2	-1.01312	Down
Creg1	-1.01235	Down
Shisa4	-1.01184	Down
Stat1	1.00373	Up
Raly	1.01219	Up
Emb	1.01268	Up
Arg2	1.0211	Up
Il1b	1.02181	Up
Tgfbi	1.02213	Up
Cd36	1.02217	Up
Pappa	1.025	Up
Syk	1.02605	Up
Cxcl12	1.03966	Up
Parp9	1.04151	Up
Ptger4	1.04591	Up
Adgrg2	1.04829	Up
Ifit3	1.04858	Up
Mgp	1.05595	Up
Pianp	1.05785	Up
Adam15	1.06016	Up
Iqgap3	1.06289	Up
Slfn9	1.067	Up
Fcer1g	1.06905	Up
Gm21975	1.06906	Up
Hsd11b1	1.07751	Up
5530601H04Rik	1.07788	Up
Gm14548	1.08136	Up
Urah	1.0843	Up
Pycard	1.08903	Up
Fgf7	1.0898	Up
LOC100038947	1.08985	Up
Itga4	1.09157	Up
Gbp2	1.09482	Up
Trem1	1.0997	Up
Ccdc109b	1.10403	Up
Ly86	1.10836	Up
D530037H12Rik	1.11488	Up
Tpr	1.11861	Up
Gm9835	1.12507	Up
Napsa	1.12698	Up
Cd83	1.1274	Up
Sema4a	1.12781	Up
H3f3b	1.13529	Up
Rbpj	1.13766	Up
Plcl2	1.13932	Up
Cd274	1.14308	Up
Cenpe	1.14324	Up
Was	1.14421	Up
Ly9	1.14609	Up
Ncf1	1.14695	Up
Git2	1.14979	Up
H2-Q6	1.15314	Up
LOC102634683	1.15816	Up
Tnxb	1.1582	Up
Man1a	1.15928	Up
Acod1	1.16275	Up
Cd93	1.16923	Up
F13a1	1.18426	Up
Gng2	1.18489	Up
Gm11787	1.18833	Up
Gngt2	1.19162	Up
Arhgap25	1.19558	Up
Upp1	1.19705	Up
Fibin	1.19737	Up
Glrx	1.20342	Up
Anpep	1.20381	Up
Trem3	1.20469	Up
Shisa3	1.21081	Up
Rgag4	1.21445	Up
Psmb9	1.21538	Up
Slc15a3	1.22277	Up
Fos	1.22749	Up
Gsr	1.22956	Up
Tnfrsf1b	1.23123	Up
P2ry6	1.23487	Up
Lrmp	1.23693	Up
Phf21a	1.23779	Up
Gm14085	1.24022	Up
Adcy7	1.24093	Up
Cxcl1	1.2442	Up
LOC100503923	1.24514	Up
Serpine2	1.24542	Up
Ptprc	1.2464	Up
Vav1	1.25017	Up
Sla	1.25165	Up
Adgre1	1.25332	Up
Mzt1	1.25473	Up
Wfdc18	1.25673	Up
Ifih1	1.25764	Up
Nckap1l	1.2623	Up
Fam105a	1.26514	Up
Nrros	1.269	Up
Dab2	1.27069	Up
Lgals3bp	1.279	Up
Dio2	1.27902	Up
Tgtp2	1.2802	Up
Il10	1.28185	Up
Agmo	1.2821	Up
Fabp4	1.2871	Up
Medag	1.28834	Up
Ms4a7	1.29215	Up
Psmb8	1.29554	Up
Sparcl1	1.29794	Up
Npy1r	1.29999	Up
Vcan	1.3013	Up
LOC102641046	1.3024	Up
Irak3	1.30361	Up
Rian	1.30842	Up
Tal2	1.30961	Up
Rtp4	1.31472	Up
Usp18	1.31481	Up
Slc9a9	1.31522	Up
Pim2	1.31619	Up
Klf2	1.31729	Up
Prex1	1.32417	Up
5530402H23Rik	1.32419	Up
Fndc1	1.32432	Up
Rac2	1.32866	Up
LOC102640118	1.32937	Up
St8sia4	1.3304	Up
Blnk	1.33402	Up
Lcp2	1.33752	Up
Tbx4	1.33815	Up
Parp14	1.33938	Up
Rims2	1.34396	Up
Selplg	1.34424	Up
Dkk3	1.35296	Up
Oas1a	1.36221	Up
Msr1	1.37272	Up
D2Wsu107e	1.37912	Up
Plbd1	1.37956	Up
Cxcl10	1.38098	Up
Atp8b4	1.38465	Up
Serping1	1.38491	Up
Bst2	1.3881	Up
Lpxn	1.39717	Up
Thsd7b	1.3991	Up
Ccl12	1.40086	Up
Acss1	1.40235	Up
Ms4a6d	1.40397	Up
Mki67	1.40509	Up
Oas3	1.41025	Up
Isg15	1.4186	Up
Arrb2	1.42457	Up
Batf	1.42648	Up
Coro1a	1.4265	Up
Gm20605	1.43171	Up
Rsad2	1.43655	Up
Svep1	1.44158	Up
Frat2	1.44691	Up
5430427O19Rik	1.44759	Up
Tlr1	1.44808	Up
Rapgef5	1.44856	Up
D430019H16Rik	1.44954	Up
Ebi3	1.45124	Up
H2-Aa	1.45269	Up
Milr1	1.4563	Up
Crabp1	1.45771	Up
Clec4b1	1.47323	Up
Gm6377	1.47485	Up
Ighm	1.47853	Up
S1pr3	1.4798	Up
Rnf133	1.48427	Up
Gbp6	1.48783	Up
Spn	1.50543	Up
Pik3r5	1.52723	Up
Pcsk5	1.53876	Up
Lum	1.54396	Up
Islr	1.54831	Up
Fyb	1.55342	Up
Trps1	1.55695	Up
Cenpf	1.56333	Up
Pid1	1.56519	Up
Rgs1	1.5697	Up
Clec4a2	1.5702	Up
Slc36a2	1.57393	Up
Gm4724	1.57725	Up
Gstt1	1.59453	Up
Phf11d	1.59549	Up
Cxcl13	1.60262	Up
Gm6644	1.60599	Up
H2-Q6	1.60626	Up
Abhd1	1.60687	Up
Acpp	1.60879	Up
Sfrp1	1.6189	Up
Cxcl5	1.62444	Up
P2ry12	1.63933	Up
F7	1.64793	Up
Sec11a	1.64934	Up
Sema3c	1.652	Up
Lbp	1.65392	Up
Evi2a	1.67565	Up
Samsn1	1.67713	Up
Sp100	1.67839	Up
Dcaf17	1.68006	Up
Apobec1	1.68275	Up
Arrdc3	1.69145	Up
Meg3	1.70511	Up
Rab5c	1.71396	Up
Hgf	1.71692	Up
Rassf4	1.7177	Up
C5ar1	1.72005	Up
Mid1	1.72236	Up
Bzrap1	1.72617	Up
Cd52	1.72743	Up
Uba7	1.72745	Up
Ccl4	1.72869	Up
Aif1	1.73381	Up
Lacc1	1.74079	Up
Herc6	1.75478	Up
Dhx58	1.75859	Up
Irak1bp1	1.76009	Up
Ptpro	1.76165	Up
Limch1	1.76475	Up
Nrde2	1.76529	Up
Pirb	1.77153	Up
Enpep	1.77636	Up
Ifi44	1.78128	Up
Ddx60	1.78617	Up
Ms4a8a	1.78677	Up
Pik3ap1	1.79009	Up
Gpr18	1.79019	Up
Slfn4	1.80269	Up
Ednra	1.80739	Up
Igkv6-23	1.81019	Up
LOC105243404	1.81836	Up
Adamts9	1.8268	Up
Rspo3	1.83129	Up
Pld4	1.83505	Up
Gm38519	1.84069	Up
Gm4070	1.85185	Up
5430425E15Rik	1.85249	Up
Oas2	1.85697	Up
Gpm6b	1.86273	Up
BC023105	1.86743	Up
Gbp7	1.87566	Up
Ctsc	1.87684	Up
Ms4a6c	1.87799	Up
Gbp3	1.88038	Up
44078	1.88923	Up
Dnah17	1.88978	Up
Adm	1.8984	Up
Igkv8-30	1.90037	Up
Cxcl14	1.90429	Up
Siglece	1.92416	Up
Dppa2	1.93311	Up
C1qb	1.93475	Up
Fcgr2b	1.93742	Up
Tifab	1.94728	Up
Siglec1	1.94892	Up
Trim30d	1.96054	Up
Pnpt1	1.97185	Up
Adora2a	1.97933	Up
Stap1	1.99012	Up
Cd72	1.9977	Up
Asic3	2.00578	Up
D10Ertd709e	2.00582	Up
Trim30a	2.01878	Up
Traf1	2.02038	Up
H2-T24	2.02793	Up
Gm5454	2.03081	Up
Epsti1	2.03602	Up
Gtsf1l	2.03817	Up
Casp4	2.04406	Up
Ryr3	2.05294	Up
Rnase2a	2.05644	Up
Nrg3	2.06922	Up
Dnajb6	2.07509	Up
S100a8	2.07684	Up
Mmp8	2.08975	Up
Prelp	2.09275	Up
Rasgef1b	2.11407	Up
C3ar1	2.11624	Up
Gk	2.12611	Up
Hmcn1	2.13763	Up
Slamf9	2.13794	Up
Mx1	2.13839	Up
AU015263	2.15152	Up
Ms4a4d	2.1567	Up
A430106A12Rik	2.15914	Up
LOC100503923	2.16786	Up
Ms4a6b	2.18522	Up
Bhlhe22	2.18803	Up
Cd244	2.19183	Up
	2.2116	Up
Itga8	2.24098	Up
Zfp644	2.24526	Up
Ifit1	2.25063	Up
Arsg	2.25199	Up
Meox2	2.2863	Up
Cd69	2.30244	Up
Oas1b	2.33633	Up
Lst1	2.35335	Up
C1qc	2.35542	Up
Iigp1	2.41401	Up
0610006L08Rik	2.4632	Up
Ifi27l2a	2.47512	Up
Clec4a3	2.485	Up
Tnfaip2	2.48858	Up
Cd209f	2.54038	Up
Igfbp5	2.56385	Up
Zbp1	2.57801	Up
Sp110	2.59809	Up
Slc13a3	2.61805	Up
D630013N20Rik	2.63951	Up
Pck1	2.64513	Up
Cyp7b1	2.6543	Up
4833441D16Rik	2.68308	Up
Klra2	2.68794	Up
Ms4a4c	2.70563	Up
Ear3	2.71435	Up
5730410E19Rik	2.75874	Up
Mx2	2.76339	Up
Fcgr1	2.77519	Up
Mylk	2.79371	Up
C1qtnf7	2.81161	Up
A930006A01Rik	2.81236	Up
Sim1	2.8416	Up
Fcrls	2.843	Up
Slc37a2	2.99748	Up
A4galt	3.04469	Up
E530011L22Rik	3.1021	Up
Gm21379	3.1622	Up
Sod3	3.23064	Up
Umad1	3.25494	Up
Spon1	3.33337	Up
LOC102635638	3.37471	Up
Gas7	3.5268	Up
Msrb3	3.53595	Up
Nos2	3.54234	Up
Slc1a3	3.55833	Up
Xaf1	3.64895	Up
Bora	3.65606	Up
D3Ertd797e	3.67781	Up
Fgf10	3.76866	Up
Osgep	3.80753	Up
9530053H05Rik	4.02432	Up
Ccr5	4.08467	Up
LOC102638940	4.0934	Up
Stk31	4.14986	Up
Xist	4.29779	Up
Snhg11	4.61804	Up
Tmsb10	4.65714	Up
Pyhin1	4.6635	Up
Gm13023	4.71235	Up
Npy	4.77659	Up
Slfn1	4.82863	Up
Ccl22	5.08783	Up
